# Supplementary material for: Basal–epithelial subpopulations underlie and predict chemotherapy resistance in triple-negative breast cancer
Source: EMBO Mol Med. 2024 Mar 13;16(4):823–53. doi: 10.1038/s44321-024-00050-0 (PMC11018633; doi:10.1038/s44321-024-00050-0)
Supplement: Supplementary file 2 — Table EV1 [file 44321_2024_50_MOESM2_ESM.xlsx]

## Sheet: Sheet1
Table EV1: Multi-level evidence matrix. Multi-level evidence matrix was cosntructed based on 1) high expression in chemoresistant TNBC patients (scRNA-seq, and or bulk RNA-seq); 2) high expression in TNBC tumors and cancer cell lines; 3) high expression in EMT-high TNBC tumors (TCGA) and mammary EMT (mammary epithelial cells), 4) and association of their high expression with reduced survival (rel…
	Chemoresistance		BC subtype		EMT		Survival (RFS)
Gene	scRNA-seq	Bulk RNA-seq	High in TNBC Tumors	High in TNBC cell lines	EMT-High TNBC (Tumors)	Mammry EMT (HMLE)	Poor survival (TNBC)	Poor survival (LN+ TNBC)
A2M	+	+	-	-	+	+	-	-
ACTA2	+	-	-	+	+	+	+	-
ACTG2	+	+	+	+	+	+	+	+
ACTN1	+	+	+	+	+	+	+	+
ADAMTS1	NA	+	+	+	+	+	-	+
AMIGO2	NA	+	-	+	+	+	-	-
ANXA1	+	+	+	+	+	+	+	-
ANXA3	NA	+	+	+	-	+	-	-
AOPEP	NA	+	-	+	+	+	+	+
BGN	NA	-	-	+	+	+	-	+
CALD1	+	-	-	+	+	+	-	-
CAV1	NA	-	-	+	+	+	+	-
CAV2	NA	+	+	+	+	+	+	+
CCL2	NA	-	+	+	+	+	-	+
CCND2	NA	-	-	-	+	+	+	-
CD200	NA	-	-	-	-	+	-	-
CD63	+	-	-	-	-	+	-	-
CDH3	+	-	+	+	+	+	-	-
CNN3	+	+	+	+	+	+	+	-
COL17A1	NA	+	-	+	+	+	-	-
COL18A1	NA	-	-	+	+	+	+	+
COL4A2	+	-	+	+	+	+	-	-
COL6A1	+	-	-	+	+	+	-	-
CRIM1	NA	-	-	+	+	+	+	-
CRISPLD1	NA	-	+	+	+	+	-	-
CRYAB	+	+	+	+	-	+	-	-
CTNNAL1	NA	+	-	+	-	-	-	-
DKK3	NA	+	-	+	+	+	+	+
DSC3	NA	+	+	+	-	-	-	-
DST	-	+	-	-	+	-	-	-
EFEMP1	NA	-	-	+	+	+	-	-
FAM126A	NA	-	+	+	+	+	-	-
FBXO32	+	+	+	-	-	+	-	-
FERMT2	NA	+	-	+	+	+	+	+
FLNA	NA	+	+	+	+	+	-	+
FMO2	NA	-	+	-	-	-	-	-
FSTL1	-	-	-	+	+	+	-	-
FXYD6	NA	+	+	+	-	+	-	-
GJA1	NA	+	-	+	+	+	+	-
GPNMB	-	-	-	+	+	+	-	-
IFI16	NA	-	+	+	+	+	-	-
IFITM3	+	-	+	+	+	+	-	+
IGFBP5	+	-	-	-	+	-	+	-
ITGA2	NA	+	-	+	+	+	+	-
ITGB1	+	+	-	+	+	+	+	-
JAG1	NA	+	-	+	+	+	-	-
KLK6	NA	+	+	+	-	-	-	-
KRT14	NA	+	+	+	+	+	-	-
KRT17	NA	+	+	+	+	+	+	-
KRT5	+	+	+	+	+	+	-	-
KRT6B	+	+	+	+	+	-	-	-
LAMA3	NA	-	-	-	-	+	+	+
LAMB3	NA	+	+	+	+	+	-	-
LAMC1	+	-	+	+	+	+	+	+
LY6E	NA	+	+	-	-	-	-	-
MAP1B	+	-	-	+	+	+	-	-
MCAM	NA	-	+	+	+	+	+	+
MIA	NA	+	+	-	+	+	-	-
MIR205HG	-		-		-	+	-	-
MSRB3	NA	+	+	+	+	+	+	+
MT1X	NA	+	+	+	-	+	+	-
MT2A	+	+	-	+	-	+	-	-
MYL12A	+	-	-	+	+	+	-	-
MYL9	+	-	-	+	+	+	-	-
MYLK	+	+	+	+	+	+	+	+
NFIB	+	-	+	-	-	-	-	-
NNMT	NA	+	-	+	+	+	+	+
NRP1	NA	-	-	+	+	+	+	+
NUPR1	-	-	-	-	-	+	+	-
PALLD	+	-	-	+	+	+	+	-
PCSK7	NA	-	-	-	-	+	-	-
PLS3	+	-	+	+	+	+	+	-
PLXDC2	+	-	+	+	+	+	-	-
PRNP	-	+	+	+	+	+	+	-
RBFOX2	+	+	+	+	-	+
RBMS3	NA	+	-	+	+	+	-	-
RCAN1	+	+	+	+	-	+	+	+
RPS14	-	-	-	-	-	-	-	-
S100A2	NA	-	+	+	-	+	+	-
S100B	NA	-	+	-	+	+	-	-
SAA1	NA	+	+	+	+	-	-	-
SCPEP1	+	-	-	+	-	+	-	-
SERPINB5	NA	+	+	+	-	+	-	-
SERPING1	-	-	-	+	+	+	+	-
SFN	NA	+	+	+	-	+	+	+
SFRP1	+	+	+	+	+	+	-	+
SGCE	NA	+	+	+	-	+	+	-
STOM	+	-	-	-	-	+	+	-
SULF1	NA	-	-	-	+	+	+	+
SYNM	NA	+	+	+	+	+	-	-
TAGLN	+	-	-	+	+	+	+	+
TGFB1I1	NA	-	-	+	+	+	+	+
TIMP3	+	-	-	-	+	+	+	-
TINAGL1	NA	-	+	+	+	+	-	-
TMEM98	NA	-	-	-	-	+	-	-
TNC	NA	+	+	+	+	+	+	+
TNS1	NA	+	-	-	+	+	-	+
TPM1	+	-	-	-	+	+	+	+
TPM2	NA	-	+	+	+	-	+	-
TRIM29	NA	+	+	+	+	+	-	-
TUBB6	NA	+	+	+	-	+	+
