# Supplementary material for: Basal–epithelial subpopulations underlie and predict chemotherapy resistance in triple-negative breast cancer
Source: EMBO Mol Med. 2024 Mar 13;16(4):823–53. doi: 10.1038/s44321-024-00050-0 (PMC11018633; doi:10.1038/s44321-024-00050-0)
Supplement: Supplementary file 3 — Source Data Fig. 1 [file 44321_2024_50_MOESM3_ESM.zip › Sourcedata.Fig1.xlsx]

## Sheet: Figure 1E
Cell_ID	Type	CellType	InferCNV.Score
TNBC_PT089_P7_A11_S11	TNBC epithelial	Basal epithelial	0.365854
TNBC_PT084_P8_D08_S236	TNBC epithelial	Basal epithelial	0.365854
TNBC_PT089_P7_A02_S2	TNBC epithelial	Basal epithelial	0.335366
TNBC_PT089_P7_G10_S82	TNBC epithelial	Basal epithelial	0.268293
TNBC_PT089_P7_F12_S72	TNBC epithelial	Basal epithelial	0.567073
TNBC_PT089_P7_A05_S5	TNBC epithelial	Basal epithelial	0.54878
TNBC_PT084_P8_B03_S207	TNBC epithelial	Basal epithelial	0.542683
TNBC_PT084_P1_E03	TNBC epithelial	Basal epithelial	0.432927
TNBC_PT089_P7_F01_S61	TNBC epithelial	Basal epithelial	0.402439
TNBC_PT089_P7_E01_S49	TNBC epithelial	Basal epithelial	0.371951
TNBC_PT084_P8_D12_S240	TNBC epithelial	Basal epithelial	0.359756
TNBC_PT084_P8_F08_S260	TNBC epithelial	Basal epithelial	0.353659
TNBC_PT084_P8_F01_S253	TNBC epithelial	Basal epithelial	0.341463
TNBC_PT089_P7_C04_S28	TNBC epithelial	Basal epithelial	0.335366
TNBC_PT089_P9_E07_S151	TNBC epithelial	Basal epithelial	0.329268
TNBC_PT089_P9_D03_S135	TNBC epithelial	Basal epithelial	0.329268
TNBC_PT084_P8_E11_S251	TNBC epithelial	Basal epithelial	0.323171
TNBC_PT089_P7_B09_S21	TNBC epithelial	Basal epithelial	0.304878
TNBC_PT089_P7_B04_S16	TNBC epithelial	Basal epithelial	0.304878
TNBC_PT089_P7_D11_S47	TNBC epithelial	Basal epithelial	0.29878
TNBC_PT089_P7_C01_S25	TNBC epithelial	Basal epithelial	0.292683
TNBC_PT058_P1_G02	TNBC epithelial	Basal epithelial	0.292683
TNBC_PT089_P7_E03_S51	TNBC epithelial	Basal epithelial	0.280488
TNBC_PT089_P7_B01_S13	TNBC epithelial	Basal epithelial	0.280488
TNBC_PT084_P8_H04_S280	TNBC epithelial	Basal epithelial	0.280488
TNBC_PT089_P9_C11_S131	TNBC epithelial	Basal epithelial	0.268293
TNBC_PT089_P7_F05_S65	TNBC epithelial	Basal epithelial	0.268293
TNBC_PT089_P7_C08_S32	TNBC epithelial	Basal epithelial	0.262195
TNBC_PT039_P1_C06	TNBC epithelial	Basal epithelial	0.262195
TNBC_PT039_P11_F03_S63	TNBC epithelial	Basal epithelial	0.256098
TNBC_PT089_P9_F08_S164	TNBC epithelial	Basal epithelial	0.25
TNBC_PT089_P9_B07_S115	TNBC epithelial	Basal epithelial	0.25
TNBC_PT089_P7_C06_S30	TNBC epithelial	Basal epithelial	0.25
TNBC_PT089_P7_B08_S20	TNBC epithelial	Basal epithelial	0.25
TNBC_PT089_P9_D08_S140	TNBC epithelial	Basal epithelial	0.243902
TNBC_PT084_P8_C01_S217	TNBC epithelial	Basal epithelial	0.243902
TNBC_PT039_P121_C05_S317	TNBC epithelial	Basal epithelial	0.243902
TNBC_PT089_P7_C11_S35	TNBC epithelial	Basal epithelial	0.237805
TNBC_PT084_P8_G03_S267	TNBC epithelial	Basal epithelial	0.237805
TNBC_PT089_P9_C04_S124	TNBC epithelial	Basal epithelial	0.231707
TNBC_PT089_P7_C09_S33	TNBC epithelial	Basal epithelial	0.22561
TNBC_PT058_P1_G10	TNBC epithelial	Basal epithelial	0.22561
TNBC_PT089_P9_D11_S143	TNBC epithelial	Basal epithelial	0.219512
TNBC_PT089_P9_B03_S111	TNBC epithelial	Basal epithelial	0.219512
TNBC_PT089_P7_B05_S17	TNBC epithelial	Basal epithelial	0.213415
TNBC_PT084_P121_E09_S345	TNBC epithelial	Basal epithelial	0.213415
TNBC_PT089_P9_A06_S102	TNBC epithelial	Basal epithelial	0.20122
TNBC_PT089_P7_D01_S37	TNBC epithelial	Basal epithelial	0.189024
TNBC_PT084_P8_F06_S258	TNBC epithelial	Basal epithelial	0.189024
TNBC_PT089_P9_G12_S180	TNBC epithelial	Basal epithelial	0.170732
TNBC_PT084_P8_D11_S239	TNBC epithelial	Basal epithelial	0.170732
TNBC_PT084_P8_A08_S200	TNBC epithelial	Basal epithelial	0.170732
TNBC_PT089_P9_D01_S133	TNBC epithelial	Basal epithelial	0.164634
TNBC_PT089_P9_A05_S101	TNBC epithelial	Basal epithelial	0.152439
TNBC_PT089_P7_E04_S52	TNBC epithelial	Basal epithelial	0.146341
TNBC_PT089_P9_F07_S163	TNBC epithelial	Basal epithelial	0.121951
TNBC_PT089_P9_F11_S167	TNBC epithelial	Basal epithelial	0.0853659
TNBC_PT084_P1_E05	TNBC epithelial	Basal epithelial	0.573171
TNBC_PT081_P1_H08	TNBC epithelial	Basal epithelial	0.54878
TNBC_PT126_P3_D02_S38	TNBC epithelial	Basal epithelial	0.493902
TNBC_PT126_P3_F12_S72	TNBC epithelial	Basal epithelial	0.469512
TNBC_PT089_P7_C05_S29	TNBC epithelial	Basal epithelial	0.408537
TNBC_PT089_P7_E09_S57	TNBC epithelial	Basal epithelial	0.378049
TNBC_PT089_P7_B10_S22	TNBC epithelial	Basal epithelial	0.365854
TNBC_PT089_P9_A11_S107	TNBC epithelial	Basal epithelial	0.341463
TNBC_PT089_P7_D06_S42	TNBC epithelial	Basal epithelial	0.280488
TNBC_PT084_P8_E10_S250	TNBC epithelial	Basal epithelial	0.27439
TNBC_PT084_P121_G02_S362	TNBC epithelial	Basal epithelial	0.25
TNBC_PT089_P7_B12_S24	TNBC epithelial	Basal epithelial	0.213415
TNBC_PT058_P1_E06	TNBC epithelial	Basal epithelial	0.207317
TNBC_PT089_P3_F09_S357	TNBC epithelial	Luminal epithelial	0.658537
TNBC_PT089_P3_E06_S342	TNBC epithelial	Luminal epithelial	0.658537
TNBC_PT081_P3_F04_S256	TNBC epithelial	Luminal epithelial	0.646341
TNBC_PT039_P10_E12_S252	TNBC epithelial	Luminal epithelial	0.615854
TNBC_PT039_P10_E11_S251	TNBC epithelial	Luminal epithelial	0.597561
TNBC_PT039_P121_A02_S290	TNBC epithelial	Luminal epithelial	0.591463
TNBC_PT089_P1_B05	TNBC epithelial	Luminal epithelial	0.585366
TNBC_PT081_P3_G06_S270	TNBC epithelial	Luminal epithelial	0.585366
TNBC_PT081_P3_C12_S228	TNBC epithelial	Luminal epithelial	0.567073
TNBC_PT089_P3_F05_S353	TNBC epithelial	Luminal epithelial	0.560976
TNBC_PT081_P3_D04_S232	TNBC epithelial	Luminal epithelial	0.554878
TNBC_PT081_P3_H02_S278	TNBC epithelial	Luminal epithelial	0.536585
TNBC_PT039_P11_G01_S73	TNBC epithelial	Luminal epithelial	0.530488
TNBC_PT126_P3_F08_S68	TNBC epithelial	Luminal epithelial	0.52439
TNBC_PT126_P3_E02_S50	TNBC epithelial	Luminal epithelial	0.52439
TNBC_PT039_P10_B04_S208	TNBC epithelial	Luminal epithelial	0.52439
TNBC_PT081_P5_D12_S144	TNBC epithelial	Luminal epithelial	0.493902
TNBC_PT081_P3_E10_S250	TNBC epithelial	Luminal epithelial	0.493902
TNBC_PT081_P3_F09_S261	TNBC epithelial	Luminal epithelial	0.487805
TNBC_PT126_P3_B08_S20	TNBC epithelial	Luminal epithelial	0.481707
TNBC_PT126_P3_A09_S9	TNBC epithelial	Luminal epithelial	0.481707
TNBC_PT084_P8_B10_S214	TNBC epithelial	Luminal epithelial	0.481707
TNBC_PT084_P8_C09_S225	TNBC epithelial	Luminal epithelial	0.47561
TNBC_PT039_P11_G10_S82	TNBC epithelial	Luminal epithelial	0.47561
TNBC_PT039_P10_H11_S287	TNBC epithelial	Luminal epithelial	0.47561
TNBC_PT089_P1_B10	TNBC epithelial	Luminal epithelial	0.469512
TNBC_PT089_P3_D04_S328	TNBC epithelial	Luminal epithelial	0.463415
TNBC_PT089_P3_C01_S313	TNBC epithelial	Luminal epithelial	0.463415
TNBC_PT126_P3_B09_S21	TNBC epithelial	Luminal epithelial	0.45122
TNBC_PT089_P3_G10_S370	TNBC epithelial	Luminal epithelial	0.445122
TNBC_PT081_P3_G02_S266	TNBC epithelial	Luminal epithelial	0.445122
TNBC_PT126_P3_E09_S57	TNBC epithelial	Luminal epithelial	0.432927
TNBC_PT126_P3_C03_S27	TNBC epithelial	Luminal epithelial	0.432927
TNBC_PT126_P3_D03_S39	TNBC epithelial	Luminal epithelial	0.426829
TNBC_PT039_P10_G11_S275	TNBC epithelial	Luminal epithelial	0.426829
TNBC_PT126_P3_D01_S37	TNBC epithelial	Luminal epithelial	0.420732
TNBC_PT039_P10_D02_S230	TNBC epithelial	Luminal epithelial	0.420732
TNBC_PT126_P3_G12_S84	TNBC epithelial	Luminal epithelial	0.414634
TNBC_PT126_P3_F09_S69	TNBC epithelial	Luminal epithelial	0.414634
TNBC_PT084_P8_C06_S222	TNBC epithelial	Luminal epithelial	0.414634
TNBC_PT081_P3_H08_S284	TNBC epithelial	Luminal epithelial	0.408537
TNBC_PT039_P11_A01_S1	TNBC epithelial	Luminal epithelial	0.408537
TNBC_PT039_P10_D11_S239	TNBC epithelial	Luminal epithelial	0.408537
TNBC_PT081_P1_C05	TNBC epithelial	Luminal epithelial	0.396341
TNBC_PT039_P11_B11_S23	TNBC epithelial	Luminal epithelial	0.396341
TNBC_PT089_P3_D01_S325	TNBC epithelial	Luminal epithelial	0.390244
TNBC_PT039_P121_C06_S318	TNBC epithelial	Luminal epithelial	0.390244
TNBC_PT081_P3_A06_S198	TNBC epithelial	Luminal epithelial	0.384146
TNBC_PT039_P10_D12_S240	TNBC epithelial	Luminal epithelial	0.378049
TNBC_PT081_P3_F12_S264	TNBC epithelial	Luminal epithelial	0.371951
TNBC_PT039_P11_B03_S15	TNBC epithelial	Luminal epithelial	0.371951
TNBC_PT089_P3_G07_S367	TNBC epithelial	Luminal epithelial	0.359756
TNBC_PT084_P121_F04_S352	TNBC epithelial	Luminal epithelial	0.359756
TNBC_PT126_P3_E03_S51	TNBC epithelial	Luminal epithelial	0.353659
TNBC_PT081_P3_E09_S249	TNBC epithelial	Luminal epithelial	0.353659
TNBC_PT089_P3_F08_S356	TNBC epithelial	Luminal epithelial	0.347561
TNBC_PT089_P3_E01_S337	TNBC epithelial	Luminal epithelial	0.347561
TNBC_PT081_P3_F10_S262	TNBC epithelial	Luminal epithelial	0.341463
TNBC_PT089_P3_C02_S314	TNBC epithelial	Luminal epithelial	0.335366
TNBC_PT084_P121_H09_S381	TNBC epithelial	Luminal epithelial	0.335366
TNBC_PT039_P11_F10_S70	TNBC epithelial	Luminal epithelial	0.335366
TNBC_PT089_P3_A05_S293	TNBC epithelial	Luminal epithelial	0.323171
TNBC_PT039_P121_A09_S297	TNBC epithelial	Luminal epithelial	0.323171
TNBC_PT126_P3_B03_S15	TNBC epithelial	Luminal epithelial	0.317073
TNBC_PT126_P3_H06_S90	TNBC epithelial	Luminal epithelial	0.29878
TNBC_PT089_P3_A08_S296	TNBC epithelial	Luminal epithelial	0.29878
TNBC_PT081_P3_H09_S285	TNBC epithelial	Luminal epithelial	0.29878
TNBC_PT039_P11_B12_S24	TNBC epithelial	Luminal epithelial	0.286585
TNBC_PT039_P10_F09_S261	TNBC epithelial	Luminal epithelial	0.27439
TNBC_PT126_P3_G02_S74	TNBC epithelial	Luminal epithelial	0.25
TNBC_PT089_P3_G04_S364	TNBC epithelial	Luminal epithelial	0.25
TNBC_PT058_P1_H06	TNBC epithelial	Luminal epithelial	0.237805
TNBC_PT039_P10_H10_S286	TNBC epithelial	Luminal epithelial	0.237805
TNBC_PT126_P3_H01_S85	TNBC epithelial	Luminal epithelial	0.231707
TNBC_PT081_P3_E07_S247	TNBC epithelial	Luminal epithelial	0.231707
TNBC_PT081_P3_C07_S223	TNBC epithelial	Luminal epithelial	0.207317
TNBC_PT084_P8_F04_S256	TNBC epithelial	Luminal epithelial	0.676829
TNBC_PT039_P1_B04	TNBC epithelial	Luminal epithelial	0.609756
TNBC_PT039_P10_B11_S215	TNBC epithelial	Luminal epithelial	0.597561
TNBC_PT084_P121_H12_S384	TNBC epithelial	Luminal epithelial	0.591463
TNBC_PT039_P11_G03_S75	TNBC epithelial	Luminal epithelial	0.579268
TNBC_PT039_P1_D06	TNBC epithelial	Luminal epithelial	0.567073
TNBC_PT039_P10_F10_S262	TNBC epithelial	Luminal epithelial	0.554878
TNBC_PT039_P11_E12_S60	TNBC epithelial	Luminal epithelial	0.536585
TNBC_PT084_P121_F07_S355	TNBC epithelial	Luminal epithelial	0.52439
TNBC_PT039_P1_F01	TNBC epithelial	Luminal epithelial	0.512195
TNBC_PT084_P8_G06_S270	TNBC epithelial	Luminal epithelial	0.5
TNBC_PT039_P11_H02_S86	TNBC epithelial	Luminal epithelial	0.493902
TNBC_PT089_P9_G06_S174	TNBC epithelial	Luminal epithelial	0.463415
TNBC_PT039_P121_D04_S328	TNBC epithelial	Luminal epithelial	0.463415
TNBC_PT039_P11_E11_S59	TNBC epithelial	Luminal epithelial	0.457317
TNBC_PT126_P3_H10_S94	TNBC epithelial	Luminal epithelial	0.45122
TNBC_PT084_P8_A05_S197	TNBC epithelial	Luminal epithelial	0.45122
TNBC_PT039_P11_G12_S84	TNBC epithelial	Luminal epithelial	0.432927
TNBC_PT039_P11_A04_S4	TNBC epithelial	Luminal epithelial	0.426829
TNBC_PT039_P11_E04_S52	TNBC epithelial	Luminal epithelial	0.414634
TNBC_PT039_P11_B04_S16	TNBC epithelial	Luminal epithelial	0.414634
TNBC_PT039_P121_A08_S296	TNBC epithelial	Luminal epithelial	0.408537
TNBC_PT039_P11_C12_S36	TNBC epithelial	Luminal epithelial	0.408537
TNBC_PT039_P1_F08	TNBC epithelial	Luminal epithelial	0.408537
TNBC_PT039_P1_E08	TNBC epithelial	Luminal epithelial	0.402439
TNBC_PT126_P3_B06_S18	TNBC epithelial	Luminal epithelial	0.396341
TNBC_PT039_P121_E04_S340	TNBC epithelial	Luminal epithelial	0.396341
TNBC_PT039_P1_C10	TNBC epithelial	Luminal epithelial	0.390244
TNBC_PT039_P11_B07_S19	TNBC epithelial	Luminal epithelial	0.384146
TNBC_PT039_P10_D04_S232	TNBC epithelial	Luminal epithelial	0.378049
TNBC_PT089_P7_F10_S70	TNBC epithelial	Luminal epithelial	0.371951
TNBC_PT039_P1_C03	TNBC epithelial	Luminal epithelial	0.371951
TNBC_PT089_P9_C03_S123	TNBC epithelial	Luminal epithelial	0.365854
TNBC_PT084_P8_G05_S269	TNBC epithelial	Luminal epithelial	0.365854
TNBC_PT084_P8_A06_S198	TNBC epithelial	Luminal epithelial	0.365854
TNBC_PT039_P11_C11_S35	TNBC epithelial	Luminal epithelial	0.365854
TNBC_PT039_P10_D10_S238	TNBC epithelial	Luminal epithelial	0.365854
TNBC_PT039_P1_F06	TNBC epithelial	Luminal epithelial	0.365854
TNBC_PT039_P121_A07_S295	TNBC epithelial	Luminal epithelial	0.359756
TNBC_PT039_P10_B07_S211	TNBC epithelial	Luminal epithelial	0.359756
TNBC_PT039_P10_B02_S206	TNBC epithelial	Luminal epithelial	0.359756
TNBC_PT126_P3_E12_S60	TNBC epithelial	Luminal epithelial	0.353659
TNBC_PT039_P121_B11_S311	TNBC epithelial	Luminal epithelial	0.353659
TNBC_PT039_P11_E01_S49	TNBC epithelial	Luminal epithelial	0.353659
TNBC_PT039_P1_E12	TNBC epithelial	Luminal epithelial	0.353659
TNBC_PT039_P1_D01	TNBC epithelial	Luminal epithelial	0.353659
TNBC_PT039_P11_E06_S54	TNBC epithelial	Luminal epithelial	0.347561
TNBC_PT039_P11_D08_S44	TNBC epithelial	Luminal epithelial	0.347561
TNBC_PT039_P10_H09_S285	TNBC epithelial	Luminal epithelial	0.347561
TNBC_PT039_P10_H07_S283	TNBC epithelial	Luminal epithelial	0.347561
TNBC_PT039_P1_E09	TNBC epithelial	Luminal epithelial	0.347561
TNBC_PT039_P1_B09	TNBC epithelial	Luminal epithelial	0.347561
TNBC_PT039_P1_B05	TNBC epithelial	Luminal epithelial	0.347561
TNBC_PT039_P11_G08_S80	TNBC epithelial	Luminal epithelial	0.341463
TNBC_PT039_P10_G03_S267	TNBC epithelial	Luminal epithelial	0.341463
TNBC_PT039_P10_C05_S221	TNBC epithelial	Luminal epithelial	0.341463
TNBC_PT039_P1_E11	TNBC epithelial	Luminal epithelial	0.341463
TNBC_PT039_P11_G09_S81	TNBC epithelial	Luminal epithelial	0.335366
TNBC_PT039_P11_F12_S72	TNBC epithelial	Luminal epithelial	0.335366
TNBC_PT039_P11_C05_S29	TNBC epithelial	Luminal epithelial	0.335366
TNBC_PT039_P1_F02	TNBC epithelial	Luminal epithelial	0.335366
TNBC_PT039_P1_E07	TNBC epithelial	Luminal epithelial	0.335366
TNBC_PT039_P1_D12	TNBC epithelial	Luminal epithelial	0.335366
TNBC_PT039_P11_E05_S53	TNBC epithelial	Luminal epithelial	0.329268
TNBC_PT039_P11_B08_S20	TNBC epithelial	Luminal epithelial	0.329268
TNBC_PT039_P10_C10_S226	TNBC epithelial	Luminal epithelial	0.329268
TNBC_PT039_P10_B05_S209	TNBC epithelial	Luminal epithelial	0.329268
TNBC_PT039_P1_D02	TNBC epithelial	Luminal epithelial	0.329268
TNBC_PT039_P10_G06_S270	TNBC epithelial	Luminal epithelial	0.323171
TNBC_PT039_P1_D05	TNBC epithelial	Luminal epithelial	0.323171
TNBC_PT039_P1_A03	TNBC epithelial	Luminal epithelial	0.323171
TNBC_PT039_P10_G07_S271	TNBC epithelial	Luminal epithelial	0.317073
TNBC_PT039_P10_G05_S269	TNBC epithelial	Luminal epithelial	0.317073
TNBC_PT039_P10_C03_S219	TNBC epithelial	Luminal epithelial	0.317073
TNBC_PT039_P1_C04	TNBC epithelial	Luminal epithelial	0.317073
TNBC_PT039_P1_B12	TNBC epithelial	Luminal epithelial	0.317073
TNBC_PT039_P1_A08	TNBC epithelial	Luminal epithelial	0.317073
TNBC_PT039_P1_A04	TNBC epithelial	Luminal epithelial	0.317073
TNBC_PT039_P121_B05_S305	TNBC epithelial	Luminal epithelial	0.310976
TNBC_PT039_P11_E09_S57	TNBC epithelial	Luminal epithelial	0.310976
TNBC_PT039_P11_D10_S46	TNBC epithelial	Luminal epithelial	0.310976
TNBC_PT039_P1_C09	TNBC epithelial	Luminal epithelial	0.310976
TNBC_PT039_P1_C01	TNBC epithelial	Luminal epithelial	0.310976
TNBC_PT039_P121_B09_S309	TNBC epithelial	Luminal epithelial	0.304878
TNBC_PT039_P11_H03_S87	TNBC epithelial	Luminal epithelial	0.304878
TNBC_PT039_P11_H06_S90	TNBC epithelial	Luminal epithelial	0.29878
TNBC_PT039_P11_C07_S31	TNBC epithelial	Luminal epithelial	0.29878
TNBC_PT039_P10_A03_S195	TNBC epithelial	Luminal epithelial	0.29878
TNBC_PT039_P1_E10	TNBC epithelial	Luminal epithelial	0.29878
TNBC_PT039_P1_D04	TNBC epithelial	Luminal epithelial	0.29878
TNBC_PT039_P11_F06_S66	TNBC epithelial	Luminal epithelial	0.292683
TNBC_PT039_P10_B09_S213	TNBC epithelial	Luminal epithelial	0.292683
TNBC_PT039_P1_F04	TNBC epithelial	Luminal epithelial	0.292683
TNBC_PT039_P1_E03	TNBC epithelial	Luminal epithelial	0.292683
TNBC_PT039_P1_C08	TNBC epithelial	Luminal epithelial	0.292683
TNBC_PT039_P1_C02	TNBC epithelial	Luminal epithelial	0.292683
TNBC_PT039_P11_G04_S76	TNBC epithelial	Luminal epithelial	0.286585
TNBC_PT039_P1_B06	TNBC epithelial	Luminal epithelial	0.280488
TNBC_PT039_P11_H10_S94	TNBC epithelial	Luminal epithelial	0.27439
TNBC_PT039_P10_A09_S201	TNBC epithelial	Luminal epithelial	0.27439
TNBC_PT039_P1_B11	TNBC epithelial	Luminal epithelial	0.27439
TNBC_PT039_P1_B02	TNBC epithelial	Luminal epithelial	0.27439
TNBC_PT039_P11_H12_S96	TNBC epithelial	Luminal epithelial	0.262195
TNBC_PT039_P10_C12_S228	TNBC epithelial	Luminal epithelial	0.262195
TNBC_PT039_P1_F10	TNBC epithelial	Luminal epithelial	0.262195
TNBC_PT039_P1_D03	TNBC epithelial	Luminal epithelial	0.256098
TNBC_PT039_P1_C12	TNBC epithelial	Luminal epithelial	0.25
TNBC_PT039_P10_D03_S231	TNBC epithelial	Luminal epithelial	0.243902
TNBC_PT039_P121_E01_S337	TNBC epithelial	Luminal epithelial	0.237805
TNBC_PT039_P121_E02_S338	TNBC epithelial	Luminal epithelial	0.231707
TNBC_PT039_P1_F07	TNBC epithelial	Luminal epithelial	0.22561
TNBC_PT039_P121_E05_S341	TNBC epithelial	Luminal epithelial	0.219512
TNBC_PT039_P1_F05	TNBC epithelial	Luminal epithelial	0.207317
TNBC_PT039_P1_F03	TNBC epithelial	Luminal epithelial	0.20122
TNBC_PT039_P11_A03_S3	TNBC epithelial	Luminal epithelial	0.195122
TNBC_PT039_P1_C11	TNBC epithelial	Luminal epithelial	0.182927
TNBC_PT084_P11_A09_S297	TNBC epithelial	Luminal epithelial	0.506098
TNBC_PT084_P8_A03_S195	TNBC epithelial	Luminal epithelial	0.5
TNBC_PT039_P10_A08_S200	TNBC epithelial	Luminal epithelial	0.481707
TNBC_PT089_P9_G11_S179	TNBC epithelial	Luminal epithelial	0.420732
TNBC_PT081_P3_E06_S246	TNBC epithelial	Luminal epithelial	0.54878
TNBC_PT039_P11_A11_S11	TNBC epithelial	Luminal epithelial	0.347561
TNBC_PT039_P10_F03_S255	TNBC epithelial	Luminal epithelial	0.292683
TNBC_PT039_P121_C11_S323	TNBC epithelial	Luminal epithelial	0.219512
TNBC_PT126_P3_H12_S96	TNBC epithelial	Luminal epithelial	0.22561
TNBC_PT039_P11_F01_S61	TNBC epithelial	Luminal epithelial	0.597561
TNBC_PT126_P3_C05_S29	TNBC epithelial	Luminal epithelial	0.530488
TNBC_PT039_P10_C07_S223	TNBC epithelial	Luminal epithelial	0.5
TNBC_PT126_P3_C08_S32	TNBC epithelial	Luminal epithelial	0.457317
TNBC_PT039_P121_D10_S334	TNBC epithelial	Luminal epithelial	0.457317
TNBC_PT084_P11_G02_S362	TNBC epithelial	Luminal epithelial	0.445122
TNBC_PT039_P10_H05_S281	TNBC epithelial	Luminal epithelial	0.432927
TNBC_PT039_P11_D04_S40	TNBC epithelial	Luminal epithelial	0.420732
TNBC_PT126_P3_B05_S17	TNBC epithelial	Luminal epithelial	0.402439
TNBC_PT039_P10_H06_S282	TNBC epithelial	Luminal epithelial	0.402439
TNBC_PT126_P3_C12_S36	TNBC epithelial	Luminal epithelial	0.396341
TNBC_PT084_P121_F06_S354	TNBC epithelial	Luminal epithelial	0.390244
TNBC_PT084_P8_F02_S254	TNBC epithelial	Luminal epithelial	0.371951
TNBC_PT126_P3_H04_S88	TNBC epithelial	Luminal epithelial	0.365854
TNBC_PT084_P8_B04_S208	TNBC epithelial	Luminal epithelial	0.365854
TNBC_PT126_P3_E04_S52	TNBC epithelial	Luminal epithelial	0.359756
TNBC_PT126_P3_H08_S92	TNBC epithelial	Luminal epithelial	0.353659
TNBC_PT084_P8_E09_S249	TNBC epithelial	Luminal epithelial	0.335366
TNBC_PT039_P10_E01_S241	TNBC epithelial	Luminal epithelial	0.329268
TNBC_PT039_P121_D07_S331	TNBC epithelial	Luminal epithelial	0.280488
TNBC_PT084_P8_D04_S232	TNBC epithelial	Luminal epithelial	0.262195
TNBC_PT084_P8_D07_S235	TNBC epithelial	Luminal epithelial	0.25
TNBC_PT039_P121_C02_S314	TNBC epithelial	Luminal epithelial	0.25
TNBC_PT084_P8_C05_S221	TNBC epithelial	Luminal epithelial	0.237805
TNBC_PT084_P8_E08_S248	TNBC epithelial	Luminal epithelial	0.231707
TNBC_PT084_P8_A11_S203	TNBC epithelial	Luminal epithelial	0.219512
TNBC_PT126_P3_D04_S40	TNBC epithelial	Luminal epithelial	0.20122
TNBC_PT039_P11_D07_S43	TNBC epithelial	Luminal epithelial	0.390244
TNBC_PT039_P10_A02_S194	TNBC epithelial	Luminal epithelial	0.457317
TNBC_PT126_P3_A05_S5	TNBC epithelial	Luminal epithelial	0.823171
TNBC_PT126_P3_G10_S82	TNBC epithelial	Luminal epithelial	0.72561
TNBC_PT089_P7_C10_S34	TNBC epithelial	Luminal epithelial	0.70122
TNBC_PT089_P1_D03	TNBC epithelial	Luminal epithelial	0.70122
TNBC_PT081_P3_B03_S207	TNBC epithelial	Luminal epithelial	0.682927
TNBC_PT089_P1_C12	TNBC epithelial	Luminal epithelial	0.664634
TNBC_PT084_P121_E11_S347	TNBC epithelial	Luminal epithelial	0.646341
TNBC_PT089_P7_H03_S87	TNBC epithelial	Luminal epithelial	0.640244
TNBC_PT126_P3_F07_S67	TNBC epithelial	Luminal epithelial	0.621951
TNBC_PT084_P8_E05_S245	TNBC epithelial	Luminal epithelial	0.603659
TNBC_PT089_P7_E06_S54	TNBC epithelial	Luminal epithelial	0.585366
TNBC_PT089_P7_F09_S69	TNBC epithelial	Luminal epithelial	0.579268
TNBC_PT081_P5_G06_S174	TNBC epithelial	Luminal epithelial	0.579268
TNBC_PT039_P11_C09_S33	TNBC epithelial	Luminal epithelial	0.579268
TNBC_PT126_P3_G04_S76	TNBC epithelial	Luminal epithelial	0.560976
TNBC_PT089_P9_B05_S113	TNBC epithelial	Luminal epithelial	0.560976
TNBC_PT081_P3_E05_S245	TNBC epithelial	Luminal epithelial	0.560976
TNBC_PT126_P3_H05_S89	TNBC epithelial	Luminal epithelial	0.554878
TNBC_PT081_P1_D03	TNBC epithelial	Luminal epithelial	0.554878
TNBC_PT126_P3_F10_S70	TNBC epithelial	Luminal epithelial	0.530488
TNBC_PT084_P8_E02_S242	TNBC epithelial	Luminal epithelial	0.52439
TNBC_PT084_P8_C02_S218	TNBC epithelial	Luminal epithelial	0.52439
TNBC_PT126_P3_D07_S43	TNBC epithelial	Luminal epithelial	0.518293
TNBC_PT126_P3_C04_S28	TNBC epithelial	Luminal epithelial	0.518293
TNBC_PT126_P3_D10_S46	TNBC epithelial	Luminal epithelial	0.5
TNBC_PT058_P1_A05	TNBC epithelial	Luminal epithelial	0.493902
TNBC_PT126_P3_H11_S95	TNBC epithelial	Luminal epithelial	0.45122
TNBC_PT126_P3_H07_S91	TNBC epithelial	Luminal epithelial	0.445122
TNBC_PT126_P3_A11_S11	TNBC epithelial	Luminal epithelial	0.445122
TNBC_PT126_P3_A10_S10	TNBC epithelial	Luminal epithelial	0.445122
TNBC_PT126_P3_F03_S63	TNBC epithelial	Luminal epithelial	0.439024
TNBC_PT039_P11_A12_S12	TNBC epithelial	Luminal epithelial	0.439024
TNBC_PT089_P3_F01_S349	TNBC epithelial	Luminal epithelial	0.420732
TNBC_PT039_P11_B05_S17	TNBC epithelial	Luminal epithelial	0.414634
TNBC_PT081_P1_C01	TNBC epithelial	Luminal epithelial	0.408537
TNBC_PT089_P3_E07_S343	TNBC epithelial	Luminal epithelial	0.396341
TNBC_PT058_P1_B04	TNBC epithelial	Luminal epithelial	0.384146
TNBC_PT126_P3_A07_S7	TNBC epithelial	Luminal epithelial	0.378049
TNBC_PT084_P121_F02_S350	TNBC epithelial	Luminal epithelial	0.378049
TNBC_PT126_P3_F04_S64	TNBC epithelial	Luminal epithelial	0.365854
TNBC_PT126_P3_B12_S24	TNBC epithelial	Luminal epithelial	0.359756
TNBC_PT039_P11_C06_S30	TNBC epithelial	Luminal epithelial	0.341463
TNBC_PT039_P121_B02_S302	TNBC epithelial	Luminal epithelial	0.329268
TNBC_PT039_P10_E10_S250	TNBC epithelial	Luminal epithelial	0.243902
TNBC_PT089_P7_D08_S44	TNBC epithelial	Luminal epithelial	0.219512
TNBC_PT089_P3_E09_S345	TNBC epithelial	Luminal epithelial	0.70122
TNBC_PT089_P3_G06_S366	TNBC epithelial	Luminal epithelial	0.640244
TNBC_PT089_P3_G09_S369	TNBC epithelial	Luminal epithelial	0.621951
TNBC_PT039_P10_D01_S229	TNBC epithelial	Luminal epithelial	0.621951
TNBC_PT039_P10_C06_S222	TNBC epithelial	Luminal epithelial	0.621951
TNBC_PT081_P5_G05_S173	TNBC epithelial	Luminal epithelial	0.609756
TNBC_PT089_P3_F02_S350	TNBC epithelial	Luminal epithelial	0.567073
TNBC_PT039_P10_H03_S279	TNBC epithelial	Luminal epithelial	0.560976
TNBC_PT039_P1_E06	TNBC epithelial	Luminal epithelial	0.560976
TNBC_PT039_P10_B08_S212	TNBC epithelial	Luminal epithelial	0.554878
TNBC_PT089_P3_A07_S295	TNBC epithelial	Luminal epithelial	0.54878
TNBC_PT126_P3_G06_S78	TNBC epithelial	Luminal epithelial	0.542683
TNBC_PT089_P3_H09_S381	TNBC epithelial	Luminal epithelial	0.536585
TNBC_PT089_P3_H01_S373	TNBC epithelial	Luminal epithelial	0.536585
TNBC_PT089_P3_A02_S290	TNBC epithelial	Luminal epithelial	0.536585
TNBC_PT039_P10_E08_S248	TNBC epithelial	Luminal epithelial	0.536585
TNBC_PT089_P7_E11_S59	TNBC epithelial	Luminal epithelial	0.52439
TNBC_PT089_P3_E12_S348	TNBC epithelial	Luminal epithelial	0.52439
TNBC_PT089_P3_B08_S308	TNBC epithelial	Luminal epithelial	0.52439
TNBC_PT089_P3_C11_S323	TNBC epithelial	Luminal epithelial	0.518293
TNBC_PT089_P3_C09_S321	TNBC epithelial	Luminal epithelial	0.518293
TNBC_PT084_P1_E01	TNBC epithelial	Luminal epithelial	0.518293
TNBC_PT039_P10_A04_S196	TNBC epithelial	Luminal epithelial	0.518293
TNBC_PT126_P3_G01_S73	TNBC epithelial	Luminal epithelial	0.506098
TNBC_PT126_P3_A02_S2	TNBC epithelial	Luminal epithelial	0.5
TNBC_PT089_P3_G03_S363	TNBC epithelial	Luminal epithelial	0.5
TNBC_PT089_P3_E10_S346	TNBC epithelial	Luminal epithelial	0.5
TNBC_PT039_P10_C09_S225	TNBC epithelial	Luminal epithelial	0.5
TNBC_PT089_P3_D03_S327	TNBC epithelial	Luminal epithelial	0.493902
TNBC_PT084_P121_H07_S379	TNBC epithelial	Luminal epithelial	0.493902
TNBC_PT084_P121_E10_S346	TNBC epithelial	Luminal epithelial	0.493902
TNBC_PT126_P3_G07_S79	TNBC epithelial	Luminal epithelial	0.487805
TNBC_PT089_P3_F10_S358	TNBC epithelial	Luminal epithelial	0.487805
TNBC_PT089_P3_E05_S341	TNBC epithelial	Luminal epithelial	0.487805
TNBC_PT084_P121_H03_S375	TNBC epithelial	Luminal epithelial	0.487805
TNBC_PT039_P10_A05_S197	TNBC epithelial	Luminal epithelial	0.481707
TNBC_PT089_P7_E08_S56	TNBC epithelial	Luminal epithelial	0.47561
TNBC_PT081_P3_H03_S279	TNBC epithelial	Luminal epithelial	0.47561
TNBC_PT089_P3_F06_S354	TNBC epithelial	Luminal epithelial	0.463415
TNBC_PT089_P3_C08_S320	TNBC epithelial	Luminal epithelial	0.463415
TNBC_PT126_P3_H02_S86	TNBC epithelial	Luminal epithelial	0.457317
TNBC_PT126_P3_D09_S45	TNBC epithelial	Luminal epithelial	0.457317
TNBC_PT089_P3_H11_S383	TNBC epithelial	Luminal epithelial	0.457317
TNBC_PT089_P3_H03_S375	TNBC epithelial	Luminal epithelial	0.457317
TNBC_PT081_P3_H05_S281	TNBC epithelial	Luminal epithelial	0.457317
TNBC_PT089_P3_C03_S315	TNBC epithelial	Luminal epithelial	0.45122
TNBC_PT089_P3_C10_S322	TNBC epithelial	Luminal epithelial	0.445122
TNBC_PT089_P3_B11_S311	TNBC epithelial	Luminal epithelial	0.445122
TNBC_PT089_P3_B03_S303	TNBC epithelial	Luminal epithelial	0.445122
TNBC_PT089_P3_A04_S292	TNBC epithelial	Luminal epithelial	0.445122
TNBC_PT089_P3_A03_S291	TNBC epithelial	Luminal epithelial	0.439024
TNBC_PT089_P3_G05_S365	TNBC epithelial	Luminal epithelial	0.426829
TNBC_PT089_P3_F04_S352	TNBC epithelial	Luminal epithelial	0.420732
TNBC_PT089_P3_A01_S289	TNBC epithelial	Luminal epithelial	0.420732
TNBC_PT089_P3_F11_S359	TNBC epithelial	Luminal epithelial	0.414634
TNBC_PT089_P3_G11_S371	TNBC epithelial	Luminal epithelial	0.408537
TNBC_PT089_P3_A12_S300	TNBC epithelial	Luminal epithelial	0.408537
TNBC_PT089_P3_A09_S297	TNBC epithelial	Luminal epithelial	0.408537
TNBC_PT126_P3_E01_S49	TNBC epithelial	Luminal epithelial	0.402439
TNBC_PT089_P3_B10_S310	TNBC epithelial	Luminal epithelial	0.402439
TNBC_PT089_P3_B01_S301	TNBC epithelial	Luminal epithelial	0.402439
TNBC_PT126_P3_B01_S13	TNBC epithelial	Luminal epithelial	0.396341
TNBC_PT089_P9_D12_S144	TNBC epithelial	Luminal epithelial	0.396341
TNBC_PT089_P3_B02_S302	TNBC epithelial	Luminal epithelial	0.396341
TNBC_PT089_P3_F07_S355	TNBC epithelial	Luminal epithelial	0.390244
TNBC_PT058_P1_G12	TNBC epithelial	Luminal epithelial	0.390244
TNBC_PT039_P121_C03_S315	TNBC epithelial	Luminal epithelial	0.390244
TNBC_PT081_P3_A01_S193	TNBC epithelial	Luminal epithelial	0.384146
TNBC_PT039_P10_B03_S207	TNBC epithelial	Luminal epithelial	0.378049
TNBC_PT126_P3_E10_S58	TNBC epithelial	Luminal epithelial	0.371951
TNBC_PT089_P3_B12_S312	TNBC epithelial	Luminal epithelial	0.371951
TNBC_PT089_P3_B06_S306	TNBC epithelial	Luminal epithelial	0.371951
TNBC_PT089_P3_B04_S304	TNBC epithelial	Luminal epithelial	0.371951
TNBC_PT039_P11_E10_S58	TNBC epithelial	Luminal epithelial	0.371951
TNBC_PT126_P3_G11_S83	TNBC epithelial	Luminal epithelial	0.365854
TNBC_PT126_P3_C09_S33	TNBC epithelial	Luminal epithelial	0.365854
TNBC_PT089_P3_G02_S362	TNBC epithelial	Luminal epithelial	0.365854
TNBC_PT089_P3_H12_S384	TNBC epithelial	Luminal epithelial	0.359756
TNBC_PT089_P3_F12_S360	TNBC epithelial	Luminal epithelial	0.359756
TNBC_PT126_P3_C11_S35	TNBC epithelial	Luminal epithelial	0.353659
TNBC_PT126_P3_A04_S4	TNBC epithelial	Luminal epithelial	0.353659
TNBC_PT089_P7_D07_S43	TNBC epithelial	Luminal epithelial	0.353659
TNBC_PT089_P3_D06_S330	TNBC epithelial	Luminal epithelial	0.353659
TNBC_PT089_P3_C12_S324	TNBC epithelial	Luminal epithelial	0.353659
TNBC_PT089_P3_B09_S309	TNBC epithelial	Luminal epithelial	0.347561
TNBC_PT089_P3_H05_S377	TNBC epithelial	Luminal epithelial	0.341463
TNBC_PT081_P3_A02_S194	TNBC epithelial	Luminal epithelial	0.341463
TNBC_PT089_P3_G01_S361	TNBC epithelial	Luminal epithelial	0.335366
TNBC_PT126_P3_A08_S8	TNBC epithelial	Luminal epithelial	0.323171
TNBC_PT126_P3_E08_S56	TNBC epithelial	Luminal epithelial	0.317073
TNBC_PT089_P3_H06_S378	TNBC epithelial	Luminal epithelial	0.317073
TNBC_PT089_P3_C06_S318	TNBC epithelial	Luminal epithelial	0.317073
TNBC_PT089_P3_H07_S379	TNBC epithelial	Luminal epithelial	0.310976
TNBC_PT089_P3_A06_S294	TNBC epithelial	Luminal epithelial	0.304878
TNBC_PT089_P3_G08_S368	TNBC epithelial	Luminal epithelial	0.292683
TNBC_PT058_P1_A12	TNBC epithelial	Luminal epithelial	0.292683
TNBC_PT089_P3_F03_S351	TNBC epithelial	Luminal epithelial	0.286585
TNBC_PT039_P121_B06_S306	TNBC epithelial	Luminal epithelial	0.286585
TNBC_PT089_P3_C07_S319	TNBC epithelial	Luminal epithelial	0.268293
TNBC_PT089_P9_F10_S166	TNBC epithelial	Luminal epithelial	0.262195
TNBC_PT039_P10_C01_S217	TNBC epithelial	Luminal epithelial	0.262195
TNBC_PT126_P3_H03_S87	TNBC epithelial	Luminal epithelial	0.256098
TNBC_PT089_P7_F08_S68	TNBC epithelial	Luminal epithelial	0.25
TNBC_PT081_P3_B11_S215	TNBC epithelial	Luminal epithelial	0.25
TNBC_PT039_P10_A01_S193	TNBC epithelial	Luminal epithelial	0.25
TNBC_PT089_P3_A11_S299	TNBC epithelial	Luminal epithelial	0.243902
TNBC_PT089_P3_D09_S333	TNBC epithelial	Luminal epithelial	0.237805
TNBC_PT039_P10_C04_S220	TNBC epithelial	Luminal epithelial	0.22561
TNBC_PT039_P1_F12	TNBC epithelial	Luminal epithelial	0.652439
TNBC_PT058_P1_D07	TNBC epithelial	Luminal epithelial	0.573171
TNBC_PT039_P10_E09_S249	TNBC epithelial	Luminal epithelial	0.573171
TNBC_PT089_P3_C05_S317	TNBC epithelial	Luminal epithelial	0.512195
TNBC_PT126_P3_G03_S75	TNBC epithelial	Luminal epithelial	0.481707
TNBC_PT126_P3_F02_S62	TNBC epithelial	Luminal epithelial	0.445122
TNBC_PT081_P3_H11_S287	TNBC epithelial	Luminal epithelial	0.432927
TNBC_PT089_P3_E02_S338	TNBC epithelial	Luminal epithelial	0.408537
TNBC_PT089_P3_C04_S316	TNBC epithelial	Luminal epithelial	0.408537
TNBC_PT089_P3_G12_S372	TNBC epithelial	Luminal epithelial	0.402439
TNBC_PT089_P3_B05_S305	TNBC epithelial	Luminal epithelial	0.390244
TNBC_PT089_P3_H08_S380	TNBC epithelial	Luminal epithelial	0.378049
TNBC_PT089_P3_E03_S339	TNBC epithelial	Luminal epithelial	0.317073
TNBC_PT126_P3_D06_S42	TNBC epithelial	Luminal epithelial	0.554878
TNBC_PT126_P3_A01_S1	TNBC epithelial	Luminal epithelial	0.512195
TNBC_PT084_P121_H08_S380	TNBC epithelial	Luminal epithelial	0.487805
TNBC_PT084_P121_H06_S378	TNBC epithelial	Luminal epithelial	0.445122
TNBC_PT084_P8_C12_S228	TNBC epithelial	Luminal epithelial	0.439024
TNBC_PT084_P121_G12_S372	TNBC epithelial	Luminal epithelial	0.432927
TNBC_PT126_P3_E07_S55	TNBC epithelial	Luminal epithelial	0.426829
TNBC_PT039_P121_D06_S330	TNBC epithelial	Luminal epithelial	0.426829
TNBC_PT084_P1_E04	TNBC epithelial	Luminal epithelial	0.414634
TNBC_PT084_P121_H10_S382	TNBC epithelial	Luminal epithelial	0.402439
TNBC_PT126_P3_E06_S54	TNBC epithelial	Luminal epithelial	0.396341
TNBC_PT084_P8_H05_S281	TNBC epithelial	Luminal epithelial	0.390244
TNBC_PT039_P121_B12_S312	TNBC epithelial	Luminal epithelial	0.390244
TNBC_PT089_P7_E07_S55	TNBC epithelial	Luminal epithelial	0.384146
TNBC_PT089_P7_A09_S9	TNBC epithelial	Luminal epithelial	0.378049
TNBC_PT126_P3_F05_S65	TNBC epithelial	Luminal epithelial	0.371951
TNBC_PT126_P3_B10_S22	TNBC epithelial	Luminal epithelial	0.371951
TNBC_PT084_P121_G05_S365	TNBC epithelial	Luminal epithelial	0.365854
TNBC_PT039_P121_B01_S301	TNBC epithelial	Luminal epithelial	0.365854
TNBC_PT084_P121_E06_S342	TNBC epithelial	Luminal epithelial	0.359756
TNBC_PT126_P3_C01_S25	TNBC epithelial	Luminal epithelial	0.353659
TNBC_PT039_P121_D08_S332	TNBC epithelial	Luminal epithelial	0.347561
TNBC_PT039_P121_A11_S299	TNBC epithelial	Luminal epithelial	0.341463
TNBC_PT089_P9_H09_S189	TNBC epithelial	Luminal epithelial	0.329268
TNBC_PT089_P9_B01_S109	TNBC epithelial	Luminal epithelial	0.329268
TNBC_PT089_P7_A12_S12	TNBC epithelial	Luminal epithelial	0.329268
TNBC_PT058_P1_F09	TNBC epithelial	Luminal epithelial	0.329268
TNBC_PT126_P3_C07_S31	TNBC epithelial	Luminal epithelial	0.323171
TNBC_PT089_P3_B07_S307	TNBC epithelial	Luminal epithelial	0.317073
TNBC_PT089_P9_G05_S173	TNBC epithelial	Luminal epithelial	0.310976
TNBC_PT084_P8_H01_S277	TNBC epithelial	Luminal epithelial	0.310976
TNBC_PT084_P8_E04_S244	TNBC epithelial	Luminal epithelial	0.310976
TNBC_PT039_P121_D12_S336	TNBC epithelial	Luminal epithelial	0.310976
TNBC_PT039_P11_E03_S51	TNBC epithelial	Luminal epithelial	0.310976
TNBC_PT039_P121_D11_S335	TNBC epithelial	Luminal epithelial	0.304878
TNBC_PT089_P9_E04_S148	TNBC epithelial	Luminal epithelial	0.29878
TNBC_PT081_P3_H04_S280	TNBC epithelial	Luminal epithelial	0.29878
TNBC_PT084_P8_D01_S229	TNBC epithelial	Luminal epithelial	0.292683
TNBC_PT039_P11_A02_S2	TNBC epithelial	Luminal epithelial	0.286585
TNBC_PT126_P3_B04_S16	TNBC epithelial	Luminal epithelial	0.280488
TNBC_PT089_P7_F11_S71	TNBC epithelial	Luminal epithelial	0.280488
TNBC_PT084_P121_G01_S361	TNBC epithelial	Luminal epithelial	0.280488
TNBC_PT084_P121_F05_S353	TNBC epithelial	Luminal epithelial	0.280488
TNBC_PT039_P121_C01_S313	TNBC epithelial	Luminal epithelial	0.280488
TNBC_PT126_P3_F06_S66	TNBC epithelial	Luminal epithelial	0.27439
TNBC_PT126_P3_D08_S44	TNBC epithelial	Luminal epithelial	0.27439
TNBC_PT126_P3_B11_S23	TNBC epithelial	Luminal epithelial	0.27439
TNBC_PT089_P9_F02_S158	TNBC epithelial	Luminal epithelial	0.268293
TNBC_PT089_P9_C02_S122	TNBC epithelial	Luminal epithelial	0.268293
TNBC_PT089_P9_C06_S126	TNBC epithelial	Luminal epithelial	0.262195
TNBC_PT039_P121_C08_S320	TNBC epithelial	Luminal epithelial	0.262195
TNBC_PT039_P11_F11_S71	TNBC epithelial	Luminal epithelial	0.262195
TNBC_PT039_P11_C03_S27	TNBC epithelial	Luminal epithelial	0.262195
TNBC_PT089_P7_E02_S50	TNBC epithelial	Luminal epithelial	0.256098
TNBC_PT084_P8_C04_S220	TNBC epithelial	Luminal epithelial	0.256098
TNBC_PT084_P121_F08_S356	TNBC epithelial	Luminal epithelial	0.25
TNBC_PT084_P121_F03_S351	TNBC epithelial	Luminal epithelial	0.25
TNBC_PT084_P11_A06_S294	TNBC epithelial	Luminal epithelial	0.25
TNBC_PT089_P9_A04_S100	TNBC epithelial	Luminal epithelial	0.243902
TNBC_PT039_P121_B07_S307	TNBC epithelial	Luminal epithelial	0.243902
TNBC_PT039_P121_A06_S294	TNBC epithelial	Luminal epithelial	0.243902
TNBC_PT126_P3_D12_S48	TNBC epithelial	Luminal epithelial	0.237805
TNBC_PT039_P121_D05_S329	TNBC epithelial	Luminal epithelial	0.237805
TNBC_PT039_P121_C09_S321	TNBC epithelial	Luminal epithelial	0.237805
TNBC_PT039_P121_B03_S303	TNBC epithelial	Luminal epithelial	0.237805
TNBC_PT084_P121_H01_S373	TNBC epithelial	Luminal epithelial	0.22561
TNBC_PT039_P11_D01_S37	TNBC epithelial	Luminal epithelial	0.22561
TNBC_PT039_P121_C07_S319	TNBC epithelial	Luminal epithelial	0.219512
TNBC_PT126_P3_C10_S34	TNBC epithelial	Luminal epithelial	0.195122
TNBC_PT039_P121_D02_S326	TNBC epithelial	Luminal epithelial	0.195122
TNBC_PT089_P9_C12_S132	TNBC epithelial	Luminal epithelial	0.176829
TNBC_PT089_P9_B11_S119	TNBC epithelial	Luminal epithelial	0.176829
TNBC_PT039_P11_B02_S14	TNBC epithelial	Luminal epithelial	0.176829
TNBC_PT089_P9_H02_S182	TNBC epithelial	Luminal epithelial	0.152439
TNBC_PT039_P121_D01_S325	TNBC epithelial	Luminal epithelial	0.152439
TNBC_PT081_P5_A02_S98	TNBC epithelial	Luminal epithelial	0.469512
TNBC_PT089_P3_E04_S340	TNBC epithelial	Luminal epithelial	0.378049
TNBC_PT039_P10_F07_S259	TNBC epithelial	Luminal epithelial	0.341463
TNBC_PT126_P3_D11_S47	TNBC epithelial	Luminal epithelial	0.512195
TNBC_PT089_P3_H02_S374	TNBC epithelial	Luminal epithelial	0.439024
TNBC_PT126_P3_G08_S80	TNBC epithelial	Luminal epithelial	0.481707
TNBC_PT039_P121_C12_S324	TNBC epithelial	Luminal epithelial	0.45122
TNBC_PT089_P9_G09_S177	TNBC epithelial	Luminal epithelial	0.408537
TNBC_PT089_P7_E05_S53	TNBC epithelial	Luminal epithelial	0.408537
TNBC_PT126_P3_B02_S14	TNBC epithelial	Luminal epithelial	0.402439
TNBC_PT089_P7_B03_S15	TNBC epithelial	Luminal epithelial	0.402439
TNBC_PT039_P11_H11_S95	TNBC epithelial	Luminal epithelial	0.402439
TNBC_PT089_P9_H03_S183	TNBC epithelial	Luminal epithelial	0.390244
TNBC_PT089_P7_G01_S73	TNBC epithelial	Luminal epithelial	0.378049
TNBC_PT039_P121_C04_S316	TNBC epithelial	Luminal epithelial	0.371951
TNBC_PT089_P9_G08_S176	TNBC epithelial	Luminal epithelial	0.359756
TNBC_PT089_P9_E06_S150	TNBC epithelial	Luminal epithelial	0.353659
TNBC_PT084_P8_G09_S273	TNBC epithelial	Luminal epithelial	0.353659
TNBC_PT084_P8_B05_S209	TNBC epithelial	Luminal epithelial	0.353659
TNBC_PT089_P7_B07_S19	TNBC epithelial	Luminal epithelial	0.347561
TNBC_PT089_P9_H06_S186	TNBC epithelial	Luminal epithelial	0.341463
TNBC_PT089_P7_G02_S74	TNBC epithelial	Luminal epithelial	0.341463
TNBC_PT089_P9_A01_S97	TNBC epithelial	Luminal epithelial	0.335366
TNBC_PT126_P3_C02_S26	TNBC epithelial	Luminal epithelial	0.329268
TNBC_PT089_P9_F09_S165	TNBC epithelial	Luminal epithelial	0.329268
TNBC_PT089_P9_B04_S112	TNBC epithelial	Luminal epithelial	0.329268
TNBC_PT089_P9_C05_S125	TNBC epithelial	Luminal epithelial	0.323171
TNBC_PT089_P7_B11_S23	TNBC epithelial	Luminal epithelial	0.317073
TNBC_PT089_P9_F04_S160	TNBC epithelial	Luminal epithelial	0.310976
TNBC_PT089_P9_D02_S134	TNBC epithelial	Luminal epithelial	0.310976
TNBC_PT084_P8_C03_S219	TNBC epithelial	Luminal epithelial	0.310976
TNBC_PT089_P9_D10_S142	TNBC epithelial	Luminal epithelial	0.304878
TNBC_PT089_P7_G03_S75	TNBC epithelial	Luminal epithelial	0.304878
TNBC_PT089_P7_F03_S63	TNBC epithelial	Luminal epithelial	0.304878
TNBC_PT089_P7_A07_S7	TNBC epithelial	Luminal epithelial	0.304878
TNBC_PT039_P1_D10	TNBC epithelial	Luminal epithelial	0.304878
TNBC_PT089_P9_G10_S178	TNBC epithelial	Luminal epithelial	0.29878
TNBC_PT089_P7_D05_S41	TNBC epithelial	Luminal epithelial	0.29878
TNBC_PT039_P11_F09_S69	TNBC epithelial	Luminal epithelial	0.29878
TNBC_PT089_P7_B06_S18	TNBC epithelial	Luminal epithelial	0.292683
TNBC_PT089_P9_E03_S147	TNBC epithelial	Luminal epithelial	0.286585
TNBC_PT089_P9_B06_S114	TNBC epithelial	Luminal epithelial	0.286585
TNBC_PT089_P7_D03_S39	TNBC epithelial	Luminal epithelial	0.286585
TNBC_PT089_P9_B09_S117	TNBC epithelial	Luminal epithelial	0.280488
TNBC_PT039_P10_D09_S237	TNBC epithelial	Luminal epithelial	0.280488
TNBC_PT039_P10_A12_S204	TNBC epithelial	Luminal epithelial	0.280488
TNBC_PT126_P3_F01_S61	TNBC epithelial	Luminal epithelial	0.27439
TNBC_PT089_P9_D07_S139	TNBC epithelial	Luminal epithelial	0.27439
TNBC_PT084_P8_H06_S282	TNBC epithelial	Luminal epithelial	0.27439
TNBC_PT039_P121_C10_S322	TNBC epithelial	Luminal epithelial	0.27439
TNBC_PT089_P9_B12_S120	TNBC epithelial	Luminal epithelial	0.268293
TNBC_PT089_P9_H04_S184	TNBC epithelial	Luminal epithelial	0.262195
TNBC_PT089_P9_C09_S129	TNBC epithelial	Luminal epithelial	0.262195
TNBC_PT089_P7_A08_S8	TNBC epithelial	Luminal epithelial	0.262195
TNBC_PT089_P7_A04_S4	TNBC epithelial	Luminal epithelial	0.262195
TNBC_PT084_P8_E12_S252	TNBC epithelial	Luminal epithelial	0.262195
TNBC_PT089_P7_C03_S27	TNBC epithelial	Luminal epithelial	0.25
TNBC_PT126_P3_D05_S41	TNBC epithelial	Luminal epithelial	0.243902
TNBC_PT039_P121_A03_S291	TNBC epithelial	Luminal epithelial	0.243902
TNBC_PT089_P7_F04_S64	TNBC epithelial	Luminal epithelial	0.237805
TNBC_PT089_P9_H11_S191	TNBC epithelial	Luminal epithelial	0.22561
TNBC_PT089_P7_F02_S62	TNBC epithelial	Luminal epithelial	0.22561
TNBC_PT089_P7_F06_S66	TNBC epithelial	Luminal epithelial	0.219512
TNBC_PT089_P9_F05_S161	TNBC epithelial	Luminal epithelial	0.213415
TNBC_PT089_P9_E11_S155	TNBC epithelial	Luminal epithelial	0.207317
TNBC_PT089_P9_A10_S106	TNBC epithelial	Luminal epithelial	0.207317
TNBC_PT039_P10_B01_S205	TNBC epithelial	Luminal epithelial	0.207317
TNBC_PT089_P9_F03_S159	TNBC epithelial	Luminal epithelial	0.189024
TNBC_PT089_P7_D02_S38	TNBC epithelial	Luminal epithelial	0.189024
TNBC_PT089_P7_A03_S3	TNBC epithelial	Luminal epithelial	0.189024
TNBC_PT089_P9_A03_S99	TNBC epithelial	Luminal epithelial	0.182927
TNBC_PT089_P9_H05_S185	TNBC epithelial	Luminal epithelial	0.170732
TNBC_PT089_P9_A09_S105	TNBC epithelial	Luminal epithelial	0.170732
TNBC_PT058_P1_H07	TNBC epithelial	Luminal epithelial	0.170732
TNBC_PT089_P9_B10_S118	TNBC epithelial	Luminal epithelial	0.164634
TNBC_PT089_P9_A08_S104	TNBC epithelial	Luminal epithelial	0.164634
TNBC_PT089_P9_A02_S98	TNBC epithelial	Luminal epithelial	0.164634
TNBC_PT089_P9_G04_S172	TNBC epithelial	Luminal epithelial	0.158537
TNBC_PT058_P1_E01	TNBC epithelial	Luminal epithelial	0.158537
TNBC_PT089_P9_C07_S127	TNBC epithelial	Luminal epithelial	0.152439
TNBC_PT089_P9_E10_S154	TNBC epithelial	Luminal epithelial	0.146341
TNBC_PT089_P9_E01_S145	TNBC epithelial	Luminal epithelial	0.146341
TNBC_PT039_P10_G02_S266	TNBC epithelial	Luminal epithelial	0.146341
TNBC_PT089_P9_G01_S169	TNBC epithelial	Luminal epithelial	0.134146
TNBC_PT089_P9_D05_S137	TNBC epithelial	Luminal epithelial	0.128049
TNBC_PT089_P7_D10_S46	TNBC epithelial	Luminal epithelial	0.128049
TNBC_PT089_P9_G03_S171	TNBC epithelial	Luminal epithelial	0.121951
TNBC_PT089_P9_C10_S130	TNBC epithelial	Luminal epithelial	0.121951
TNBC_PT089_P9_D06_S138	TNBC epithelial	Luminal epithelial	0.115854
TNBC_PT089_P9_H10_S190	TNBC epithelial	Luminal epithelial	0.109756
TNBC_PT089_P9_F06_S162	TNBC epithelial	Luminal epithelial	0.103659
TNBC_PT089_P9_E12_S156	TNBC epithelial	Luminal epithelial	0.103659
TNBC_PT089_P7_G09_S81	TNBC epithelial	Luminal epithelial	0.103659
TNBC_PT089_P7_G05_S77	TNBC epithelial	Luminal epithelial	0.0670732
TNBC_PT084_P8_F10_S262	TNBC epithelial	Luminal epithelial	0.585366
TNBC_PT084_P121_H04_S376	TNBC epithelial	Luminal epithelial	0.585366
TNBC_PT084_P8_H09_S285	TNBC epithelial	Luminal epithelial	0.536585
TNBC_PT058_P1_F12	TNBC epithelial	Luminal epithelial	0.530488
TNBC_PT039_P10_G10_S274	TNBC epithelial	Luminal epithelial	0.469512
TNBC_PT084_P8_D03_S231	TNBC epithelial	Luminal epithelial	0.420732
TNBC_PT084_P8_D05_S233	TNBC epithelial	Luminal epithelial	0.390244
TNBC_PT081_P5_H11_S191	TNBC epithelial	Luminal epithelial	0.390244
TNBC_PT039_P11_A09_S9	TNBC epithelial	Luminal epithelial	0.390244
TNBC_PT084_P8_D06_S234	TNBC epithelial	Luminal epithelial	0.384146
TNBC_PT081_P5_C02_S122	TNBC epithelial	Luminal epithelial	0.371951
TNBC_PT058_P1_F10	TNBC epithelial	Luminal epithelial	0.359756
TNBC_PT039_P11_F02_S62	TNBC epithelial	Luminal epithelial	0.359756
TNBC_PT089_P7_C02_S26	TNBC epithelial	Luminal epithelial	0.347561
TNBC_PT084_P8_F07_S259	TNBC epithelial	Luminal epithelial	0.341463
TNBC_PT126_P3_B07_S19	TNBC epithelial	Luminal epithelial	0.329268
TNBC_PT084_P8_H11_S287	TNBC epithelial	Luminal epithelial	0.329268
TNBC_PT084_P8_B02_S206	TNBC epithelial	Luminal epithelial	0.323171
TNBC_PT084_P8_B06_S210	TNBC epithelial	Luminal epithelial	0.304878
TNBC_PT081_P3_H10_S286	TNBC epithelial	Luminal epithelial	0.304878
TNBC_PT081_P3_A05_S197	TNBC epithelial	Luminal epithelial	0.29878
TNBC_PT081_P3_H12_S288	TNBC epithelial	Luminal epithelial	0.292683
TNBC_PT058_P1_C07	TNBC epithelial	Luminal epithelial	0.292683
TNBC_PT084_P8_F11_S263	TNBC epithelial	Luminal epithelial	0.286585
TNBC_PT084_P8_E03_S243	TNBC epithelial	Luminal epithelial	0.280488
TNBC_PT084_P8_C08_S224	TNBC epithelial	Luminal epithelial	0.280488
TNBC_PT039_P10_E07_S247	TNBC epithelial	Luminal epithelial	0.280488
TNBC_PT084_P8_G11_S275	TNBC epithelial	Luminal epithelial	0.27439
TNBC_PT084_P8_B11_S215	TNBC epithelial	Luminal epithelial	0.268293
TNBC_PT084_P8_H10_S286	TNBC epithelial	Luminal epithelial	0.256098
TNBC_PT084_P8_A10_S202	TNBC epithelial	Luminal epithelial	0.237805
TNBC_PT058_P1_H08	TNBC epithelial	Luminal epithelial	0.237805
TNBC_PT058_P1_G08	TNBC epithelial	Luminal epithelial	0.237805
TNBC_PT084_P121_G06_S366	TNBC epithelial	Luminal epithelial	0.207317
TNBC_PT084_P8_H02_S278	TNBC epithelial	Luminal epithelial	0.20122
TNBC_PT084_P8_G02_S266	TNBC epithelial	Luminal epithelial	0.182927
TNBC_PT039_P121_A04_S292	TNBC epithelial	Luminal epithelial	0.176829
TNBC_PT081_P5_H02_S182	TNBC epithelial	Luminal progenitor	0.676829
TNBC_PT081_P5_G08_S176	TNBC epithelial	Luminal progenitor	0.652439
TNBC_PT081_P3_C11_S227	TNBC epithelial	Luminal progenitor	0.646341
TNBC_PT081_P3_E08_S248	TNBC epithelial	Luminal progenitor	0.634146
TNBC_PT084_P1_D12	TNBC epithelial	Luminal progenitor	0.603659
TNBC_PT081_P3_F01_S253	TNBC epithelial	Luminal progenitor	0.597561
TNBC_PT081_P5_F06_S162	TNBC epithelial	Luminal progenitor	0.579268
TNBC_PT081_P3_D11_S239	TNBC epithelial	Luminal progenitor	0.579268
TNBC_PT081_P3_B01_S205	TNBC epithelial	Luminal progenitor	0.579268
TNBC_PT081_P1_G03	TNBC epithelial	Luminal progenitor	0.560976
TNBC_PT081_P3_C02_S218	TNBC epithelial	Luminal progenitor	0.554878
TNBC_PT081_P5_A03_S99	TNBC epithelial	Luminal progenitor	0.54878
TNBC_PT081_P5_C04_S124	TNBC epithelial	Luminal progenitor	0.518293
TNBC_PT089_P1_D09	TNBC epithelial	Luminal progenitor	0.512195
TNBC_PT081_P5_C05_S125	TNBC epithelial	Luminal progenitor	0.5
TNBC_PT081_P1_H11	TNBC epithelial	Luminal progenitor	0.5
TNBC_PT081_P3_D06_S234	TNBC epithelial	Luminal progenitor	0.493902
TNBC_PT084_P1_D11	TNBC epithelial	Luminal progenitor	0.469512
TNBC_PT081_P5_E09_S153	TNBC epithelial	Luminal progenitor	0.469512
TNBC_PT081_P5_E03_S147	TNBC epithelial	Luminal progenitor	0.469512
TNBC_PT081_P3_A03_S195	TNBC epithelial	Luminal progenitor	0.469512
TNBC_PT081_P5_G09_S177	TNBC epithelial	Luminal progenitor	0.463415
TNBC_PT081_P5_H08_S188	TNBC epithelial	Luminal progenitor	0.457317
TNBC_PT081_P5_D11_S143	TNBC epithelial	Luminal progenitor	0.45122
TNBC_PT081_P3_G01_S265	TNBC epithelial	Luminal progenitor	0.45122
TNBC_PT081_P5_F02_S158	TNBC epithelial	Luminal progenitor	0.445122
TNBC_PT081_P1_H12	TNBC epithelial	Luminal progenitor	0.439024
TNBC_PT081_P5_H01_S181	TNBC epithelial	Luminal progenitor	0.420732
TNBC_PT081_P1_G02	TNBC epithelial	Luminal progenitor	0.420732
TNBC_PT081_P1_D11	TNBC epithelial	Luminal progenitor	0.420732
TNBC_PT081_P1_E04	TNBC epithelial	Luminal progenitor	0.402439
TNBC_PT084_P1_E02	TNBC epithelial	Luminal progenitor	0.384146
TNBC_PT081_P1_H10	TNBC epithelial	Luminal progenitor	0.384146
TNBC_PT081_P5_H09_S189	TNBC epithelial	Luminal progenitor	0.365854
TNBC_PT081_P5_F05_S161	TNBC epithelial	Luminal progenitor	0.365854
TNBC_PT081_P3_E02_S242	TNBC epithelial	Luminal progenitor	0.341463
TNBC_PT081_P3_A11_S203	TNBC epithelial	Luminal progenitor	0.310976
TNBC_PT089_P3_E08_S344	TNBC epithelial	Luminal progenitor	0.560976
TNBC_PT081_P5_B10_S118	TNBC epithelial	Luminal progenitor	0.512195
TNBC_PT081_P3_E01_S241	TNBC epithelial	Luminal progenitor	0.47561
TNBC_PT081_P1_B07	TNBC epithelial	Luminal progenitor	0.469512
TNBC_PT081_P5_D01_S133	TNBC epithelial	Luminal progenitor	0.45122
TNBC_PT081_P1_G01	TNBC epithelial	Luminal progenitor	0.432927
TNBC_PT081_P5_B05_S113	TNBC epithelial	Luminal progenitor	0.426829
TNBC_PT081_P5_C11_S131	TNBC epithelial	Luminal progenitor	0.414634
TNBC_PT081_P3_D05_S233	TNBC epithelial	Luminal progenitor	0.414634
TNBC_PT081_P1_G04	TNBC epithelial	Luminal progenitor	0.414634
TNBC_PT081_P1_F11	TNBC epithelial	Luminal progenitor	0.414634
TNBC_PT081_P1_E02	TNBC epithelial	Luminal progenitor	0.408537
TNBC_PT081_P1_D02	TNBC epithelial	Luminal progenitor	0.402439
TNBC_PT081_P5_B07_S115	TNBC epithelial	Luminal progenitor	0.396341
TNBC_PT081_P1_E12	TNBC epithelial	Luminal progenitor	0.396341
TNBC_PT081_P5_B08_S116	TNBC epithelial	Luminal progenitor	0.390244
TNBC_PT081_P1_B08	TNBC epithelial	Luminal progenitor	0.390244
TNBC_PT081_P1_B01	TNBC epithelial	Luminal progenitor	0.384146
TNBC_PT081_P3_C06_S222	TNBC epithelial	Luminal progenitor	0.371951
TNBC_PT081_P1_E06	TNBC epithelial	Luminal progenitor	0.371951
TNBC_PT081_P1_C06	TNBC epithelial	Luminal progenitor	0.371951
TNBC_PT081_P1_C03	TNBC epithelial	Luminal progenitor	0.371951
TNBC_PT081_P1_F08	TNBC epithelial	Luminal progenitor	0.365854
TNBC_PT081_P1_D12	TNBC epithelial	Luminal progenitor	0.359756
TNBC_PT081_P5_C10_S130	TNBC epithelial	Luminal progenitor	0.347561
TNBC_PT081_P1_G10	TNBC epithelial	Luminal progenitor	0.347561
TNBC_PT081_P1_E03	TNBC epithelial	Luminal progenitor	0.347561
TNBC_PT081_P5_H06_S186	TNBC epithelial	Luminal progenitor	0.341463
TNBC_PT081_P1_F04	TNBC epithelial	Luminal progenitor	0.341463
TNBC_PT081_P1_E07	TNBC epithelial	Luminal progenitor	0.341463
TNBC_PT081_P1_B02	TNBC epithelial	Luminal progenitor	0.341463
TNBC_PT081_P1_A08	TNBC epithelial	Luminal progenitor	0.341463
TNBC_PT081_P1_A02	TNBC epithelial	Luminal progenitor	0.341463
TNBC_PT081_P5_C01_S121	TNBC epithelial	Luminal progenitor	0.335366
TNBC_PT081_P1_E11	TNBC epithelial	Luminal progenitor	0.335366
TNBC_PT081_P5_E04_S148	TNBC epithelial	Luminal progenitor	0.329268
TNBC_PT081_P1_D10	TNBC epithelial	Luminal progenitor	0.329268
TNBC_PT081_P1_A10	TNBC epithelial	Luminal progenitor	0.329268
TNBC_PT081_P1_E01	TNBC epithelial	Luminal progenitor	0.323171
TNBC_PT081_P5_D10_S142	TNBC epithelial	Luminal progenitor	0.317073
TNBC_PT081_P3_B05_S209	TNBC epithelial	Luminal progenitor	0.317073
TNBC_PT081_P1_D08	TNBC epithelial	Luminal progenitor	0.317073
TNBC_PT081_P1_C12	TNBC epithelial	Luminal progenitor	0.317073
TNBC_PT081_P3_A08_S200	TNBC epithelial	Luminal progenitor	0.310976
TNBC_PT081_P5_B09_S117	TNBC epithelial	Luminal progenitor	0.304878
TNBC_PT081_P3_E03_S243	TNBC epithelial	Luminal progenitor	0.304878
TNBC_PT081_P1_C02	TNBC epithelial	Luminal progenitor	0.304878
TNBC_PT081_P1_B11	TNBC epithelial	Luminal progenitor	0.304878
TNBC_PT081_P5_D08_S140	TNBC epithelial	Luminal progenitor	0.29878
TNBC_PT081_P1_G11	TNBC epithelial	Luminal progenitor	0.29878
TNBC_PT081_P5_D09_S141	TNBC epithelial	Luminal progenitor	0.292683
TNBC_PT081_P5_C08_S128	TNBC epithelial	Luminal progenitor	0.292683
TNBC_PT081_P3_B02_S206	TNBC epithelial	Luminal progenitor	0.292683
TNBC_PT081_P1_G06	TNBC epithelial	Luminal progenitor	0.292683
TNBC_PT081_P1_A12	TNBC epithelial	Luminal progenitor	0.292683
TNBC_PT081_P1_E10	TNBC epithelial	Luminal progenitor	0.286585
TNBC_PT081_P5_F09_S165	TNBC epithelial	Luminal progenitor	0.280488
TNBC_PT081_P5_D07_S139	TNBC epithelial	Luminal progenitor	0.280488
TNBC_PT081_P5_A12_S108	TNBC epithelial	Luminal progenitor	0.280488
TNBC_PT081_P3_B04_S208	TNBC epithelial	Luminal progenitor	0.280488
TNBC_PT081_P1_H04	TNBC epithelial	Luminal progenitor	0.280488
TNBC_PT081_P1_F06	TNBC epithelial	Luminal progenitor	0.280488
TNBC_PT081_P1_D06	TNBC epithelial	Luminal progenitor	0.280488
TNBC_PT081_P5_F01_S157	TNBC epithelial	Luminal progenitor	0.27439
TNBC_PT081_P1_F01	TNBC epithelial	Luminal progenitor	0.27439
TNBC_PT081_P1_C11	TNBC epithelial	Luminal progenitor	0.27439
TNBC_PT081_P1_C09	TNBC epithelial	Luminal progenitor	0.27439
TNBC_PT081_P1_B12	TNBC epithelial	Luminal progenitor	0.27439
TNBC_PT081_P1_A01	TNBC epithelial	Luminal progenitor	0.27439
TNBC_PT081_P5_C07_S127	TNBC epithelial	Luminal progenitor	0.268293
TNBC_PT081_P1_F05	TNBC epithelial	Luminal progenitor	0.268293
TNBC_PT081_P1_B03	TNBC epithelial	Luminal progenitor	0.268293
TNBC_PT081_P5_C09_S129	TNBC epithelial	Luminal progenitor	0.262195
TNBC_PT081_P5_A10_S106	TNBC epithelial	Luminal progenitor	0.262195
TNBC_PT081_P5_A06_S102	TNBC epithelial	Luminal progenitor	0.262195
TNBC_PT081_P1_B06	TNBC epithelial	Luminal progenitor	0.262195
TNBC_PT081_P1_B04	TNBC epithelial	Luminal progenitor	0.262195
TNBC_PT081_P1_A09	TNBC epithelial	Luminal progenitor	0.262195
TNBC_PT081_P5_C12_S132	TNBC epithelial	Luminal progenitor	0.256098
TNBC_PT081_P3_F06_S258	TNBC epithelial	Luminal progenitor	0.256098
TNBC_PT081_P3_C03_S219	TNBC epithelial	Luminal progenitor	0.256098
TNBC_PT081_P1_E05	TNBC epithelial	Luminal progenitor	0.256098
TNBC_PT081_P1_D09	TNBC epithelial	Luminal progenitor	0.256098
TNBC_PT081_P1_D01	TNBC epithelial	Luminal progenitor	0.256098
TNBC_PT081_P1_G08	TNBC epithelial	Luminal progenitor	0.25
TNBC_PT081_P3_E04_S244	TNBC epithelial	Luminal progenitor	0.243902
TNBC_PT081_P1_C08	TNBC epithelial	Luminal progenitor	0.243902
TNBC_PT081_P5_B06_S114	TNBC epithelial	Luminal progenitor	0.237805
TNBC_PT081_P1_H06	TNBC epithelial	Luminal progenitor	0.237805
TNBC_PT081_P1_D04	TNBC epithelial	Luminal progenitor	0.237805
TNBC_PT081_P5_E05_S149	TNBC epithelial	Luminal progenitor	0.231707
TNBC_PT081_P5_E08_S152	TNBC epithelial	Luminal progenitor	0.219512
TNBC_PT081_P5_C06_S126	TNBC epithelial	Luminal progenitor	0.219512
TNBC_PT081_P3_D03_S231	TNBC epithelial	Luminal progenitor	0.658537
TNBC_PT081_P3_A10_S202	TNBC epithelial	Luminal progenitor	0.615854
TNBC_PT081_P3_F11_S263	TNBC epithelial	Luminal progenitor	0.609756
TNBC_PT081_P5_G02_S170	TNBC epithelial	Luminal progenitor	0.591463
TNBC_PT081_P3_A04_S196	TNBC epithelial	Luminal progenitor	0.560976
TNBC_PT081_P3_B07_S211	TNBC epithelial	Luminal progenitor	0.554878
TNBC_PT081_P5_E12_S156	TNBC epithelial	Luminal progenitor	0.536585
TNBC_PT081_P3_F08_S260	TNBC epithelial	Luminal progenitor	0.487805
TNBC_PT081_P1_H02	TNBC epithelial	Luminal progenitor	0.47561
TNBC_PT081_P1_B10	TNBC epithelial	Luminal progenitor	0.47561
TNBC_PT081_P5_C03_S123	TNBC epithelial	Luminal progenitor	0.463415
TNBC_PT081_P1_F12	TNBC epithelial	Luminal progenitor	0.45122
TNBC_PT081_P5_F11_S167	TNBC epithelial	Luminal progenitor	0.445122
TNBC_PT081_P3_G11_S275	TNBC epithelial	Luminal progenitor	0.432927
TNBC_PT081_P1_G07	TNBC epithelial	Luminal progenitor	0.432927
TNBC_PT081_P5_D03_S135	TNBC epithelial	Luminal progenitor	0.426829
TNBC_PT081_P1_H09	TNBC epithelial	Luminal progenitor	0.402439
TNBC_PT081_P5_B11_S119	TNBC epithelial	Luminal progenitor	0.396341
TNBC_PT081_P1_G09	TNBC epithelial	Luminal progenitor	0.396341
TNBC_PT081_P1_F03	TNBC epithelial	Luminal progenitor	0.384146
TNBC_PT081_P1_A05	TNBC epithelial	Luminal progenitor	0.384146
TNBC_PT081_P5_F03_S159	TNBC epithelial	Luminal progenitor	0.365854
TNBC_PT081_P3_C05_S221	TNBC epithelial	Luminal progenitor	0.365854
TNBC_PT081_P1_F07	TNBC epithelial	Luminal progenitor	0.365854
TNBC_PT081_P1_H01	TNBC epithelial	Luminal progenitor	0.341463
TNBC_PT081_P3_G04_S268	TNBC epithelial	Luminal progenitor	0.329268
TNBC_PT081_P5_A07_S103	TNBC epithelial	Luminal progenitor	0.323171
TNBC_PT081_P5_D02_S134	TNBC epithelial	Luminal progenitor	0.280488
TNBC_PT081_P3_D10_S238	TNBC epithelial	Luminal progenitor	0.262195
TNBC_PT081_P5_B12_S120	TNBC epithelial	Luminal progenitor	0.20122
TNBC_PT081_P1_F02	TNBC epithelial	Luminal progenitor	0.189024
TNBC_PT081_P5_B04_S112	TNBC epithelial	Luminal progenitor	0.689024
TNBC_PT081_P3_C09_S225	TNBC epithelial	Luminal progenitor	0.591463
TNBC_PT081_P3_B12_S216	TNBC epithelial	Luminal progenitor	0.512195
TNBC_PT081_P5_F12_S168	TNBC epithelial	Luminal progenitor	0.5
TNBC_PT081_P5_H03_S183	TNBC epithelial	Luminal progenitor	0.45122
TNBC_PT081_P5_E02_S146	TNBC epithelial	Luminal progenitor	0.45122
TNBC_PT081_P3_C10_S226	TNBC epithelial	Luminal progenitor	0.420732
TNBC_PT081_P3_F05_S257	TNBC epithelial	Luminal progenitor	0.390244
TNBC_PT081_P3_D02_S230	TNBC epithelial	Luminal progenitor	0.353659
TNBC_PT081_P5_H04_S184	TNBC epithelial	Luminal progenitor	0.347561
TNBC_PT081_P1_C04	TNBC epithelial	Luminal progenitor	0.335366
TNBC_PT081_P5_F08_S164	TNBC epithelial	Luminal progenitor	0.317073
TNBC_PT081_P3_B09_S213	TNBC epithelial	Luminal progenitor	0.304878
TNBC_PT081_P5_A05_S101	TNBC epithelial	Luminal progenitor	0.27439
TNBC_PT081_P5_A09_S105	TNBC epithelial	Luminal progenitor	0.207317
TNBC_PT081_P3_F03_S255	TNBC epithelial	Luminal progenitor	0.597561
TNBC_PT081_P3_A12_S204	TNBC epithelial	Luminal progenitor	0.579268
TNBC_PT081_P3_C04_S220	TNBC epithelial	Luminal progenitor	0.512195
TNBC_PT081_P3_H01_S277	TNBC epithelial	Luminal progenitor	0.5
TNBC_PT081_P1_G05	TNBC epithelial	Luminal progenitor	0.469512
TNBC_PT081_P5_E01_S145	TNBC epithelial	Luminal progenitor	0.414634
TNBC_PT081_P3_E11_S251	TNBC epithelial	Luminal progenitor	0.530488
TNBC_PT081_P5_G04_S172	TNBC epithelial	Luminal progenitor	0.52439
TNBC_PT081_P1_H03	TNBC epithelial	Luminal progenitor	0.463415
TNBC_PT081_P5_G11_S179	TNBC epithelial	Luminal progenitor	0.426829
TNBC_PT081_P5_D05_S137	TNBC epithelial	Luminal progenitor	0.347561
TNBC_PT081_P5_H05_S185	TNBC epithelial	Luminal progenitor	0.286585
Normal_TGAGTACGAGC	Normal epithelial	Normal epithelial	0.432927
Normal_AGACCAAGACC	Normal epithelial	Normal epithelial	0.341463
Normal_AGAACCAGCGC	Normal epithelial	Normal epithelial	0.310976
Normal_CCTCTGATACT	Normal epithelial	Normal epithelial	0.29878
Normal_CTGGTCCGATT	Normal epithelial	Normal epithelial	0.280488
Normal_ACGCCTCATTA	Normal epithelial	Normal epithelial	0.280488
Normal_GCCTCAGCTTG	Normal epithelial	Normal epithelial	0.268293
Normal_ATGGTCTTCAA	Normal epithelial	Normal epithelial	0.256098
Normal_AAGAACGCGCA	Normal epithelial	Normal epithelial	0.256098
Normal_GAACCTGACCG	Normal epithelial	Normal epithelial	0.25
Normal_CCATATTACTC	Normal epithelial	Normal epithelial	0.25
Normal_AACTAGCCTGA	Normal epithelial	Normal epithelial	0.25
Normal_CGCAACTGATC	Normal epithelial	Normal epithelial	0.243902
Normal_AACTTATCGGC	Normal epithelial	Normal epithelial	0.243902
Normal_AACGTAATGAT	Normal epithelial	Normal epithelial	0.243902
Normal_ACCAACTCAAG	Normal epithelial	Normal epithelial	0.237805
Normal_AAGAAGCAATA	Normal epithelial	Normal epithelial	0.237805
Normal_AACGCGCGCAA	Normal epithelial	Normal epithelial	0.237805
Normal_CGCTAGACGCA	Normal epithelial	Normal epithelial	0.231707
Normal_AGAATACGTTG	Normal epithelial	Normal epithelial	0.231707
Normal_AAGAACGGATG	Normal epithelial	Normal epithelial	0.231707
Normal_AACCGCTTCAA	Normal epithelial	Normal epithelial	0.22561
Normal_ACCAACGCTAC	Normal epithelial	Normal epithelial	0.219512
Normal_AACTTCAAGTT	Normal epithelial	Normal epithelial	0.219512
Normal_AACTTATGATA	Normal epithelial	Normal epithelial	0.219512
Normal_ACCAAGAACCT	Normal epithelial	Normal epithelial	0.213415
Normal_AACCAACTGAC	Normal epithelial	Normal epithelial	0.213415
Normal_AACCAACGGTT	Normal epithelial	Normal epithelial	0.213415
Normal_AACCAACCTGC	Normal epithelial	Normal epithelial	0.213415
Normal_CCAACCAAGAA	Normal epithelial	Normal epithelial	0.20122
Normal_ACGAATACGCA	Normal epithelial	Normal epithelial	0.20122
Normal_AACCGAGTCAG	Normal epithelial	Normal epithelial	0.20122
Normal_CGTTCGGTCAA	Normal epithelial	Normal epithelial	0.195122
Normal_TGGAAGGCGGC	Normal epithelial	Normal epithelial	0.189024
Normal_AGGCTAATTCT	Normal epithelial	Normal epithelial	0.189024
Normal_ACCAATCAATG	Normal epithelial	Normal epithelial	0.189024
Normal_AACGTCTCATA	Normal epithelial	Normal epithelial	0.189024
Normal_CTGCGGTCCGC	Normal epithelial	Normal epithelial	0.182927
Normal_CCAACTGGCGA	Normal epithelial	Normal epithelial	0.182927
Normal_ATCGGTCTGCC	Normal epithelial	Normal epithelial	0.182927
Normal_AACTTGGATGC	Normal epithelial	Normal epithelial	0.182927
Normal_AACCTTGATGA	Normal epithelial	Normal epithelial	0.182927
Normal_CCAGGACTTAG	Normal epithelial	Normal epithelial	0.176829
Normal_AAGAGAGAACG	Normal epithelial	Normal epithelial	0.176829
Normal_CGTTCCAGATG	Normal epithelial	Normal epithelial	0.170732
Normal_CCTTACTATGA	Normal epithelial	Normal epithelial	0.170732
Normal_CAACCGGAACT	Normal epithelial	Normal epithelial	0.170732
Normal_AACTCGCTCGA	Normal epithelial	Normal epithelial	0.170732
Normal_AACTACCTTAA	Normal epithelial	Normal epithelial	0.170732
Normal_CTTCATCGGCC	Normal epithelial	Normal epithelial	0.164634
Normal_ATTGATAGCAG	Normal epithelial	Normal epithelial	0.164634
Normal_ATTATCTAGAA	Normal epithelial	Normal epithelial	0.164634
Normal_AACCTCTCCGG	Normal epithelial	Normal epithelial	0.164634
Normal_TGATATTGCTC	Normal epithelial	Normal epithelial	0.158537
Normal_GTAGGACCGAG	Normal epithelial	Normal epithelial	0.158537
Normal_GCGAGTTGCGC	Normal epithelial	Normal epithelial	0.158537
Normal_CATCGGCTTAG	Normal epithelial	Normal epithelial	0.158537
Normal_AACGACCTGGC	Normal epithelial	Normal epithelial	0.158537
Normal_GTTGCGGAGAT	Normal epithelial	Normal epithelial	0.152439
Normal_CTATTGCCATG	Normal epithelial	Normal epithelial	0.152439
Normal_CGTTCATGCTT	Normal epithelial	Normal epithelial	0.152439
Normal_CCAACTACCTG	Normal epithelial	Normal epithelial	0.152439
Normal_CCAACGATAAG	Normal epithelial	Normal epithelial	0.152439
Normal_AGGTAATGCTT	Normal epithelial	Normal epithelial	0.152439
Normal_AGAAGAGAAGT	Normal epithelial	Normal epithelial	0.152439
Normal_AGAACCGCGCT	Normal epithelial	Normal epithelial	0.152439
Normal_AAGAGCCTATA	Normal epithelial	Normal epithelial	0.152439
Normal_AACGCGTCATC	Normal epithelial	Normal epithelial	0.152439
Normal_AACGCCGAGTT	Normal epithelial	Normal epithelial	0.152439
Normal_AACGCAAGTCG	Normal epithelial	Normal epithelial	0.152439
Normal_AACCTTAAGAT	Normal epithelial	Normal epithelial	0.152439
Normal_CGGTCTTCCAG	Normal epithelial	Normal epithelial	0.146341
Normal_CCTCTTACCTT	Normal epithelial	Normal epithelial	0.146341
Normal_CCAGGCCGCAA	Normal epithelial	Normal epithelial	0.146341
Normal_CAACCGGCCTC	Normal epithelial	Normal epithelial	0.146341
Normal_AAGAGATATAG	Normal epithelial	Normal epithelial	0.146341
Normal_AAGAATGGAGA	Normal epithelial	Normal epithelial	0.146341
Normal_AAGAACCATGA	Normal epithelial	Normal epithelial	0.146341
Normal_AACGGTTCCAA	Normal epithelial	Normal epithelial	0.146341
Normal_GAACTCAGATG	Normal epithelial	Normal epithelial	0.140244
Normal_CGTATTCATCA	Normal epithelial	Normal epithelial	0.140244
Normal_CCGACTACCAA	Normal epithelial	Normal epithelial	0.140244
Normal_AGAATCAACTA	Normal epithelial	Normal epithelial	0.140244
Normal_CGTCCAGCTTA	Normal epithelial	Normal epithelial	0.134146
Normal_CGGCGCGGCGA	Normal epithelial	Normal epithelial	0.134146
Normal_CGAGCAGTTGG	Normal epithelial	Normal epithelial	0.134146
Normal_CCATCTGCAGC	Normal epithelial	Normal epithelial	0.134146
Normal_AGAAGGAGAGC	Normal epithelial	Normal epithelial	0.134146
Normal_AAGAGCCGTAG	Normal epithelial	Normal epithelial	0.134146
Normal_GCGATTGCCGG	Normal epithelial	Normal epithelial	0.128049
Normal_CCAGTACGATA	Normal epithelial	Normal epithelial	0.128049
Normal_AGAATCAGATG	Normal epithelial	Normal epithelial	0.128049
Normal_AACTACTGCTG	Normal epithelial	Normal epithelial	0.128049
Normal_AACGTAGATCT	Normal epithelial	Normal epithelial	0.128049
Normal_AACCGCGCAGG	Normal epithelial	Normal epithelial	0.128049
Normal_CCGCATCATTG	Normal epithelial	Normal epithelial	0.121951
Normal_CCATTGATTAA	Normal epithelial	Normal epithelial	0.121951
Normal_AGAATCCAAGC	Normal epithelial	Normal epithelial	0.121951
Normal_AACTATGAACC	Normal epithelial	Normal epithelial	0.121951
Normal_AACCGAGAGCA	Normal epithelial	Normal epithelial	0.121951
Normal_GCGTTGGATAT	Normal epithelial	Normal epithelial	0.115854
Normal_GAAGAGACGCC	Normal epithelial	Normal epithelial	0.115854
Normal_GAACGCAAGAC	Normal epithelial	Normal epithelial	0.115854
Normal_CGACTTATCTT	Normal epithelial	Normal epithelial	0.115854
Normal_AGTATAGCAGA	Normal epithelial	Normal epithelial	0.115854
Normal_AGAAGGTACCT	Normal epithelial	Normal epithelial	0.115854
Normal_ACCTCGAGGCT	Normal epithelial	Normal epithelial	0.115854
Normal_AAGACCATCTA	Normal epithelial	Normal epithelial	0.115854
Normal_GAAGAGGCTGC	Normal epithelial	Normal epithelial	0.109756
Normal_GAACGGCAATC	Normal epithelial	Normal epithelial	0.109756
Normal_CCTCTCCGCAT	Normal epithelial	Normal epithelial	0.109756
Normal_ATCCAGACCTT	Normal epithelial	Normal epithelial	0.109756
Normal_AATAACCATCC	Normal epithelial	Normal epithelial	0.109756
Normal_AAGACTAGTCC	Normal epithelial	Normal epithelial	0.109756
Normal_AAGAACCGAAT	Normal epithelial	Normal epithelial	0.109756
Normal_AACCGTAATCG	Normal epithelial	Normal epithelial	0.109756
Normal_GATTCCGTCCT	Normal epithelial	Normal epithelial	0.103659
Normal_CGGAGTAACTA	Normal epithelial	Normal epithelial	0.103659
Normal_CCTCGACGAGT	Normal epithelial	Normal epithelial	0.103659
Normal_CCAGCAACGAG	Normal epithelial	Normal epithelial	0.103659
Normal_GCGTTCTGCTA	Normal epithelial	Normal epithelial	0.097561
Normal_GCGTCTCGACT	Normal epithelial	Normal epithelial	0.097561
Normal_GATATATCTTA	Normal epithelial	Normal epithelial	0.097561
Normal_GAAGCGATAGT	Normal epithelial	Normal epithelial	0.097561
Normal_CCTAAGTCCTC	Normal epithelial	Normal epithelial	0.097561
Normal_AACTTCCTACC	Normal epithelial	Normal epithelial	0.097561
Normal_AACTGCATCCG	Normal epithelial	Normal epithelial	0.097561
Normal_AACGGCTCGGT	Normal epithelial	Normal epithelial	0.097561
Normal_GCTGCTGCAAC	Normal epithelial	Normal epithelial	0.0914634
Normal_GACCAGGCCGA	Normal epithelial	Normal epithelial	0.0914634
Normal_GAAGCATCATT	Normal epithelial	Normal epithelial	0.0914634
Normal_GAACCTCCGAC	Normal epithelial	Normal epithelial	0.0914634
Normal_CTTCCTGCTAA	Normal epithelial	Normal epithelial	0.0914634
Normal_CGAAGACCGGT	Normal epithelial	Normal epithelial	0.0914634
Normal_CCTCCAACTCC	Normal epithelial	Normal epithelial	0.0914634
Normal_CCATTCTGAAC	Normal epithelial	Normal epithelial	0.0914634
Normal_CCAAGCTATAT	Normal epithelial	Normal epithelial	0.0914634
Normal_ACCATGATTCG	Normal epithelial	Normal epithelial	0.0914634
Normal_ACCAAGACTCC	Normal epithelial	Normal epithelial	0.0914634
Normal_AAGACGATATG	Normal epithelial	Normal epithelial	0.0914634
Normal_AACTCGCCGCT	Normal epithelial	Normal epithelial	0.0914634
Normal_AACTAGTTCTC	Normal epithelial	Normal epithelial	0.0914634
Normal_GCAGTCTCCTT	Normal epithelial	Normal epithelial	0.0853659
Normal_GAGAAGGCTCT	Normal epithelial	Normal epithelial	0.0853659
Normal_GAACTGGCAAT	Normal epithelial	Normal epithelial	0.0853659
Normal_CTCGTACTGCT	Normal epithelial	Normal epithelial	0.0853659
Normal_CGTTCTCGCTC	Normal epithelial	Normal epithelial	0.0853659
Normal_AGAACCATCTT	Normal epithelial	Normal epithelial	0.0853659
Normal_AACTGCTACTT	Normal epithelial	Normal epithelial	0.0853659
Normal_AACTCCGGAAG	Normal epithelial	Normal epithelial	0.0853659
Normal_AACTCAACCTC	Normal epithelial	Normal epithelial	0.0853659
Normal_AACGCGCAACG	Normal epithelial	Normal epithelial	0.0853659
Normal_AACCGCCATAT	Normal epithelial	Normal epithelial	0.0853659
Normal_GTATCTGCTTA	Normal epithelial	Normal epithelial	0.0792683
Normal_GGTCGAACGTC	Normal epithelial	Normal epithelial	0.0792683
Normal_GAGAACGTCTT	Normal epithelial	Normal epithelial	0.0792683
Normal_CTGCGTACGGT	Normal epithelial	Normal epithelial	0.0792683
Normal_CGTCTTAAGCG	Normal epithelial	Normal epithelial	0.0792683
Normal_CCTCTCCATGA	Normal epithelial	Normal epithelial	0.0792683
Normal_ATTGGATACGG	Normal epithelial	Normal epithelial	0.0792683
Normal_AACTCCATAAC	Normal epithelial	Normal epithelial	0.0792683
Normal_AACTACGTACG	Normal epithelial	Normal epithelial	0.0792683
Normal_AACCATAACGT	Normal epithelial	Normal epithelial	0.0792683
Normal_GGCTTCGCCAG	Normal epithelial	Normal epithelial	0.0731707
Normal_GATGGCTAGTC	Normal epithelial	Normal epithelial	0.0731707
Normal_GAACGTTCTCA	Normal epithelial	Normal epithelial	0.0731707
Normal_AGTCTGGCGCT	Normal epithelial	Normal epithelial	0.0731707
Normal_AAGACCAATCG	Normal epithelial	Normal epithelial	0.0731707
Normal_AACTACGGATT	Normal epithelial	Normal epithelial	0.0731707
Normal_AACGCCTTCAG	Normal epithelial	Normal epithelial	0.0731707
Normal_AACCTCAGAAT	Normal epithelial	Normal epithelial	0.0731707
Normal_GTATGGTTGAA	Normal epithelial	Normal epithelial	0.0670732
Normal_GGTATATCCGA	Normal epithelial	Normal epithelial	0.0670732
Normal_GGTAGGAGGTA	Normal epithelial	Normal epithelial	0.0670732
Normal_GCTCCTCCTGG	Normal epithelial	Normal epithelial	0.0670732
Normal_GAAGCCGCAGT	Normal epithelial	Normal epithelial	0.0670732
Normal_CGAGCGTAGCA	Normal epithelial	Normal epithelial	0.0670732
Normal_CCATGCTGCTT	Normal epithelial	Normal epithelial	0.0670732
Normal_CCAGCAAGGTC	Normal epithelial	Normal epithelial	0.0670732
Normal_ATAACCAAGTT	Normal epithelial	Normal epithelial	0.0670732
Normal_ACCAAGACGTT	Normal epithelial	Normal epithelial	0.0670732
Normal_AAGACTAAGCT	Normal epithelial	Normal epithelial	0.0670732
Normal_AAGAATGCGAT	Normal epithelial	Normal epithelial	0.0670732
Normal_AAGAATCGCGG	Normal epithelial	Normal epithelial	0.0670732
Normal_GCAGACTAATC	Normal epithelial	Normal epithelial	0.0609756
Normal_CTTCGCGTATA	Normal epithelial	Normal epithelial	0.0609756
Normal_CCATTATCAAG	Normal epithelial	Normal epithelial	0.0609756
Normal_AACGCATCCGT	Normal epithelial	Normal epithelial	0.0609756
Normal_AACCTACCTAT	Normal epithelial	Normal epithelial	0.0609756
Normal_AACCAGAACCA	Normal epithelial	Normal epithelial	0.0609756
Normal_GTTAACGATGG	Normal epithelial	Normal epithelial	0.054878
Normal_GGTAGCCTTGC	Normal epithelial	Normal epithelial	0.054878
Normal_GGCAGGTTACC	Normal epithelial	Normal epithelial	0.054878
Normal_GCGTTGAACGT	Normal epithelial	Normal epithelial	0.054878
Normal_CCTCTGATTAG	Normal epithelial	Normal epithelial	0.054878
Normal_CAATAGAATGG	Normal epithelial	Normal epithelial	0.054878
Normal_AGAACTGCAGC	Normal epithelial	Normal epithelial	0.054878
Normal_AAGATCAACCA	Normal epithelial	Normal epithelial	0.054878
Normal_AACTACGACTC	Normal epithelial	Normal epithelial	0.054878
Normal_AACGTTAACTT	Normal epithelial	Normal epithelial	0.054878
Normal_AACCGGTATCC	Normal epithelial	Normal epithelial	0.054878
Normal_GGACGCGGAAG	Normal epithelial	Normal epithelial	0.0487805
Normal_GAGTCGAAGTA	Normal epithelial	Normal epithelial	0.0487805
Normal_CTCGACTGATA	Normal epithelial	Normal epithelial	0.0487805
Normal_ACGATATGAGT	Normal epithelial	Normal epithelial	0.0487805
Normal_AAGAACTCAGA	Normal epithelial	Normal epithelial	0.0487805
Normal_AACTTCCAGGA	Normal epithelial	Normal epithelial	0.0487805
Normal_GATGAGAGTAA	Normal epithelial	Normal epithelial	0.0426829
Normal_AACTAATGACG	Normal epithelial	Normal epithelial	0.0426829
Normal_GTTCTGATTCG	Normal epithelial	Normal epithelial	0.0365854
Normal_CGGTATATCGA	Normal epithelial	Normal epithelial	0.0365854
Normal_CGGAGGATTAT	Normal epithelial	Normal epithelial	0.0365854
Normal_CCAGACCAACC	Normal epithelial	Normal epithelial	0.0365854
Normal_ACTACTTATTG	Normal epithelial	Normal epithelial	0.0365854
Normal_AAGACCAGAAG	Normal epithelial	Normal epithelial	0.0365854
Normal_AACTCCTGGCC	Normal epithelial	Normal epithelial	0.0365854
Normal_AACTAGCCGAG	Normal epithelial	Normal epithelial	0.0365854
Normal_TGCTTGCGGCG	Normal epithelial	Normal epithelial	0.0304878
Normal_GTCTCTAGCGA	Normal epithelial	Normal epithelial	0.0304878
Normal_GAACTCCAGTC	Normal epithelial	Normal epithelial	0.0304878
Normal_CCATTACGCAG	Normal epithelial	Normal epithelial	0.0304878
Normal_CAGCTGATAGT	Normal epithelial	Normal epithelial	0.0304878
Normal_AACGCCAGGCT	Normal epithelial	Normal epithelial	0.0304878
Normal_GAAGAGATGAG	Normal epithelial	Normal epithelial	0.0243902
Normal_CGATCCGACGC	Normal epithelial	Normal epithelial	0.0243902
Normal_CCTACTTGAAG	Normal epithelial	Normal epithelial	0.0243902
Normal_CCAGAAGATAG	Normal epithelial	Normal epithelial	0.0243902
Normal_AGAACGACCGT	Normal epithelial	Normal epithelial	0.0243902
Normal_AACCTCGAACT	Normal epithelial	Normal epithelial	0.0243902
Normal_CCATTCAATAG	Normal epithelial	Normal epithelial	0.0182927
Normal_CCATATAGTAT	Normal epithelial	Normal epithelial	0.0182927
Normal_CAACCATGCTT	Normal epithelial	Normal epithelial	0.0182927
Normal_AACTTCATTCA	Normal epithelial	Normal epithelial	0.0182927
Normal_CGCAACTCTAT	Normal epithelial	Normal epithelial	0.0121951
Normal_AGAATAACCGC	Normal epithelial	Normal epithelial	0.0121951
Normal_AGAACGAGACG	Normal epithelial	Normal epithelial	0.0121951
Normal_AACTACTATCA	Normal epithelial	Normal epithelial	0.0121951
Normal_CTTGCTTCTCT	Normal epithelial	Normal epithelial	0.0121951
Normal_AGAACGAACTC	Normal epithelial	Normal epithelial	0.0121951
Normal_AACTATAAGAG	Normal epithelial	Normal epithelial	0.0121951

## Sheet: Dataset_reference
	Dataset Reference
	Karaayvaz M, Cristea S, Gillespie SM, Patel AP, Mylvaganam R, Luo CC, Specht MC, Bernstein BE, Michor F, Ellisen LW (2018) Gene Expression Omnibus GSE118389 (https://www.ncbi.nlm.nih.gov/geo/query/acc.cgi?acc=GSE118389). [DATASET].
	Chung W, Eum HH, Lee HO, Lee KM, Lee HB, Kim KT, Ryu HS, Kim S, Lee JE, Park YH, Kan Z, Han W, Park WY (2017) Gene Expression Omnibus GSE75688 (https://www.ncbi.nlm.nih.gov/geo/query/acc.cgi?acc=GSE75688). [DATASET].
	Gulati GS, Sikandar SS, Wesche DJ, Manjunath A, Bharadwaj A, Berger MJ, Ilagan F, Kuo AH et al (2020) Gene Expression Omnibus GSE138536 (https://www.ncbi.nlm.nih.gov/geo/query/acc.cgi?acc=GSE138536). [DATASET].
	Gao R, Kim C, Sei E, Foukakis T, Crosetto N, Chan LK, Srinivasan M, Zhang H, Meric-Bernstam F, Navin N (2017) NCBI Sequence Read Archive under accession SRP095350 (https://www.ncbi.nlm.nih.gov/sra/?term=SRP095350). [DATASET]
	Bassiouni R, Idowu MO, Gibbs LD, Robila V, Grizzard PJ, Webb MG, Song J, Noriega A et al (2023) Gene Expression Omnibus GSE210616 (https://www.ncbi.nlm.nih.gov/geo/query/acc.cgi?acc=GSE210616). [DATASET].
