# Supplementary material for: Basal–epithelial subpopulations underlie and predict chemotherapy resistance in triple-negative breast cancer
Source: EMBO Mol Med. 2024 Mar 13;16(4):823–53. doi: 10.1038/s44321-024-00050-0 (PMC11018633; doi:10.1038/s44321-024-00050-0)
Supplement: Supplementary file 4 — Source Data Fig. 2 [file 44321_2024_50_MOESM4_ESM.zip › Sourcedata.Fig2.xlsx]

## Sheet: Dataset_reference
	Dataset Reference
	Kim C, Gao R, Sei E, Brandt R, Hartman J, Hatschek T, Crosetto N, Foukakis T et al (2018) NCBI Sequence Read Archive under accession SRP114962 (https://www.ncbi.nlm.nih.gov/sra/?term=SRP114962). [DATASET].
