# Supplementary material for: Basal–epithelial subpopulations underlie and predict chemotherapy resistance in triple-negative breast cancer
Source: EMBO Mol Med. 2024 Mar 13;16(4):823–53. doi: 10.1038/s44321-024-00050-0 (PMC11018633; doi:10.1038/s44321-024-00050-0)
Supplement: Supplementary file 5 — Source Data Fig. 3 [file 44321_2024_50_MOESM5_ESM.zip › Sourcedata.Fig3.xlsx]

## Sheet: Fig3B_leftboxplot
SAMPLE_ID	sample	TNBC.Subtype	Mean.expression	COL6A1	MIA	SFRP1	PLXDC2	TRIM29	GPNMB	CRYAB	BGN	SYNM	KLK6	RBMS3	SULF1	CRISPLD1	TNS1	FSTL1	S100B	ACTN1	CNN3	CAV2	FMO2	LAMC1	SCPEP1	MCAM	TINAGL1	FLNA	COL18A1	SGCE	MAP1B	RCAN1	NFIB	IFITM3	PALLD	FXYD6	CD63	IGFBP5	TPM1	NRP1	AOPEP	LY6E	TIMP3	FERMT2	SERPING1	STOM	TMEM98	FAM126A	TNC
MB-0035	MB-0035	LAR	-1.09311	-2.8561	-0.2676	-1.7294	-2.7821	-1.061	-1.6653	-1.797	-2.7344	-0.1619	1.8332	-1.8462	-2.3813	0.1091	-1.799	-2.2247	-1.6632	-2.053	-2.2847	-0.2463	NA	NA	-0.2158	-0.8179	-0.6888	-1.3649	-1.2221	-2.0165	-0.8275	-0.5464	1.798	-2.153	-1.4552	-0.7977	-0.701	-0.2691	-1.3002	-0.4555	-0.6633	-0.4804	-0.7918	-2.9181	-3.4193	-1.1805	-0.3259	-1.2175	-1.5442
MB-0045	MB-0045	BL2	0.504496	0.0139	1.4936	1.2712	0.7981	2.5773	-0.2823	0.2935	-1.0247	0.6628	1.1451	1.0428	-1.5358	-0.0999	-0.5057	0.6477	-3.001	-0.2206	-0.0319	2.2966	NA	NA	1.0306	0.0147	3.0113	0.6257	-0.4083	0.9827	-0.2362	1.7112	1.0396	0.7117	-0.7433	1.1944	0.0465	-1.3583	-1.1081	0.7041	-0.7101	0.8032	-0.5385	-0.2179	1.5611	0.4269	0.7185	1.6349	-0.2693
MB-0062	MB-0062	BL1	-0.0360716	-4.4856	3.4746	1.4366	-0.1347	-0.5838	1.201	1.1497	-6.8338	2.1038	0.9627	-1.5102	-1.198	2.1271	-2.0938	-1.7027	-2.5551	-2.0783	0.4313	0.7064	NA	NA	-0.2368	-0.6293	-1.4707	-0.0774	-4.1547	1.0363	0.6991	2.4057	-0.5278	-1.464	-0.6688	-1.5699	-1.2499	-3.0611	-0.591	-0.8938	-1.7169	-0.0312	-1.043	-0.0379	-2.6738	-1.3116	-1.0273	5.7203	-2.0991
MB-0079	MB-0079	LAR	-0.0319326	-1.8374	-0.7122	0.2181	0.4971	-0.79	0.7281	0.0498	-1.3579	-0.12	0.4667	-1.4371	-0.4314	-0.419	-1.086	-0.4779	0.9868	-2.8295	0.5888	0.5777	NA	NA	0.2479	-0.0187	0.5415	-0.7366	-2.4222	0.1135	-1.1696	1.2736	0.2909	-2.6252	0.2584	-1.3129	0.9273	-1.94	0.475	0.2926	0.0586	0.3198	-0.7252	1.2285	-0.9497	0.3352	-0.679	-0.2599	-0.5866
MB-0100	MB-0100	M	0.582879	0.7756	3.6645	1.3292	0.6195	2.8358	1.7012	1.5078	0.0597	0.7872	4.066	-0.554	-0.0892	-0.4659	-0.2299	0.6592	0.7457	0.2434	0.4367	0.9113	NA	NA	0.5605	-0.1965	1.32	0.9251	0.0446	1.4837	0.3735	0.6246	1.6808	0.7698	-0.3907	2.2114	-0.4072	-0.388	-0.7916	0.4548	-1.751	-0.8918	0.047	0.1034	0.0609	-0.5316	1.7281	1.0254	-0.1149
MB-0115	MB-0115	BL1	0.692484	-1.2371	2.9602	1.3009	0.3417	0.6492	0.6782	2.2119	1.3702	2.0689	-0.8642	0.2835	-1.2688	1.6009	-0.7531	0.3613	1.0895	-0.4698	0.4006	1.6739	NA	NA	1.3282	-0.1641	-0.5493	0.1606	-0.7511	1.301	1.6258	1.2935	1.9814	0.4622	-0.1414	1.749	-0.3805	0.6203	0.7624	-0.3267	1.6797	1.0671	-0.4486	0.7507	0.5406	0.1816	1.3531	0.2742	-0.3769
MB-0127	MB-0127	M	0.912532	1.122	0.529	0.757	0.6691	0.5593	0.8612	0.582	1.1764	0.7274	-0.1584	0.8346	1.5165	2.7727	1.516	1.1858	-1.94	0.9524	0.6003	1.4044	NA	NA	0.695	-0.0784	1.5188	1.2468	0.3717	0.7082	0.9643	1.2184	0.0238	0.5909	1.0414	-0.0655	-0.5583	0.1638	1.6011	1.2025	0.6693	-0.6208	1.9759	1.3367	0.9696	0.3932	0.5939	0.9778	0.6002
MB-0149	MB-0149	M	0.0713979	-1.4838	0.7646	1.8894	0.7792	2.261	-0.7277	2.5082	-0.3246	2.186	1.2105	-0.8565	-1.4486	0.4702	-0.7062	-0.0723	2.2689	-0.2197	1.0457	1.5245	NA	NA	1.1873	0.6119	0.9131	1.3894	0.7819	1.7719	0.2047	3.5374	1.4622	-1.8755	0.1709	2.3943	-1.8509	-1.5699	-0.7656	-1.6538	-0.5954	0.9462	-1.2585	0.188	-1.5255	-0.2726	0.3085	-1.1814	-1.8849
MB-0157	MB-0157	BL2	0.748195	0.5437	1.9475	1.1323	0.5812	1.4091	1.3617	0.6345	0.8046	1.5518	0.2988	0.9546	1.0009	0.8658	0.851	0.7366	-0.1626	1.5352	0.4173	0.6939	NA	NA	1.3292	1.4576	0.3006	0.7151	1.0991	0.5321	1.5725	0.2983	0.8172	1.1492	0.2108	0.5404	1.002	-0.3265	0.2016	0.5285	3.5535	1.2663	1.1687	0.4992	1.7311	0.3562	-0.5257	0.1527	0.4026
MB-0163	MB-0163	M	0.702155	-0.0886	3.8188	2.2391	2.1476	1.3874	0.5904	2.6179	0.3597	2.8766	1.4407	-0.0278	0.2506	1.6378	-1.2375	-0.6589	2.1602	0.2719	1.2196	2.4232	NA	NA	0.952	0.1501	-0.1314	-0.0069	-0.0788	1.3945	1.1325	2.6987	1.9062	-0.5827	0.0854	3.971	-1.0542	0.2088	1.3638	-0.7498	1.2372	0.4956	0.6846	1.2768	-0.6812	0.158	2.3243	2.0641	0.1617
MB-0164	MB-0164	BL1	0.864624	0.6049	1.2022	1.6689	1.3079	0.7382	1.3693	2.1211	-0.341	0.5752	2.1309	0.5745	0.6752	0.0974	3.2064	1.0099	-2.0494	0.7545	0.3639	1.6617	NA	NA	0.2189	1.3568	1.4022	1.5474	-0.9448	0.3588	0.8246	2.3126	0.5354	0.9132	0.6741	2.386	-1.0269	-0.1574	1.9511	1.3771	0.8705	1.5902	0.7938	-0.0115	0.2394	0.629	-0.0447	0.7109	1.2282
MB-0174	MB-0174	BL2	0.889478	1.7899	-0.7901	1.5317	0.7546	0.6637	1.0311	0.2724	1.3862	0.5952	0.5748	-1.5274	1.4261	-0.0398	1.9762	1.7316	2.6872	1.383	1.7625	0.4939	NA	NA	0.3377	3.3883	-0.3112	2.2216	2.2457	0.6553	1.7598	1.7716	0.3365	0.6969	1.1375	0.7561	3.0614	-0.8133	1.2021	2.7223	-0.6907	-0.3485	-0.1466	1.9276	0.7947	0.2271	-0.5157	-1.5105	1.1516
MB-0179	MB-0179	BL2	0.867067	1.5205	0.9253	1.0123	-0.1499	0.3448	1.1649	0.7882	-0.3639	-0.2141	0.0985	1.0128	-0.2527	-0.5912	1.1852	1.6888	-0.7863	-0.1483	0.3247	1.7591	NA	NA	1.1749	2.6665	1.605	2.1594	0.5244	1.2528	1.3495	1.2326	0.5469	1.5587	-0.0406	1.1255	1.8169	0.3908	0.2337	2.3049	-0.0849	1.0354	0.613	0.9836	2.3382	1.604	0.8395	1.5805	1.2235
MB-0191	MB-0191	BL1	0.499903	0.6035	2.9766	1.4322	-0.0194	1.7645	1.2386	0.121	1.3161	2.3246	2.8809	-1.3583	-0.0286	-0.8173	2.9942	-0.1737	-0.6289	1.2826	0.9174	-0.136	NA	NA	0.2211	0.9595	-0.1246	0.8844	-0.9391	0.7806	0.2686	-0.6625	0.0553	0.1727	-0.3396	1.7147	-0.4987	0.7945	1.4375	0.3536	-0.833	1.1536	0.108	0.1973	0.6995	-0.8288	0.9595	0.3727	0.5308
MB-0200	MB-0200	BL1	0.00874211	-0.436	2.6096	-0.2506	2.5754	0.9134	0.6776	1.8554	-2.7779	0.846	4.7818	-1.2	-2.146	-0.6082	-0.7066	-1.1309	0.3091	-0.0633	0.7304	0.1599	NA	NA	1.1305	1.6507	1.0933	0.8646	-1.2577	0.2557	-1.0874	1.0932	1.1314	1.553	-3.3271	-0.8176	-0.2808	-2.1128	-0.3415	-0.2046	-1.1205	1.8533	-1.9147	0.8019	0.3179	-0.0475	0.7478	-1.6563	-1.526
MB-0206	MB-0206	BL1	0.453006	0.792	1.5639	1.0465	-0.1083	0.4108	0.7421	0.4776	-0.1406	0.813	1.0248	0.6381	0.3802	0.7862	1.3395	0.8091	0.8952	0.3753	0.4516	1.4792	NA	NA	1.0419	-0.477	-1.3076	0.3604	0.6179	0.8377	-0.1299	-0.0478	0.4828	1.3686	0.1901	1.1276	0.3544	-0.979	-0.1393	1.2487	-1.0731	2.0415	-0.8699	-0.5464	1.4585	1.1954	0.0486	0.9794	1.118
MB-0211	MB-0211	BL2	0.805002	0.8707	-0.6004	-0.7661	1.9318	-0.3219	0.9413	0.6493	1.3862	-0.9776	-1.0411	1.8696	1.0178	-0.2624	1.5669	1.6742	1.5761	1.1357	1.0757	1.6162	NA	NA	0.2791	0.8231	0.0935	1.0022	1.5162	1.3141	0.0671	0.7091	0.1626	1.0714	1.5706	1.5614	1.9441	0.9757	0.976	1.7812	3.3764	1.0075	1.0983	1.5355	1.8768	1.0265	1.1517	1.6324	-0.4045
MB-0220	MB-0220	LAR	0.599277	0.4488	0.5258	1.0596	0.2338	0.4664	1.7395	1.167	-0.3127	0.9332	0.4217	0.943	-1.1881	-0.371	1.0097	0.9469	-0.7042	-0.4747	-0.4901	1.8349	NA	NA	0.824	0.562	1.0651	0.7771	-0.0794	0.9997	-0.0165	0.9614	0.4008	0.4379	-0.3638	0.8104	0.2932	-0.8924	-0.5272	1.4586	-0.4559	0.5103	0.4126	1.0665	1.6441	1.0409	-0.0436	1.2863	0.2742
MB-0221	MB-0221	LAR	-0.377457	-0.9537	-0.6265	0.9118	-0.0308	-0.4455	1.8908	0.7287	-1.1789	0.1783	-0.4511	-0.1728	-0.667	-0.5733	-0.7161	-0.2065	-0.6146	-1.1477	-0.3878	0.9216	NA	NA	2.7141	0.7141	1.3691	-1.3531	-1.24	-0.7554	-0.472	-0.5984	-0.9299	-1.3371	-0.851	-1.2555	0.8162	-0.9731	0.8605	0.0673	-1.1711	-0.7568	-0.6698	-1.0951	-0.5848	-0.1579	-0.0309	-0.6796	-1.7144
MB-0238	MB-0238	BL1	0.102747	-0.9842	3.1536	1.3896	-0.0551	-0.0845	-0.1666	1.2543	-0.6298	-0.1556	1.4613	-0.8272	-0.6176	-0.1274	-0.5232	-0.5762	-0.1296	1.8883	0.0174	0.4345	NA	NA	1.0235	-0.1904	0.6371	-0.4543	0.7253	-0.5407	-1.33	0.8237	1.5173	1.2992	-0.3677	3.6298	-0.1017	-1.1378	-2.4934	0.381	-1.1853	1.7887	-1.1664	-0.3725	0.4873	-0.1216	0.5335	0.124	0.5396
MB-0249	MB-0249	LAR	0.363893	-0.0083	-0.2255	-1.1697	0.8588	0.8181	1.0214	0.0232	0.4434	-1.1945	-0.0995	-0.7771	0.9791	-0.6362	0.4232	-0.3584	-0.495	0.6116	-0.1069	2.2169	NA	NA	1.2959	0.2666	0.1608	0.8928	-0.0098	-0.117	1.0488	-0.7699	-0.0383	0.1996	0.3607	-0.2113	1.8312	-0.3337	1.4124	0.3446	0.0725	0.1502	0.7973	-0.3795	-0.034	0.1053	-0.3773	0.1166	1.4168
MB-0265	MB-0265	LAR	0.765061	2.175	1.5249	2.1026	-0.0965	0.7666	1.6185	1.0746	-0.5459	1.7484	0.2157	1.7084	-2.2021	1.2023	-1.0693	1.7814	-1.3824	-0.0046	1.0833	1.1582	NA	NA	1.9971	2.5677	1.0281	-0.8482	0.7623	1.4363	2.0959	2.1515	1.2174	0.4744	-0.4133	-0.1406	0.9535	0.8365	0.332	2.1048	-0.0754	0.7188	0.3407	-0.1122	1.3064	0.6657	1.0104	1.9375	1.6477
MB-0269	MB-0269	BL2	1.00717	1.7098	-0.4659	-0.8444	1.5018	-0.56	1.6787	0.2976	0.5805	-0.6235	1.078	1.4191	1.4661	-0.2006	1.8995	1.7367	-0.3414	1.2516	1.3831	2.6723	NA	NA	0.6248	2.2654	-0.9372	1.1602	2.2858	1.03	1.4323	2.1994	-0.8711	0.4178	2.0931	2.3434	1.7173	-0.0386	1.6602	3.0849	0.9125	-1.8568	1.1642	2.5339	0.333	1.377	1.1724	2.6175	1.6348
MB-0278	MB-0278	M	0.157042	-1.1446	0.3168	1.6158	3.071	3.7555	-0.9644	2.0567	-1.0612	0.4071	-0.3559	-1.096	-2.6998	0.4437	-1.8307	-0.6693	-0.3346	-0.6748	-0.8504	2.5636	NA	NA	1.2556	1.0802	-0.4324	0.6922	-0.5673	0.6387	-0.5946	1.2881	0.7766	-1.2286	-1.3998	1.4477	-0.5145	-1.2999	-1.317	-0.4817	-0.7292	0.7602	-1.6215	-1.2478	-1.1964	0.4046	-0.5457	1.1651	0.3039
MB-0289	MB-0289	BL2	0.651652	1.4638	0.8192	0.3765	0.8531	-0.607	1.8991	1.5663	0.7032	0.811	0.5464	1.3905	-0.4941	-0.4812	2.7401	1.7341	-0.0337	-0.3884	-0.1343	2.1992	NA	NA	1.1448	2.8225	2.1863	2.9013	0.4431	0.8434	0.7703	1.574	0.4065	0.1662	-0.2107	0.8893	2.1879	-0.2339	-0.4276	3.7421	-0.9941	-0.1163	0.5114	1.3876	1.8295	1.4494	0.0969	1.5941	0.4021
MB-0292	MB-0292	LAR	0.168883	0.5602	-0.8367	-0.4769	-0.0203	2.1268	0.8895	0.5509	1.3092	-0.7318	-0.452	0.6716	0.7638	-0.5389	-0.0252	0.186	-0.5011	0.5286	-0.5014	-0.0411	NA	NA	0.8192	1.7833	-0.2402	0.9664	1.0067	0.0414	1.7402	0.807	-0.6891	0.4532	0.2861	-0.176	1.8028	-0.5191	0.6663	-1.1698	-0.1346	0.3608	0.724	-0.5446	-0.0149	1.5568	-0.5343	1.2466	0.9635
MB-0303	MB-0303	BL1	0.474787	-0.9182	1.812	1.4619	1.2909	2.3335	1.4244	0.4212	-0.4183	1.5502	1.0237	-0.4513	0.0569	-0.0977	-1.1968	-0.6163	0.0886	-0.0079	0.2352	1.2946	NA	NA	1.4892	-1.3196	0.0622	0.6742	1.6627	0.658	-0.7302	1.3296	0.7161	-1.9475	0.1155	0.5095	0.6033	-0.6752	-0.1666	1.0437	0.7195	0.4831	0.2112	0.7819	0.4458	0.9397	0.0601	0.7389	-0.885
MB-0316	MB-0316	BL1	0.279049	-0.4771	2.3566	-0.5227	0.9438	1.7334	0.3801	1.9137	-1.0014	0.8213	0.7366	-0.3225	0.0982	-0.0578	0.0918	0.395	0.3838	0.8648	-0.5348	2.275	NA	NA	1.9697	-1.104	1.8307	-0.3061	-0.737	-0.0959	-0.4995	2.281	1.1386	-0.3575	-0.2633	-0.8781	0.9198	-1.1587	0.5717	-0.6983	-1.7259	1.8993	-0.6297	-0.1112	0.6841	-0.0568	-1.0035	0.0821	0.1895
MB-0318	MB-0318	M	0.656445	-0.1305	3.0656	1.8316	-0.1379	3.2493	-1.3492	1.6578	-1.3094	1.1287	0.7181	1.4321	-3.7111	0.3422	-0.6443	0.2409	0.5954	1.6262	-0.2171	2	NA	NA	1.6572	-0.6691	0.5681	1.6488	-1.0898	0.7623	1.3546	3.4356	2.4045	-1.1031	2.1065	1.4807	-1.5499	-1.1015	-0.1547	-0.5808	2.5672	-1.1136	-0.8524	0.834	0.333	-0.2636	2.0744	0.1975	-0.6771
MB-0340	MB-0340	BL2	-0.328068	-0.6003	0.0016	-1.3478	-0.6407	2.4852	0.2425	-1.5353	-1.761	-1.2518	0.7516	-1.2571	-1.5234	-0.5486	-1.2048	0.9866	3.2001	-0.1232	-1.1943	1.8785	NA	NA	-0.0178	0.6144	0.7429	-0.0256	-1.4296	-0.2818	-1.6209	0.5811	-0.82	0.9301	-1.8083	-1.2609	-0.2141	-2.9721	-1.346	-0.5389	-0.5666	1.5254	-2.8128	-2.9537	-0.9379	0.4915	-1.5036	0.2553	-0.4218
MB-0350	MB-0350	M	0.399184	0.9219	2.2322	1.2245	-0.0161	1.3018	0.2848	0.2176	1.0553	-0.0085	1.7211	0.1657	0.2332	3.1826	0.2715	-0.0521	-0.3249	0.5729	-0.2384	0.9769	NA	NA	-0.3055	0.5915	-0.6363	0.779	1.59	0.1481	0.3945	0.27	1.4467	-0.4098	0.2273	2.9966	-0.6161	-0.1763	-0.9965	1.0778	-0.7486	0.9936	-0.5477	1.2972	-1.0529	0.007	1.8246	0.7711	1.1767
MB-0352	MB-0352	LAR	0.300675	0.8186	-0.3541	-0.343	0.7859	0.7755	2.0533	-0.0614	-0.07	-0.7164	0.5866	-0.4765	0.7665	-0.5913	1.3132	0.6058	-0.8018	-0.5922	-0.0564	0.9182	NA	NA	1.1237	-0.6866	-1.0404	0.9417	-0.9758	0.3894	0.759	1.0514	-0.3047	-0.0535	0.006	-0.6454	0.7874	-0.1523	0.2015	1.3704	-1.4964	0.682	1.4545	0.0491	1.3147	0.9739	-0.4444	0.9304	0.4274
MB-0354	MB-0354	BL2	0.311409	0.0526	-0.5718	0.3739	0.6093	0.1719	1.4549	-0.095	-0.0151	-0.4103	-1.4338	1.0085	0.8501	-0.3273	-0.5269	0.3464	0.6411	-0.2819	0.1269	0.7062	NA	NA	1.5033	-0.5588	0.1203	0.541	0.5853	0.1061	-0.0621	2.44	-0.9145	0.2163	0.2422	1.1551	0.9556	-0.0368	-0.0717	1.38	0.1823	1.1532	0.3417	0.2545	1.2242	1.165	0.3652	1.2658	-0.1728
MB-0372	MB-0372	BL1	0.259001	1.3343	3.521	1.3759	-0.0092	2.9626	-1.4394	1.1989	-0.0387	1.6887	0.6573	-1.238	-1.1761	-0.437	-2.1991	-1.3476	0.5523	-0.193	1.6398	-0.0122	NA	NA	0.2307	0.4334	0.5641	1.0993	-1.1167	-0.5278	-1.0039	-0.4404	1.908	-1.8654	-1.2478	1.6343	0.7358	-1.5085	0.7271	-1.1657	-1.1035	0.1095	-1.8858	-1.5972	-1.8268	-0.5619	-1.4521	0.6681	0.313
MB-0396	MB-0396	BL1	-0.0604947	-0.0319	4.4199	0.6865	0.5546	2.3449	0.6193	0.3587	-0.896	1.0089	0.7483	-1.8611	-0.7929	-0.2033	0.8403	-1.0232	-0.9047	0.0485	0.6116	-1.0438	NA	NA	0.8124	1.5882	0.334	1.507	-0.5168	-1.094	0.9643	-0.2942	1.3632	-1.607	-2.2884	1.44	0.3128	-1.2531	0.7779	-1.3422	-0.2717	1.1704	-2.6002	-1.5437	-1.1421	-0.2344	0.3777	-0.0853	-0.6957
MB-0399	MB-0399	LAR	0.431638	0.5682	-0.8298	-0.0732	0.0303	0.1917	0.8675	1.5126	0.6912	-0.7826	1.029	2.0514	0.8932	-0.4401	0.6705	0.7245	0.014	0.7217	0.7799	1.6682	NA	NA	2.0569	-0.5533	0.2001	1.2093	0.5284	0.5462	0.0965	0.1296	0.3332	-0.0137	1.3264	1.52	-0.002	-0.6769	0.7746	0.9495	1.3163	-0.0883	1.1144	0.8627	1.1373	0.4886	0.3043	0.0617	0.9311
MB-0400	MB-0400	BL1	0.879207	1.1511	1.6825	0.8282	0.4396	3.3419	1.4548	2.0814	1.1291	1.3125	0.6219	-0.9707	1.1603	0.6924	1.2844	0.4112	0.6795	0.8928	0.6708	1.1346	NA	NA	1.1512	3.7018	1.9398	1.889	1.3593	1.8691	1.3669	1.9717	0.6031	1.1762	0.8174	0.0037	0.0515	0.5159	0.9069	1.3947	0.1122	-0.0056	-0.3575	0.2975	1.2007	0.4929	-0.2479	0.225	-0.0124
MB-0401	MB-0401	M	0.980452	1.0863	3.8727	2.1686	0.159	3.2861	0.3977	2.3688	0.5944	1.5391	6.8514	0.2603	0.126	1.0154	1.4027	0.9644	-0.0278	1.8904	0.8745	0.8604	NA	NA	1.3206	-0.7947	1.4394	1.2286	2.1005	1.1199	0.8669	0.7639	0.3708	0.2729	0.3431	0.2734	0.4571	0.2551	0.0305	0.5446	3.5403	0.5784	0.9074	1.2402	0.7833	0.4441	1.4613	1.1496	0.6947
MB-0414	MB-0414	BL1	0.438885	0.1426	4.0686	2.2661	1.2159	2.5031	-0.4432	1.4474	-0.793	2.1821	0.4381	-0.2769	-1.0643	0.8817	1.5694	-0.0028	-0.5598	0.215	1.0237	-0.4521	NA	NA	0.5664	0.6884	-0.5431	0.98	-1.2374	1.9314	-0.0944	0.7124	1.4069	2.2441	-2.6488	0.9825	-0.7911	-0.7764	1.3239	0.3403	0.2762	1.5547	-1.6101	0.4247	1.0516	-0.2602	0.3708	-1.3452	0.3582
MB-0420	MB-0420	M	1.07243	0.7977	4.3847	1.6677	0.3626	3.4265	1.0744	1.7412	1.3937	1.3963	-0.8176	0.9567	0.8014	0.9402	1.0728	0.8635	-0.8565	2.2648	0.9922	2.4511	NA	NA	1.517	2.0813	0.3466	1.1919	1.5836	1.7306	0.6785	-0.0533	0.7233	0.559	0.7151	2.7288	0.0242	-0.6375	1.249	1.2539	3.8601	0.7883	1.5291	1.475	1.3369	-0.2623	1.0587	0.021	0.7518
MB-0424	MB-0424	BL2	0.915295	1.0119	1.6628	0.4905	1.4087	-0.2831	2.0519	1.5152	-0.0699	0.9056	0.891	1.642	-0.2436	-0.1207	1.6065	1.4847	-1.3047	-0.1038	1.3364	1.9088	NA	NA	0.9205	-0.199	0.4943	0.5449	0.6979	0.9373	1.1056	1.0751	0.2285	0.1971	0.5937	2.1494	2.4801	0.8519	0.6755	2.3292	0.3966	-0.0008	0.2158	2.0509	1.5832	1.7008	1.9032	1.3274	0.0595
MB-0436	MB-0436	BL2	0.469206	0.3747	-0.6286	-0.6493	1.0116	-0.2314	1.1886	0.4107	1.3862	-0.4315	0.3752	0.6785	0.8956	-0.4706	-0.3561	0.7272	-0.1662	0.0989	1.3353	1.6757	NA	NA	1.0628	-0.6335	-0.1266	-0.5341	1.1855	1.0992	-0.5407	0.7043	0.2589	0.416	1.1969	1.6144	-0.4141	0.0113	0.4081	1.0624	1.4622	0.7602	1.7007	0.9107	0.8873	0.5908	0.8083	0.3639	0.1237
MB-0446	MB-0446	BL2	0.851285	-0.7212	1.627	1.9345	1.1446	-0.0288	1.8903	0.4744	1.323	-0.0609	0.0398	0.9618	1.2256	3.3707	1.4586	1.5612	1.1685	1.3106	1.6061	0.6986	NA	NA	1.7748	-0.1941	-0.089	2.1318	-1.3249	1.0696	0.5643	1.5941	0.8983	0.3904	0.7287	0.7248	2.9825	0.4698	1.0721	2.1128	1.2884	0.1119	1.112	1.5816	1.7861	0.8646	1.4439	1.5418	0.8219
MB-0453	MB-0453	BL2	0.20386	1.2161	-0.431	-1.0081	0.5496	1.5961	0.9332	-0.3323	-0.1946	-0.623	-0.5929	0.0863	0.829	-0.458	0.3902	0.9801	-0.3637	0.515	0.4879	-0.1561	NA	NA	-0.3906	0.4636	0.2128	0.3429	0.0004	-0.3428	0.2467	0.476	1.1075	-0.6557	0.7145	0.2045	0.0036	-0.5618	0.0193	0.5692	0.5889	0.6359	1.2356	0.0945	0.6082	-0.3475	-0.9352	0.3018	1.2768
MB-0464	MB-0464	LAR	-0.0250716	-1.0619	-0.2996	-0.3128	-1.1765	-0.3591	-0.6805	-0.3857	0.2091	-0.4941	0.0663	0.1342	-0.2576	-0.7066	-0.0981	-0.7819	-1.6509	-1.9592	0.016	2.0552	NA	NA	-0.1527	-2.2972	0.2764	-0.5366	0.9757	1.0424	0.4818	-0.3679	0.3427	-0.4734	-0.3269	1.3288	-0.6387	1.0818	-0.2727	0.1745	-0.7906	1.3586	-0.6107	-0.1981	-0.9205	0.3146	-0.1736	0.6797	-0.0545
MB-0470	MB-0470	M	-0.757021	-1.4791	-0.5222	0.1646	-2.7481	-0.9223	-3.1854	2.6407	-3.4901	1.514	8.5528	-1.1296	-3.6898	-0.2125	-1.8829	-3.0633	2.681	-2.0703	-0.2966	-0.966	NA	NA	-1.3925	1.0323	-0.3987	-0.1277	-3.3317	0.3877	5.0453	0.8997	0.6689	-1.0932	-3.1982	4.8281	-1.5365	-1.3137	-1.9377	-2.693	0.3964	-0.4364	-1.5114	0.1896	-1.8147	-1.0002	-0.6048	0.0008	-1.8338
MB-0481	MB-0481	M	0.422934	-0.9981	1.4934	1.0695	0.8672	0.3436	1.06	2.5872	0.2326	1.8347	0.6589	-1.0496	0.3861	-0.4964	0.8524	-0.2175	-0.3642	-0.3927	-0.6413	1.6271	NA	NA	0.8659	1.5603	1.9942	0.9026	-1.4918	1.68	1.425	-0.1858	0.3805	-0.738	0.1304	2.6084	-1.0509	-0.8063	0.3212	0.1463	-0.7486	0.7832	-0.2804	-0.3446	0.0878	-0.6537	0.6856	1.0401	-0.6456
MB-0489	MB-0489	LAR	0.0382432	0.3808	-0.7225	0.675	-2.3414	-0.4317	-0.3779	-0.1989	-1.1449	-0.4729	-0.6939	1.1462	-1.7164	-0.5453	-1.032	0.8625	-0.5637	-0.6412	-0.4494	1.35	NA	NA	-0.0637	-0.0094	0.8496	0.7224	0.6634	1.178	-0.1955	0.5319	0.1945	0.2845	-1.2566	1.4885	0.4018	0.2561	-1.2067	1.026	-1.0192	-0.389	-0.1281	-0.0578	1.3133	1.0201	0.247	1.912	-0.2243
MB-0494	MB-0494	BL2	0.573748	0.792	-0.2692	-0.8157	0.4912	0.9275	2.0111	-0.7514	0.5462	0.0021	0.908	-0.3248	1.2003	-0.4542	1.8734	1.0362	-0.4859	0.6542	-0.0693	1.5321	NA	NA	1.7485	0.9219	-0.5902	0.007	-0.0979	0.5085	0.4782	0.1052	-0.0826	0.5901	0.5943	0.4684	0.4372	0.0874	0.4385	1.5392	0.2	0.9149	0.8551	0.67	2.109	0.7665	0.9674	2.2008	1.208
MB-0500	MB-0500	BL1	0.945557	-0.0193	2.3003	2.0132	0.4943	3.3845	0.5436	2.336	-0.1467	0.9673	0.9191	-0.6985	0.5482	1.1249	0.6907	0.0637	-3.2407	1.6973	1.2779	1.4199	NA	NA	1.4869	1.1134	2.2268	1.2434	0.633	1.7345	0.9352	2.44	1.1557	1.2076	0.4907	2.2172	-0.8836	0.5915	1.2552	-0.0244	-0.4486	1.6296	-1.1457	-0.255	0.6783	1.7067	0.5036	1.2944	0.6157
MB-0502	MB-0502	LAR	0.336921	1.2455	-0.6963	-0.8464	1.4944	-0.8306	2.3603	1.0198	-0.4038	-0.2438	-0.0658	0.0459	0.7904	-1.0585	2.9027	0.8407	2.4296	0.2884	-0.127	1.4703	NA	NA	1.427	0.6999	-0.291	2.025	0.1929	0.5102	0.3082	1.4029	-0.7228	-0.1907	0.2716	1.7753	3.1577	-0.2768	-0.4825	2.7338	-0.7655	-0.3607	0.7948	0.158	1.8222	1.5828	-0.1752	1.2164	0.8279
MB-0506	MB-0506	LAR	-0.185749	-0.1385	-0.1696	-0.2019	-1.2646	0.6009	0.7632	-1.4588	-0.5687	0.1608	-0.0644	-0.9639	0.7079	-1.0197	-0.4006	-0.3941	-0.8818	-0.0388	-1.059	0.3018	NA	NA	-0.3032	1.4935	-0.8042	1.2196	1.7313	-0.1845	-0.4958	1.4529	0.1977	-1.2312	0.0986	0.0243	-0.3807	-0.3383	1.6837	-0.438	0.534	2.0178	0.3841	-0.8103	-0.4026	0.0666	-0.6904	-0.2435	-1.4984
MB-0516	MB-0516	M	0.845914	-0.3009	4.1468	1.3987	1.676	2.6153	1.3308	1.4341	0.4037	1.2206	1.2812	-1.2331	1.0425	1.877	-0.0572	0.4866	2.0362	0.8378	0.4272	1.1373	NA	NA	0.9511	-0.4618	2.7672	-0.0977	0.417	0.2282	0.973	1.9828	1.434	-0.3927	0.8778	2.0737	-0.1849	-0.1269	0.3828	0.3703	-0.2957	0.3915	-0.2425	-0.2477	-0.0825	-0.3377	1.4065	1.7776	-0.5586
MB-0525	MB-0525	BL2	0.78512	0.6194	0.3092	0.4379	0.7256	1.6791	0.2104	0.5033	1.127	-0.7973	0.2819	-0.4058	1.2503	-0.2674	2.3698	0.9724	0.4578	1.6129	1.6346	1.7804	NA	NA	1.5334	-1.0915	-1.2262	1.6623	-0.1613	0.199	-0.6788	0.7113	-0.4662	-0.329	1.4262	1.0631	-0.5839	0.2077	0.8672	0.9869	0.8422	-0.2851	0.6981	1.705	0.6506	1.5259	0.2562	0.2285	1.5469
MB-0540	MB-0540	LAR	-0.663324	-1.8551	0.1571	-0.5137	-2.2267	-0.8566	-0.4758	-1.0525	-3.9408	-1.0547	-0.1344	0.275	-3.1957	-0.3154	-2.4975	-2.1155	-0.5813	-1.1261	-1.5655	-0.5086	NA	NA	-0.1523	-0.0125	-0.7991	0.483	-1.7803	0.4148	-0.6508	-0.8786	0.3498	-1.1157	-2.3835	1.4531	-1.2153	-1.2377	-2.0437	0.4467	-0.833	-1.2426	-1.3763	-1.127	0.4587	-0.1293	-1.3997	1.22	0.0331
MB-0558	MB-0558	BL1	0.480553	-0.6239	-0.2413	0.4884	-1.1615	-0.6678	1.6583	2.6179	1.3862	1.208	-0.8186	-1.7044	-0.4008	1.9313	2.3958	-0.308	-0.1792	1.7394	0.8638	2.6936	NA	NA	0.2243	1.7942	0.6662	0.515	-0.9184	1.6359	2.893	0.838	0.6813	-0.7973	-0.1942	-0.5444	-0.826	0.7302	0.9306	-0.0991	0.9204	-2.3424	-2.0554	0.7979	-0.5605	-0.0268	0.2733	3.6509	0.4337
MB-0581	MB-0581	BL2	0.67232	0.0927	-0.1551	0.4769	-0.2981	3.0327	1.0923	-0.4182	1.2591	-0.3987	0.4127	-0.4532	1.247	-0.4865	1.1634	0.1939	-0.5527	0.6012	0.5993	1.4724	NA	NA	0.9704	0.4098	0.6918	1.8327	0.2706	-0.1955	-1.2787	0.3616	0.5936	-0.3724	0.647	0.6337	0.5863	0.5558	0.8353	1.6992	0.8654	0.5639	0.9036	1.0793	0.6588	1.9551	0.0691	-0.1046	1.0117
MB-0582	MB-0582	BL1	-0.644191	-1.4754	0.3604	1.8197	-2.3469	-0.545	0.5174	0.6462	-1.751	0.8905	1.9955	-1.7276	-2.1132	0.4417	-0.622	-1.7563	-0.9801	-1.0861	-3.5939	0.3574	NA	NA	1.1416	0.3343	1.6925	1.844	-1.8224	-1.9591	-1.4038	0.5036	2.6036	-2.3484	-0.9114	-1.2322	0.1129	-3.551	-1.9946	-1.1085	-1.3713	-0.7037	-0.2682	-3.0977	-1.1165	-0.9105	-1.437	-0.3762	-1.0772
MB-0588	MB-0588	LAR	0.200838	-0.7229	0.0474	0.6968	-0.058	1.0342	0.2227	1.4112	0.2381	0.3769	0.9581	1.2157	0.1528	-0.311	1.1786	-0.4507	0.3023	0.0369	0.4838	0.7665	NA	NA	2.2955	-0.1846	-0.375	-0.4595	0.3793	-0.1952	0.7274	-0.0834	0.466	-0.7881	0.244	1.0498	-0.7632	-0.0988	0.9268	0.7183	-0.3792	-1.864	-0.3072	0.034	-0.3099	1.2623	-0.0682	0.3752	-0.4834
MB-0608	MB-0608	BL1	0.311747	-0.7305	-0.3912	1.0304	0.9086	0.2291	0.1257	-0.0068	-0.156	1.9068	0.3887	-0.9859	0.4143	-0.5256	2.5335	-0.1317	0.2974	0.6126	-0.9145	0.146	NA	NA	1.1284	-0.8136	-0.9275	1.4937	-0.124	-0.4964	0.3585	1.1382	1.9645	-1.6763	-0.7396	-0.9173	0.5411	0.4571	0.6795	-0.3735	0.0022	-1.1031	0.2501	0.2513	0.498	0.5034	1.9578	0.2836	-0.6389
MB-0613	MB-0613	BL2	0.575746	1.2635	-0.3966	-0.1268	0.3604	0.1937	1.1776	-0.709	0.9619	-0.6292	-0.3481	-0.1926	0.1383	-0.2281	1.0488	0.6958	1.6535	1.6248	0.0817	2.1279	NA	NA	1.3297	2.3623	0.0295	1.8839	1.059	0.0398	2.3138	0.984	-1.004	0.0424	0.6002	1.1779	0.8835	-1.1671	0.966	2.7754	0.6447	-0.4138	1.1685	1.5421	-0.6172	1.1771	-0.9379	2.7797	2.4171
MB-0627	MB-0627	BL2	0.604158	0.9696	-0.0973	0.2717	0.7902	0.6919	1.1765	1.0746	0.3231	-0.1542	-0.2309	0.5635	1.0787	-0.55	1.9562	1.1858	0.0005	-0.1709	0.3492	1.5419	NA	NA	0.9484	1.4862	1.3699	0.5171	-1.2032	0.693	1.8158	0.4609	0.0085	0.7087	-0.221	-0.7311	0.2136	0.0107	0.2821	2.2229	0.0133	-0.0363	0.5489	1.1769	1.7411	0.9896	-0.0449	1.2774	1.7822
MB-0634	MB-0634	LAR	1.02464	1.1771	1.2024	1.5911	-0.5434	1.1834	1.6583	1.3991	-1.0156	1.8104	0.296	1.622	-0.9777	1.1434	1.1652	1.9516	0.7736	0.587	0.6003	2.4973	NA	NA	1.5891	-0.6319	-0.6028	-2.0214	0.9673	1.3671	1.9286	1.2817	1.0031	1.007	0.2124	2.4398	0.0797	0.6351	0.8076	2.1803	-0.3872	-0.0883	0.6868	0.6253	2.0904	1.3668	1.5462	2.9151	0.7412
MB-0639	MB-0639	M	0.740754	-0.5198	3.1909	0.9815	0.4178	1.0237	0.0441	1.1828	-0.2059	0.7127	4.7451	-0.5736	0.9637	0.0514	-0.5642	0.3953	0.4501	0.9042	1.0912	1.8842	NA	NA	0.4213	1.235	2.8126	0.8925	0.2532	2.0259	1.5703	0.6093	1.4819	0.2748	0.2784	1.8123	-1.5327	-0.4257	1.8242	0.8762	-0.036	0.5202	-0.1754	0.5466	-0.034	-0.1374	1.4068	1.3677	-0.6813
MB-0653	MB-0653	LAR	-0.416793	-1.6528	-0.1103	-1.3388	-0.6592	-0.8679	0.7938	0.8048	-0.9914	-1.285	2.3699	-1.5157	-0.6024	-0.8103	-0.3982	-0.6059	-0.044	-0.3253	-0.0263	-0.3896	NA	NA	0.4193	1.0082	1.5858	-0.6171	-2.2632	0.4056	-1.1245	1.3319	1.5571	-1.1919	-0.0283	-1.3447	1.0124	-0.2588	-0.3296	-1.0556	0.5432	0.089	0.1285	-1.2435	-0.6646	1.1106	0.9965	-1.7083	-0.6829
MB-0658	MB-0658	BL2	0.815294	0.3363	2.9233	0.1955	2.1159	1.3177	0.5423	1.4225	0.5429	0.5411	1.1862	0.3037	0.5639	-0.0352	0.2316	0.0344	-0.6324	1.8539	0.424	1.1316	NA	NA	1.1932	0.52	1.8635	0.8382	1.6728	1.2005	1.672	-0.4401	0.7027	0.4208	-0.0623	1.003	0.6683	0.0616	0.9961	1.1599	-0.8177	1.1592	-0.0183	1.1624	0.9083	0.4843	1.1314	0.4807	0.2003
MB-0659	MB-0659	M	0.0221316	-0.6417	3.3137	2.1399	-1.3768	3.0718	-2.14	2.5421	-1.0363	3.3593	-0.8134	-1.4584	-1.5356	1.8138	-2.1301	-0.2502	0.5587	-0.1267	0.6566	0.7305	NA	NA	1.0132	-0.2626	0.843	-0.4851	-1.8378	0.4819	0.6252	1.8702	2.6231	-1.2478	1.2165	2.9107	-1.1511	-1.9107	0.2329	-0.5912	1.8343	-4.285	1.4966	-0.6522	-0.6599	0.3992	2.2817	1.2557	-2.0096
MB-0660	MB-0660	LAR	0.182179	-0.0816	0.3248	-0.3304	0.199	-0.3335	0.8296	0.7337	0.9955	-0.9203	0.8417	-0.3581	0.7021	-0.8874	0.3356	0.3599	0.0843	1.4525	-0.0101	0.6613	NA	NA	1.2845	0.1263	1.5056	1.7367	0.194	0.7519	0.0036	1.4426	0.2914	1.776	-0.6989	-1.5232	-0.3832	0.237	0.2121	-0.2128	-1.133	1.2707	0.4225	0.6585	0.3816	1.0785	-0.8257	-0.0971	0.5024
MB-0664	MB-0664	BL1	0.274963	-0.4024	1.7864	1.4481	2.0924	2.7052	-0.7606	2.216	-1.2461	1.5517	3.4862	-0.9248	-0.4756	0.5896	0.6947	0.2057	1.5281	0.069	1.2486	-0.354	NA	NA	1.3105	-0.5106	0.4921	0.3169	0.029	0.1648	-0.1061	2.1277	1.7013	1.7617	-1.1603	2.1401	-0.3434	-2.4111	0.0457	-0.7759	-0.9982	1.6398	-1.673	-1.5756	-0.4386	-0.5072	-1.7261	0.2528	0.7792
MB-0869	MB-0869	BL1	0.647656	-0.3913	3.7702	0.9333	0.8161	2.7782	0.7234	2.5256	0.1349	2.4022	3.0976	-1.1069	-0.4382	0.4001	0.1592	0.3813	-0.613	1.0561	1.1634	0.8432	NA	NA	1.6503	0.5194	2.0882	2.6769	0.2061	1.0523	0.1738	0.8795	0.1062	0.4931	-0.0411	1.0322	-0.6001	0.0794	0.1051	-0.1231	0.102	1.8904	-0.4	-0.123	0.7119	0.5906	0.3305	0.1925	0.3801
MB-0874	MB-0874	BL1	-0.0318232	1.7098	2.2419	0.1031	0.4907	0.6446	0.0988	-0.2991	-0.1746	0.8792	3.0684	-1.4075	-1.3115	-0.8195	0.4531	-1.4148	-2.2401	-0.8046	0.5828	-0.4121	NA	NA	0.7435	1.0926	1.4326	1.9811	0.9875	-0.1381	-0.5614	-0.1482	1.3191	0.6567	-1.2204	1.2819	0.2362	-1.0148	1.1522	-0.0843	-1.0034	2.6636	-1.5104	-2.5182	-0.2923	0.127	-0.2369	0.5986	-0.3022
MB-0893	MB-0893	LAR	0.343061	0.552	-0.5558	0.3306	1.0453	-0.9558	2.0163	1.9509	-0.6677	0.5292	-1.906	0.846	0.4044	-0.4572	3.5054	0.7553	0.2912	0.0122	-0.5949	2.1233	NA	NA	1.4596	2.4249	-1.15	-0.3856	-0.4092	0.4	0.8833	1.471	-0.2257	-1.0351	-0.2774	1.4055	1.6109	-0.8561	-1.3193	3.0581	-0.2585	-1.0768	0.4816	1.4921	1.2865	1.0632	0.1017	1.9665	-1.0928
MB-0901	MB-0901	BL1	0.00361684	-1.4184	0.1833	-1.294	0.3697	0.2965	1.4348	2.4623	-0.7353	-0.1448	1.3459	-1.8201	0.1579	1.2903	-0.1635	-0.707	-0.4779	-0.1502	0.5716	0.9249	NA	NA	1.4981	0.7966	-0.0049	-0.6371	-2.7036	0.1971	-1.0021	0.3151	0.6962	-0.8047	-0.3944	0.3872	0.1038	-1.6722	0.4081	0.8633	0.3124	-1.7007	-0.3401	-1.2467	0.2346	0.7263	-1.004	0.5304	-1.7975
MB-0906	MB-0906	LAR	0.197583	0.3101	-0.3059	-0.0994	0.2169	1.0947	0.9421	1.0396	-0.1512	-0.8203	-1.4221	-0.3629	1.4768	-0.9031	1.925	0.619	-1.1872	0.8264	-0.2949	0.4779	NA	NA	1.0323	-0.3544	-0.3785	0.6621	-0.909	-0.2616	0.2752	0.716	0.3871	1.0119	-0.5493	-0.5711	1.3153	0.1667	-0.2642	0.4219	0.0299	0.7882	1.6286	0.0655	1.6383	-0.1685	-1.347	0.0285	0.8258
MB-2556	MB-2556	BL2	0.629542	1.7206	-0.353	0.6908	0.7639	3.4112	1.8985	1.1134	-0.2433	-0.0043	-0.1835	-0.6743	-0.6169	0.1567	0.5218	2.1504	0.5899	-0.8245	0.849	0.7292	NA	NA	1.1046	-0.5815	-0.1531	-0.4085	0.6758	0.5802	1.5204	-0.1314	0.7629	-0.167	0.5596	0.801	0.8135	0.9259	-1.0239	1.4691	2.8764	-0.8777	-0.3356	1.3225	0.7978	-1.4445	-0.8656	-1.9118	0.7226
MB-2643	MB-2643	BL2	0.327132	2.0587	-0.2413	-0.1495	1.5293	-0.7043	2.3072	-0.3063	-0.1223	-0.4104	0.5889	-0.3787	-0.6411	-0.6353	1.9052	1.8137	-0.1597	-0.7908	-0.1631	0.5358	NA	NA	1.2503	1.4498	0.0986	2.2098	1.4645	0.6508	0.105	0.4432	0.1547	-0.6951	0.7905	0.3243	1.9617	-0.7759	-0.2632	2.9015	0.3566	-0.3567	0.3389	0.6014	1.4017	0.5055	0.201	-0.1761	1.4294
MB-2718	MB-2718	BL1	0.302193	-0.9279	3.418	0.9687	-0.9065	0.9368	2.1391	1.2203	-2.4219	1.8559	2.7057	-1.3447	-0.7051	-0.8843	0.8246	-0.1107	0.8474	-1.3866	-0.992	0.6948	NA	NA	0.9921	3.8055	1.3584	2.5134	-0.1154	0.9627	0.5322	0.9102	0.8297	0.5553	-1.3886	-1.1681	-0.2818	-1.6403	-0.039	-1.0849	0.3131	2.2928	-2.0499	-0.5324	0.7271	-0.2716	-1.5026	-0.005	-0.2067
MB-2724	MB-2724	LAR	-0.901966	-2.7134	-0.0427	-0.5853	-2.7296	-0.7945	-1.2472	-0.7001	-4.6674	-0.5264	0.6986	0.5266	-3.4647	-0.4255	-2.0849	-2.5833	0.7449	-1.2718	-1.8324	-0.3608	NA	NA	-0.7168	-1.3544	-1.0563	-1.3158	-1.8277	0.0953	-1.7478	-1.1365	-0.5827	-2.902	-2.6401	1.7229	-2.1129	-1.4585	-2.7051	-1.3118	-0.6767	-1.5143	-1.0863	-1.1133	-0.6289	-0.6995	-1.7638	3.5732	0.3055
MB-2753	MB-2753	M	0.268318	-0.0256	-0.0391	-0.8521	1.1477	0.5277	1.4201	0.1157	0.2851	-1.1579	0.004	-0.3195	0.9029	-0.4208	-0.5404	0.7082	-0.383	-0.5012	0.5315	1.3666	NA	NA	0.1662	0.4746	1.969	0.6513	-1.0825	0.3916	-1.4627	0.6741	1.1858	-0.4615	0.5614	1.3609	-0.7886	-0.5917	0.3577	0.7151	0.1392	0.8393	0.3426	1.28	0.0275	-0.9221	0.8078	0.8412	-0.7598
MB-2754	MB-2754	LAR	0.569917	0.4902	0.6255	1.1812	0.7919	1.4091	0.9352	0.7183	0.1711	1.3287	1.0461	1.7564	-0.2417	0.7588	-0.6042	1.4721	0.717	-0.7541	0.8237	0.6758	NA	NA	1.0428	-0.0507	0.4614	0.029	-0.7258	0.479	0.2752	0.9441	0.846	-0.4438	0.6415	1.1927	0.8429	-0.175	1.2955	0.7139	-0.6539	0.0071	0.7098	0.7284	1.1468	1.4703	0.2466	0.6525	0.4569
MB-2771	MB-2771	M	0.805299	0.0745	4.2818	1.7858	-0.2055	2.839	0.019	2.7958	0.8512	3.0567	0.6087	-0.9019	-0.2429	0.8036	0.4694	-0.0868	0.9499	-0.3753	0.2775	1.8443	NA	NA	1.0746	-0.6063	-0.5807	-0.247	-0.2573	0.9057	-0.0325	0.1989	1.9351	-2.0082	-0.3771	3.1651	-1.4326	-0.0726	0.1722	0.6744	5.3924	-1.6706	1.2513	0.7679	-1.1443	0.4275	0.4142	-0.0985	-0.2351
MB-2821	MB-2821	BL2	1.04404	2.0161	-0.0364	0.2432	1.8097	-0.5074	1.4093	0.1305	0.6103	0.1939	-0.0298	0.3232	1.8243	0.4899	-0.2003	2.3824	0.1476	0.1729	1.6092	1.8013	NA	NA	0.7046	-0.7685	1.0318	1.1362	1.6891	1.2544	0.2359	0.1919	-0.1857	0.1889	1.7942	0.6172	1.5404	-0.2238	0.6397	2.2781	2.8897	-0.9778	-0.5348	1.9832	1.1228	-0.9038	0.4607	-0.4332	1.5066
MB-2827	MB-2827	BL1	0.745576	-0.5021	3.3473	0.9021	1.0335	3.3091	0.1787	1.8344	-0.1695	2.7173	1.4419	-0.8699	0.7554	-0.4283	2.0349	0.0044	0.283	0.5104	-0.6081	-0.6901	NA	NA	1.3783	0.3078	0.9863	2.2058	-0.3123	0.5634	-0.4606	1.224	0.9802	1.3693	-0.4334	1.4329	-0.5798	0.0959	2.1627	-0.5041	0.6194	1.0104	-0.3124	0.0806	0.7286	-0.7667	-0.5614	0.8479	1.8962
MB-2833	MB-2833	BL1	0.0117063	-1.0288	2.6594	2.0511	-0.9284	-0.2037	0.6828	1.8596	-1.6092	1.4433	0.0212	-0.5254	-2.2211	0.8045	-1.7656	-0.7664	0.1919	-1.4439	0.7677	-0.2852	NA	NA	0.0281	-0.7049	1.1022	0.1529	-1.5873	0.9418	-1.7126	1.1081	0.8282	-0.7649	-0.4985	0.1379	-1.1575	-2.0706	0.391	-0.0373	0.3551	0.622	0.6352	-0.3342	0.5372	-0.3528	0.4991	1.6383	-0.7519
MB-2834	MB-2834	LAR	0.06014	-0.195	-0.3681	-0.2873	0.9871	-0.3134	1.9818	-0.2273	0.6999	-0.7623	-1.5366	-0.6506	1.3761	-0.6835	0.2014	0.844	0.1601	0.7203	0.4284	-0.9284	NA	NA	-0.2466	0.2028	-0.3058	0.2291	-0.612	-0.1158	-0.6619	0.5426	1.1991	-0.1555	0.4693	0.5338	-1.0695	1.3023	-1.3286	-0.4421	1.1987	-0.3997	0.0571	0.608	0.978	-1.8699	-1.1993	-1.0849	0.0328
MB-2842	MB-2842	BL1	0.37038	-0.9638	-0.8883	1.6072	0.3576	2.2746	2.3168	2.0217	1.2543	0.9678	2.038	-0.9441	-0.4772	0.7506	1.1933	1.0726	-0.6643	-1.0224	0.4538	-0.2801	NA	NA	-0.3892	0.511	-0.0496	-1.3521	-0.4826	1.1385	-0.3509	1.0232	1.3752	2.2646	-0.0804	-0.8908	-3.2169	-1.0185	0.1833	-0.4132	2.026	2.0648	-0.3849	-0.38	0.4248	0.969	-1.1161	-0.4863	0.0387
MB-2849	MB-2849	LAR	0.133407	0.2528	-0.1671	0.6597	-0.4865	1.3526	0.1475	1.3592	-0.6246	-0.3954	-0.1858	-1.3355	0.5076	-0.6058	1.9755	0.6815	-0.1771	0.9079	0.7295	-0.3626	NA	NA	1.3416	-1.4169	-1.2641	-1.7499	-0.2327	-1.0614	-0.8417	0.2364	0.6317	0.3488	0.0478	-0.525	-0.3271	-0.4826	0.1758	-0.613	0.5019	0.8148	-0.5828	0.8618	0.6415	-1.868	-2.0141	-0.3433	-0.2557
MB-2850	MB-2850	BL2	0.236772	0.1454	0.5743	1.0897	1.6666	0.4721	0.5928	1.3055	0.7228	0.7894	-0.1313	-0.5089	-0.0004	-0.0113	-0.3484	0.1857	-0.1036	-1.6433	0.8054	-0.7712	NA	NA	0.5509	-0.7712	0.1883	0.4737	-0.0514	0.447	0.4128	0.5687	0.0173	0.295	0.4825	-0.4693	-0.1278	-0.6313	-0.5664	0.3279	1.791	0.3453	-1.9599	0.3449	0.9752	-1.4269	-1.0253	0.987	-0.1505
MB-2857	MB-2857	BL2	0.384834	-0.4372	0.1102	0.9697	1.1517	-0.7089	1.4986	0.9566	-0.5946	0.1938	0.1492	-0.2884	1.0805	-0.0903	-0.2129	0.2757	0.6987	-0.9172	0.8665	0.6121	NA	NA	1.1019	2.0927	0.8309	-0.4564	-0.2899	0.4913	-0.7424	0.3672	0.5706	0.3655	0.6359	0.0147	-0.9097	-0.2265	-0.3884	0.3827	1.87	1.0083	-0.178	0.5642	1.2002	-1.3815	-0.3125	-0.0199	0.2532
MB-2904	MB-2904	BL1	0.226223	-0.1369	2.0983	1.2608	0.5314	0.1452	0.8222	0.9009	0.532	1.63	-0.1114	-1.1229	-0.5368	-0.1248	-1.0332	-0.1931	0.0401	-0.0275	-0.2831	-0.0825	NA	NA	1.8333	0.8846	-0.6364	3.7232	0.3463	0.9732	0.9358	0.9921	0.92	0.2189	-1.0301	-0.7293	0.0134	-0.3442	0.1475	-1.1447	0.7741	0.622	-1.3618	0.2536	0.164	-1.1941	-1.4916	-0.8295	-0.2742
MB-2912	MB-2912	BL1	0.629525	0.3785	2.7263	1.9038	1.5406	0.4006	0.5694	2.611	0.2974	2.8215	1.711	-1.1751	0.7289	0.1139	0.4153	-0.0749	-1.4087	0.4431	-0.2254	-0.6351	NA	NA	0.2503	2.2866	0.861	1.8817	-0.0764	0.3619	0.9118	1.1086	0.6802	0.689	1.0563	1.0535	0.1083	-0.5195	-0.4764	-0.1914	0.5001	0.8044	0.5528	0.2478	0.4224	-1.293	-0.7558	-0.9228	1.6431
MB-2917	MB-2917	BL1	0.123936	-1.029	0.9843	0.5902	-0.3006	-0.5004	0.8886	1.1727	-1.1176	0.8702	0.3477	-0.2545	0.1598	1.4034	-0.0794	-0.1817	-1.5519	-0.57	0.4389	-1.0222	NA	NA	1.0433	1.2614	1.4504	0.2643	-0.2276	1.4692	-0.1411	1.3383	0.6438	1.129	0.2024	-1.028	0.6068	-0.9232	-0.2582	0.0951	-0.4007	0.0777	-1.5155	-0.4429	-0.0202	-1.3976	-1.8832	-1.0787	1.1096
MB-2922	MB-2922	LAR	-0.0743705	-0.333	-0.5691	-1.1021	0.077	-0.7095	0.5824	-0.1592	-0.0144	-0.0901	-0.4491	-1.2368	1.2567	-0.8759	1.406	-0.2509	-0.5014	-0.1361	0.1281	-0.5605	NA	NA	1.1578	-0.8779	0.6272	-0.3953	-0.482	0.3408	-0.3973	0.3584	-0.1495	-0.144	0.4542	-1.1582	-1.2591	0.0635	-0.5488	0.0301	0.299	-0.356	1.0018	1.0359	0.2064	-1.5293	-1.2397	-0.9875	-0.0055
MB-2929	MB-2929	LAR	0.384173	-0.2167	-0.5016	-0.0887	0.9694	-0.0831	1.1094	1.2128	0.1192	-0.7971	-1.1517	0.3285	1.0398	-0.436	0.7881	0.999	1.145	-0.7065	0.7425	1.6128	NA	NA	1.9468	0.0139	-0.9177	-0.6937	0.1073	0.879	0.1726	0.3091	-0.5842	-0.0496	0.8502	0.0489	0.9528	-0.0476	1.4321	0.4947	2.0864	-1.5638	0.8391	0.6872	-0.0202	1.2482	0.6902	0.5227	0.8135
MB-2957	MB-2957	BL1	0.591319	-0.3444	-0.1695	1.3375	0.0821	1.2931	0.7076	2.2258	-0.7481	2.1328	2.7211	-0.2381	-0.1851	-0.6402	0.1604	-0.0265	0.6785	0.1934	0.6171	0.7551	NA	NA	1.7081	1.1288	2.1609	1.032	0.4864	0.8999	0.3081	1.2745	0.6681	2.2913	-0.3483	0.583	1.1477	-0.2328	1.6556	0.457	0.7854	1.7046	-0.9365	1.0828	0.8711	0.0303	-0.9766	0.6786	-0.2003
MB-2963	MB-2963	BL2	0.559133	1.5321	-0.8239	-0.4975	1.6747	-0.1713	1.5646	-0.0678	0.8511	-0.8453	0.122	1.4512	1.0406	0.3221	-0.2881	2.0144	-0.2086	-0.0236	0.9178	1.0951	NA	NA	0.6854	0.9078	-0.6329	0.247	0.9418	0.8974	-0.512	0.0667	0.1937	0.2764	1.5766	0.8553	1.4997	-0.0421	0.7223	1.2259	3.3537	-0.3875	2.0693	1.5384	1.8609	0.5123	0.7417	2.069	0.7419
MB-2993	MB-2993	M	1.03605	0.5121	2.2332	1.5624	0.8521	1.6269	0.7529	2.2892	0.7292	1.2091	0.3832	1.3205	1.2895	0.3984	-0.2374	1.2965	-0.4827	-0.0357	0.3445	1.1774	NA	NA	0.1649	0.261	0.3564	0.3074	2.2141	1.1501	0.4301	0.7549	0.7221	0.0922	1.5262	1.1514	-1.6064	0.2043	1.148	1.423	0.6971	-0.1336	0.7984	1.2639	0.8346	-0.4247	1.3178	0.9299	1.3952
MB-3001	MB-3001	BL1	0.170147	0.0623	1.8592	1.1803	0.4754	1.4624	1.1649	1.7605	-1.2989	1.2648	1.3761	-1.105	0.6441	0.6122	0.1733	0.1031	0.0487	0.1757	0.8308	-0.9052	NA	NA	-0.1443	1.744	-0.5206	-0.3144	-0.1303	0.7121	-0.4884	0.5778	0.3141	-0.2613	-0.6038	0.2567	-2.0932	0.3128	-0.7941	0.3112	0.3735	1.2638	-1.1353	1.857	-0.34	-1.8489	-0.9252	-1.5234	0.1237
MB-3014	MB-3014	BL1	0.147611	-0.6514	0.9559	0.5869	1.5503	0.7723	-0.6759	2.0633	-1.7541	2.2103	1.3901	-1.5913	0.4782	-0.6627	0.5627	-0.6218	0.3401	0.3833	0.2175	0.1057	NA	NA	1.0013	-0.4727	-0.8842	1.3784	-0.834	1.3078	0.3032	0.7608	0.3399	0.8445	0.5294	-0.3772	-0.9502	-0.6857	0.132	-0.2736	1.5781	0.3748	-2.1038	-1.5963	-0.0192	-1.0856	-1.9753	-0.5369	-1.0119
MB-3046	MB-3046	M	0.914846	0.5608	-0.0302	2.3297	1.2981	0.5278	1.4556	1.4917	0.6244	2.4455	1.0639	-0.2291	1.7705	-0.4757	0.6268	2.2929	1.2962	0.5883	1.5614	0.1929	NA	NA	0.489	1.6156	0.8439	1.481	1.026	0.8505	0.5846	0.8881	1.919	-0.1054	1.0186	0.6953	0.2126	0.7092	0.8599	0.9147	1.055	0.743	1.5482	2.1798	0.6765	-1.0367	-0.6655	1.1669	0.7417
MB-3057	MB-3057	BL1	0.320953	0.8905	2.4936	2.0917	-0.2655	1.7655	-0.3467	1.1993	-0.688	2.4099	0.5119	-1.5585	-0.3634	-0.3201	-1.1343	-0.593	-1.6247	-0.3482	0.6761	0.8887	NA	NA	-0.3521	2.6217	2.0629	0.7594	-0.8465	0.9395	-0.6781	0.5173	1.0452	0.9839	-1.4917	0.133	-0.1566	-1.2883	1.9075	-0.033	0.6954	1.091	-2.1717	-0.9372	0.8161	-0.3495	-1.4107	-0.9124	0.3054
MB-3058	MB-3058	M	1.12803	0.9282	3.1507	1.6314	1.5285	3.0019	1.1734	2.4318	0.6401	1.6666	2.713	0.6912	2.2484	1.7833	0.4132	1.3792	-0.0954	0.5022	0.9469	1.8133	NA	NA	0.034	0.4364	1.1363	0.4932	1.5977	0.4981	-0.4436	1.0358	0.4657	0.1754	2.338	2.8197	0.0771	-0.2757	0.6667	1.2037	1.5842	-0.1566	2.1321	1.816	1.2381	-1.0748	-0.2415	1.7582	1.7021
MB-3062	MB-3062	BL2	0.68072	0.7446	1.5028	0.7788	1.3223	0.372	0.8738	1.9041	1.0111	0.1185	-0.1911	-0.098	0.9968	-0.5127	2.2134	1.7869	-1.1021	-0.2025	0.3297	2	NA	NA	0.9315	2.1296	1.9447	0.32	-0.3538	0.3337	0.2451	0.6723	1.2767	1.0297	0.0056	0.6799	-0.1765	-0.1955	0.5663	1.9033	0.5543	0.1447	0.5388	0.6719	1.6224	0.901	0.5201	0.2809	1.2976
MB-3063	MB-3063	BL1	0.755831	0.4396	0.3471	1.7757	2.387	1.6972	1.4215	2.0377	0.3577	1.7808	1.0382	-0.3845	1.1741	1.2682	-0.0219	0.8297	0.9505	0.4248	0.833	-0.1734	NA	NA	-0.2208	2.0368	1.1546	1.368	0.0634	1.1682	0.0048	1.6339	1.051	1.2708	0.163	-0.3235	-0.697	0.2898	1.2616	0.9096	1.8781	0.927	0.3828	0.2327	0.4102	-0.5739	1.182	2.4466	-0.1984
MB-3067	MB-3067	BL1	0.0338968	-1.1681	-0.2207	1.9715	0.3221	1.7424	0.6932	0.84	-1.7111	0.7492	-0.1363	-0.5125	-0.2985	0.8398	0.8264	-0.2004	1.0018	-1.1076	-1.2247	0.1307	NA	NA	2.0814	1.735	1.5859	-0.6372	-1.3008	0.0067	-1.6425	1.6017	1.1249	0.6957	-0.4486	-0.0375	-1.2335	-2.0636	-1.4584	0.1076	-0.3233	2.9496	-0.8441	-1.2126	1.4413	-0.3845	-0.4437	0.0947	-0.4206
MB-3123	MB-3123	BL2	0.428899	0.548	-0.6624	0.6858	0.3494	2.685	1.5467	1.4315	0.1479	-0.1725	-0.7887	-1.2146	0.2633	1.1486	-0.0649	1.1861	0.0617	-0.1272	1.3257	-0.1474	NA	NA	0.7186	0.1165	0.2262	-0.3009	0.8755	0.0726	0.7476	2.0621	0.5349	1.1004	0.9491	-1.191	0.1781	0.6559	2.296	-0.4119	1.7623	1.2544	0.0119	0.7527	0.1443	-0.555	0.4922	0.7671	0.4079
MB-3153	MB-3153	LAR	-0.465655	0.7578	-0.6928	-0.2608	-0.7286	0.1597	0.1927	-0.2842	-0.5786	-0.2693	0.1221	-0.7399	-0.83	-0.1539	0.1256	-0.2768	-1.0878	-0.9006	-0.2102	-1.5043	NA	NA	0.843	-0.1532	0.3369	-1.6657	0.823	-1.5522	-1.0366	-0.0117	0.1201	0.8882	-1.1164	-0.5306	0.1677	-0.4428	-2.2613	-1.1721	-0.2005	1.2638	-1.7778	-0.7584	-0.0038	-1.4735	-1.6296	-0.9175	-1.0063
MB-3165	MB-3165	M	-0.0520232	-0.563	-0.9674	0.4849	-2.5257	2.0942	1.8999	-0.6641	0.2451	-0.1277	-0.68	-1.1317	0.3603	-0.4117	0.7287	0.0214	-0.266	0.1493	0.2844	-0.2046	NA	NA	2.9453	0.2984	-0.4099	-0.5552	0.4147	-0.1845	0.0577	0.6227	1.439	-0.963	-0.6379	-1.2969	0.7704	0.8596	0.0382	-0.28	0.126	-0.1566	0.133	-0.6074	0.7302	0.0706	-0.0906	-1.2159	0.6368
MB-3211	MB-3211	BL1	0.119224	-0.843	0.3208	1.4169	2.3527	2.7971	-0.6236	0.2614	-0.7215	0.8851	0.7612	-1.044	0.2723	1.6296	0.095	-0.4325	0.3474	-1.1506	-0.443	0.0043	NA	NA	2.4852	-2.4622	1.1753	0.2833	1.0551	1.0758	-0.3313	0.0995	1.4425	0.0164	0.2476	-0.2703	0.6979	-0.8104	-0.5178	-0.9625	1.1977	1.0663	-1.0441	-0.9317	0.6855	-0.0619	0.6135	1.0109	1.1444
MB-3218	MB-3218	BL1	0.728075	-0.6697	4.0884	2.042	-0.007	1.9398	0.8583	2.1889	-0.09	1.8155	3.9936	-0.8304	0.5397	1.6695	0.3148	-0.1931	1.5406	0.764	0.7067	0.191	NA	NA	0.6409	-0.4817	-0.6444	0.5486	-0.4504	1.1625	-1.1519	1.8242	0.8833	0.4314	0.0219	3.7121	0.168	-0.2599	0.5828	-0.4234	-0.5727	1.7573	0.0908	0.3483	0.55	0.0873	1.0696	0.2929	0.2645
MB-3271	MB-3271	BL1	0.502396	-0.567	1.4331	1.3583	0.2962	2.174	0.08	1.3236	-0.3899	1.9545	-0.2719	-0.8655	0.4684	-0.2596	-0.7449	-0.1985	-0.8354	-0.8999	0.8052	0.3643	NA	NA	1.3983	-0.0644	0.8394	0.5871	-1.4854	-0.0695	-0.2636	1.5825	-0.3575	0.7031	0.0026	1.8693	-0.9915	-0.5385	0.7672	-0.1185	-0.1973	0.9347	-0.881	0.4465	0.0655	0.1134	-0.2917	0.0457	-0.6072
MB-3277	MB-3277	BL1	0.307441	-0.3759	3.1877	1.7706	1.7672	1.4851	0.177	0.5124	-0.481	2.4581	2.1564	-0.9982	0.0613	-0.4845	-0.0047	-0.3584	1.2084	-0.6719	0.0351	0.8028	NA	NA	2.3819	0.6501	0.7743	-0.6436	0.0077	0.5681	-1.7459	0.6221	0.586	-0.2975	-0.594	1.9738	1.0419	-0.2012	0.3841	-0.4798	0.4491	1.3511	-1.3016	-1.3172	0.5747	0.5112	-0.3098	-0.2548	0.7344
MB-3292	MB-3292	BL1	0.792819	-0.4649	3.1842	1.2743	0.0723	2.0105	0.9507	1.9805	-0.2814	2.2895	2.877	-0.7586	0.5744	0.0521	1.4628	0.7731	0.6766	0.2995	0.0294	0.6632	NA	NA	1.3514	0.8302	-0.4258	-0.1417	-0.1966	0.5932	-0.7877	1.502	0.9521	-0.1329	0.0341	1.4175	-1.2443	0.0078	0.0726	0.079	1.0764	1.1915	0.2509	0.6078	1.8057	-0.2774	0.6195	-0.6687	-0.23
MB-3297	MB-3297	BL1	0.351877	-1.2147	1.8077	1.2453	2.2446	1.7535	1.3748	1.9472	-0.5022	1.2275	1.5749	-1.0843	0.4996	-0.0834	-1.4123	-0.0705	0.7997	-1.7916	-0.3936	-0.1718	NA	NA	0.8118	-1.2791	-0.6163	0.4937	-2.1396	1.3963	-1.5522	1.3989	1.2016	-0.6925	0.5843	-0.6551	-1.742	-1.8743	0.73	1.6841	0.3335	-0.6174	-0.2592	-0.1631	-0.8425	-0.7042	-0.6033	1.1515	-0.6933
MB-3367	MB-3367	BL2	0.115865	0.719	0.0152	1.0621	0.9824	3.7584	0.6578	0.3297	-0.8917	-0.1536	-0.3186	-0.7284	-0.23	-0.4859	0.2842	-0.2663	-0.4944	-1.2246	-0.6872	1.1285	NA	NA	0.564	0.2775	0.1616	1.2004	-0.62	-0.9243	-1.7473	1.8691	-0.2424	0.0821	-1.3982	-1.5618	0.872	-1.4528	-0.4883	0.8588	0.29	0.2397	-2.0085	-1.7508	0.9192	0.4606	-1.1832	-0.4069	0.0074
MB-3383	MB-3383	M	0.716015	1.3274	-0.5011	0.2264	2.1153	-0.3486	1.1845	-0.5325	0.8197	-1.066	0.2688	0.1437	1.6219	-0.4991	0.0918	1.7341	-0.6257	0.5016	0.8442	1.478	NA	NA	0.522	1.6743	2.2913	0.8452	1.6319	-0.0913	-1.183	0.7654	1.3678	0.1642	1.4466	2.3998	-0.8856	0.4288	0.849	1.6048	1.8068	0.6549	0.6331	1.3526	0.95	-0.3372	1.055	-0.1378	-0.0349
MB-3395	MB-3395	BL1	1.00933	-0.5888	0.8449	1.5178	1.2749	2.2249	1.225	2.4884	-0.5887	2.0162	-0.0765	0.7733	0.1364	-0.1053	-0.1718	0.535	1.6775	1.6175	0.799	2.505	NA	NA	1.1344	1.2805	0.4851	0.3588	0.0092	0.5597	-0.0027	1.5329	1.028	0.0897	-0.1985	1.0438	0.1577	0.5252	0.7669	1.8035	0.9051	-0.0004	-0.6011	1.3717	1.4344	1.1195	1.6655	1.5688	0.5222
MB-3396	MB-3396	BL2	0.434709	1.433	-0.5881	1.2449	0.0654	1.1073	0.8957	0.9275	0.6011	0.6083	1.6382	-1.1858	1.116	-0.9231	1.0444	0.8581	2.1258	0.4077	0.3544	0.1399	NA	NA	1.3686	0.5675	0.4641	1.1956	1.0653	-0.0011	-0.2174	0.8068	-0.0162	0.9634	0.7219	0.0064	0.8658	0.2902	1.369	1.3933	1.2886	0.5506	0.5448	0.4657	1.2838	-0.5081	-0.4774	-0.7522	0.2757
MB-3453	MB-3453	BL2	0.486403	0.3226	-0.0449	0.5502	0.5549	1.7512	1.0523	0.8966	0.7383	-0.5376	0.7799	-1.1054	1.2205	-0.5262	1.7046	0.3798	-0.458	0.3244	0.8359	0.4308	NA	NA	0.9077	0.4694	0.2886	0.7202	0.4225	-0.0679	-0.7459	0.6544	0.7589	1.908	0.4529	0.1699	0.5044	0.7563	0.3437	0.6109	0.4562	0.7329	0.4566	0.7544	0.5116	-0.3973	-0.3843	-1.4946	1.0018
MB-3476	MB-3476	BL1	-0.214564	0.4003	-0.5926	-1.3572	0.6271	1.8271	-0.7183	0.0296	-1.6297	0.166	1.0737	-1.2913	-0.0433	-0.5988	-1.1019	0.3491	0.4496	-1.0027	-0.3952	-0.3194	NA	NA	0.7965	1.0837	-0.1052	1.7045	-0.0589	-1.2147	-0.7667	-0.3121	1.4117	0.3908	-1.0387	-0.316	-0.8414	-0.2177	-0.692	0.4643	-0.8621	1.0662	-1.4286	-0.6558	0.4858	-1.1458	-1.677	-0.0563	0.0712
MB-3500	MB-3500	BL1	-0.190003	-2.1451	3.0072	1.5898	0.9746	1.1126	0.2084	0.6214	-3.7705	1.0401	0.9306	-1.643	-0.6783	0.0003	-0.6102	-1.2569	-0.7032	-1.5709	-0.3421	-0.8664	NA	NA	-0.4257	0.2709	0.2376	-0.4374	-2.6178	0.8147	-1.2447	0.5036	0.2181	-0.5859	-1.1923	2.6354	-0.9774	-3.9851	0.7333	-1.6432	-1.6685	-0.9062	-2.5034	-0.5154	-1.3557	-0.8334	1.2205	-1.491	0.6219
MB-3502	MB-3502	BL2	0.559573	-1.2129	0.2518	1.7761	1.5052	1.4851	1.5377	1.3046	-1.0331	1.4537	0.3174	0.3203	0.7274	0.5645	0.0997	1.2748	0.9871	0.0145	0.3446	0.9373	NA	NA	1.1755	-2.0547	-0.6149	-1.4424	-2.3383	0.414	-0.2358	1.7364	1.0841	-0.5506	0.5874	0.9434	1.2916	-0.6139	0.536	-0.7201	-0.0877	0.4616	1.1068	0.5425	0.3176	-1.2783	1.0796	1.1576	0.0663
MB-3567	MB-3567	LAR	0.399244	0.4381	-0.8955	1.7377	-0.0092	0.8293	1.266	0.6387	0.6536	-0.1517	0.1913	0.5822	1.1476	-0.0321	0.8034	0.2103	1.3561	0.2605	0.6914	1.088	NA	NA	0.4985	0.5129	1.2102	-0.3239	0.3971	0.5883	-0.524	1.4561	0.4956	0.5803	0.9071	1.1032	-0.128	-0.4964	0.1341	-0.0601	0.1292	0.199	0.0299	0.3136	0.8994	-0.2309	0.8014	1.836	0.039
MB-3702	MB-3702	M	0.737194	0.0599	2.8804	2.0878	0.5297	0.3274	0.1759	1.329	-0.8257	2.1517	-1.5671	0.6663	-0.2616	1.1311	-0.6971	1.9445	1.6131	0.1074	0.8093	-0.0092	NA	NA	1.0246	-0.3545	1.4625	-1.4341	0.56	1.2824	0.867	0.9724	1.3691	0.171	0.5546	0.9234	0.5747	-0.3401	0.5406	-0.1109	0.138	0.7675	0.4249	0.7193	0.6628	-0.9311	0.045	-0.5963	0.847
MB-3706	MB-3706	BL1	0.914894	-0.5312	3.6029	2.1811	2.4016	2.0289	0.6566	2.786	-0.2705	2.594	0.9402	-1.458	0.8882	2.2402	-0.1101	-0.7202	-0.0285	0.7147	0.2828	-0.1008	NA	NA	0.3451	3.7679	1.1756	0.4915	0.6296	1.5098	0.0146	0.8715	1.5038	0.4058	0.7441	0.0501	-0.8892	-0.818	0.8449	0.5747	3.2104	1.3139	-0.4214	0.6073	0.2983	-0.6601	-0.5086	-0.3918	1.7044
MB-3752	MB-3752	LAR	-0.06334	-0.122	3.5661	1.8545	-0.9192	0.9037	1.6146	1.5389	-0.4141	2.0499	0.8703	-0.0528	0.1839	0.3779	-1.0432	-0.2417	0.2622	-1.68	-0.4793	0.5211	NA	NA	0.639	-2.1344	-1.1176	-1.7106	-1.2607	0.663	-0.1181	0.1725	1.2103	-1.2701	-0.3255	0.8204	-2.0933	-1.6725	-0.75	-0.7392	-0.2869	-0.1709	0.1664	0.2369	0.1315	-0.5495	-0.1416	2.2788	0.4511
MB-4015	MB-4015	BL2	0.323609	-0.1613	-0.404	-1.2153	-0.0211	2.4346	0.344	-0.5934	0.6737	-0.7527	-0.6424	-0.1632	1.584	-0.6746	0.135	-0.0858	-2.5177	1.5063	0.5547	0.5853	NA	NA	0.8822	-0.0187	1.2084	1.5857	0.496	-0.5575	1.4503	0.6804	0.6098	-0.8234	0.7072	-0.8038	0.1525	-0.1397	0.7746	0.6384	-0.2958	0.3675	1.331	1.0668	-0.0406	-0.2453	-0.3574	1.7307	0.836
MB-4024	MB-4024	M	0.667582	-1.897	2.7842	2.2227	-0.007	2.53	1.1249	2.9558	-0.6235	2.1726	0.4292	-1.0196	-0.7572	0.6561	0.3073	-0.1363	-0.4658	1.8569	0.3747	0.8284	NA	NA	2.7226	0.124	1.1878	0.0552	-1.0033	1.0811	0.5536	2.0475	2.3793	-0.6674	0.3833	1.3611	-0.4824	0.3829	-1.5794	-0.6755	-0.0625	-0.4746	0.6215	1.726	0.3471	-0.9209	0.6545	-1.3263	-0.8891
MB-4146	MB-4146	BL1	-0.632971	-0.681	1.0501	0.4526	-1.332	-0.4181	-1.5262	1.0526	0.4549	0.2986	0.3243	-0.9091	-1.669	0.3583	0.097	-1.4818	0.3787	1.2605	-0.114	-1.8766	NA	NA	-1.3409	-0.8293	0.4446	-0.874	-0.2713	-1.466	-1.0165	-0.0779	1.2008	-0.7981	-1.5476	0.6366	-0.7275	-2.1124	-4.5428	-2.6067	-1.9639	0.9409	-2.4715	-0.6511	0.0767	-2.0195	-1.5108	-0.1389	0.1345
MB-4254	MB-4254	BL1	0.463413	0.8462	1.8408	1.4293	1.0032	2.505	0.0887	1.2553	-0.7711	1.73	-0.8704	-0.9918	-0.6371	0.2675	3.0239	-0.7688	0.5885	1.3799	0.2125	-0.8389	NA	NA	0.8852	2.1381	0.7622	1.4296	-0.4917	0.4067	2.0305	-0.2526	1.4179	1.5096	-0.0512	-0.0775	-1.2987	-1.2475	1.1744	-0.9715	-0.1208	1.8135	-1.536	-1.3491	1.1977	-0.6243	-0.7655	-0.5619	0.2495
MB-4303	MB-4303	BL2	-0.113788	0.8177	0.5892	0.8143	-0.1564	0.1124	-0.8716	0.2137	0.6791	1.3319	0.8379	-1.4337	-0.8495	-0.8492	1.1948	-0.0935	-3.2861	1.5799	0.7126	-2.2565	NA	NA	1.3105	0.0897	-0.4627	2.292	0.9673	-1.2068	-0.2772	0.2642	1.7742	0.8652	0.2819	-0.6072	0.1274	-0.1328	-2.4854	-1.2418	0.0709	1.4053	-2.047	0.5722	1.4581	-2.4361	-1.9777	0.0772	0.7315
MB-4332	MB-4332	BL1	-0.208731	0.7849	3.8485	1.0187	1.9669	0.181	-2.2942	0.495	-0.2378	2.4891	-0.8512	-2.2085	-3.108	-0.1366	1.3612	-2.2467	-0.6987	0.9503	-0.6591	-1.9716	NA	NA	-0.0272	1.7785	3.0154	3.2356	-0.9046	-1.9001	-0.3627	1.467	1.1493	0.9758	-2.5201	1.6152	1.0343	-1.1442	-0.9193	-3.6816	-1.2956	1.6174	-3.9319	-2.4859	-0.3808	-2.2044	-1.941	-1.5404	0.2388
MB-4351	MB-4351	LAR	-0.582589	-0.0669	-0.7196	-1.1968	-0.212	0.6992	-1.3996	-1.4432	0.5822	0.1853	-0.6241	-1.2577	-1.6933	-0.127	0.5518	-0.5877	-0.9336	1.3378	-0.8205	-1.959	NA	NA	0.0634	0.2527	0.0882	2.1858	0.6676	-1.7087	-2.1386	-1.5949	2.5105	-0.8762	-2.3387	-1.0734	1.0271	0.7064	-3.5177	-2.5537	-1.7041	1.3468	-1.4383	-1.1592	0.391	-1.3717	-1.931	-1.7201	0.6958
MB-4354	MB-4354	LAR	-0.353889	0.7893	-1.0218	-0.5546	0.0437	-0.5717	-0.3154	-0.7878	0.9766	0.2229	-0.4363	0.2194	-0.228	-0.5426	0.7404	0.027	0.0275	0.3223	0.3544	-1.7703	NA	NA	-1.3472	-1.7758	-0.744	0.0039	0.8849	-0.7198	0.5769	-0.9936	0.3347	-0.483	0.1063	-0.6181	2.6047	0.241	-2.3213	-1.2116	-1.0476	-0.6678	0.197	0.293	-0.2422	-1.6896	-1.8966	1.3275	-0.1003
MB-4407	MB-4407	M	0.476943	1.0884	3.2985	1.7024	0.7332	1.0768	-1.4273	1.8074	1.0828	2.9153	-0.9646	-1.8858	-0.5722	0.4437	0.5079	-0.3722	1.6066	3.5167	1.9757	-2.0758	NA	NA	0.0473	3.7523	1.9278	3.5034	2.1596	-0.6661	0.866	-1.1574	1.0873	0.0382	0.4355	2.4937	1.3884	0.308	-0.897	-2.0262	0.868	1.3253	-0.8758	1.2211	-0.1798	-2.9447	-1.7887	0.639	0.602
MB-4408	MB-4408	BL1	-0.573857	0.1134	0.2704	0.1957	-0.4152	-0.3129	-1.2432	0.4036	-0.5031	0.6107	0.1875	-1.3202	-1.653	-0.3853	1.4483	-0.9932	0.7054	0.1008	0.1314	-2.3483	NA	NA	-0.3547	1.0237	0.8414	0.3361	0.0276	-1.3812	-1.0187	-1.2395	0.419	-0.4383	-2.6129	0.5988	-0.4611	-0.9349	-3.6684	-2.4515	-0.4302	1.778	-1.7525	-1.0531	0.2002	-2.1645	-1.8863	-0.5197	-1.031
MB-4416	MB-4416	BL2	0.219094	0.7666	0.6279	-0.1461	0.9777	-0.4533	-0.588	0.8384	1.2486	1.2523	-1.1231	-0.806	0.4312	-0.4736	1.1194	0.8654	2.2579	1.4293	1.1379	-1.9311	NA	NA	-0.2428	0.6431	2.3326	2.1852	1.646	-0.1047	0.1701	-0.233	0.1034	0.6219	-0.8118	1.574	1.9151	0.4718	-1.5249	-1.6123	1.5427	1.541	-1.3571	0.3074	1.8659	-2.4503	-1.4676	1.2518	0.2833
MB-4417	MB-4417	BL2	0.0176737	-1.1891	-0.3209	0.7161	1.5856	-0.0938	-1.2642	1.0498	0.1845	0.2284	0.2866	-1.7296	0.0486	-0.4294	0.2103	-0.8716	-1.1251	0.9811	1.2025	-1.7942	NA	NA	1.1075	1.1612	4.2664	2.459	1.0465	-1.2324	-0.5785	-0.8199	1.8168	-0.5595	-0.3613	0.0862	0.2558	-0.4192	-3.7669	-0.6042	-1.4747	-0.0807	-1.9613	-0.5093	-0.4202	-2.3826	-1.9308	0.1442	-0.6882
MB-4621	MB-4621	BL2	-0.08196	-0.7517	-0.4162	0.7623	1.7503	4.0562	-3.2228	-0.6592	0.3658	-0.241	-0.9615	-0.5782	-1.4219	0.4397	2.0768	-0.8616	2.0553	-1.0604	-1.6468	1.2067	NA	NA	0.8377	2.7576	-0.9933	-0.9425	0.1562	-1.3925	-0.8869	0.2817	0.6148	-2.1734	-1.3459	-0.2997	-2.6906	-1.7361	-1.8687	0.7604	1.9913	1.9612	-0.0561	-0.7253	-0.6184	-1.4822	-1.7804	1.2288	0.418
MB-4622	MB-4622	BL1	0.952517	0.9848	3.5174	2.125	1.1626	1.2281	0.7386	2.0022	0.382	2.601	1.8879	0.1081	0.7259	1.8823	1.6709	1.0352	0.591	2.2859	1.3429	-0.3694	NA	NA	0.4668	0.6525	0.4136	1.4894	-0.4876	0.7735	2.5982	1.9918	1.4671	-1.8137	-0.3199	1.9393	-0.1262	0.3762	0.2077	0.0904	0.241	-0.6735	0.7387	1.5091	0.9108	-1.4984	-1.4192	1.3698	1.7154
MB-4640	MB-4640	LAR	0.116609	0.6535	-0.6586	0.0109	0.5798	-0.1007	0.0836	0.0497	1.3824	-0.1248	0.0098	-0.4303	1.3624	-0.2393	0.9789	0.5776	1.9628	1.4789	0.3129	-0.2858	NA	NA	1.0678	0.7404	-1.007	0.6798	0.5757	-0.676	1.8851	1.3474	-0.5244	0.0914	-0.0156	-0.0375	-0.5768	0.3118	0.1732	1.1009	0.0815	-0.6538	0.7581	0.6381	-0.1859	-1.0523	-0.7903	-0.9454	0.2944
MB-4660	MB-4660	BL1	-0.806297	-0.3956	2.8233	1.7491	-1.3871	-0.3911	-2.4122	-0.2787	-0.8916	3.2742	-0.9395	-1.8938	-3.339	0.6658	0.0578	-2.0953	0.2078	0.8406	-0.973	-2.0733	NA	NA	0.2531	-1.4996	1.0403	0.4123	0.4682	-0.7958	-2.1846	-1.01	2.2166	-2.688	-2.6101	2.9027	-0.2105	-2.4122	-5.0793	-4.5313	0.9516	0.5288	-2.187	-1.6401	-1.5192	-2.5339	-1.4932	0.2817	-1.662
MB-4667	MB-4667	LAR	-0.386646	-0.4829	-0.5723	-0.6957	-0.2144	-0.2608	1.2782	-0.5035	-0.1605	-0.6124	-0.0711	-0.4734	0.6377	-0.6779	-0.1076	0.3182	-0.4145	-0.6612	0.0054	-0.9552	NA	NA	0.0029	-0.1653	-1.0336	-1.8695	-1.1651	-1.3664	-0.2033	-0.5115	1.5419	-1.5922	-0.4619	-0.0859	0.8261	-0.6227	-2.5325	-0.0394	0.4273	-0.8365	0.5032	-0.164	0.5662	-0.836	-1.5925	0.5752	-0.6329
MB-4679	MB-4679	BL1	-0.503855	-0.9109	0.4171	0.7507	0.6394	2.3629	-0.6226	0.4515	-1.8536	1.2121	0.3189	-2.2775	0.2398	-0.3799	0.4459	-1.5949	0.1427	-0.9675	-1.1331	-1.1114	NA	NA	0.8247	-0.9796	0.4955	0.0026	-0.4122	-0.4123	-0.8874	-0.2771	0.454	0.0791	-1.9909	0.0024	-1.3809	-1.8313	-2.6237	-1.7721	-1.151	0.0516	-3.1543	-2.0289	0.751	-1.9947	-1.3595	-0.1907	-1.061
MB-4696	MB-4696	BL2	0.0634379	-0.9009	-0.4215	-0.2062	1.7367	2.7302	1.5988	-0.6235	-0.0493	-0.7385	-0.7693	2.8715	0.5879	-0.2337	-0.5569	0.407	1.5563	0.6497	-0.2765	-0.9466	NA	NA	-0.3701	-1.0745	2.1125	1.3801	-1.2724	-1.152	-0.1366	-0.687	1.0128	-1.6678	0.2889	0.2963	0.2715	-0.6245	-0.6134	0.5202	-0.1678	-0.0731	0.9937	1.4014	0.0998	-0.4639	-1.4044	-1.5912	-2.194
MB-4707	MB-4707	BL1	0.00938632	-0.9844	-0.2292	1.0308	0.196	0.3817	-0.1471	2.6924	0.1844	2.2975	1.0289	-0.0102	-0.0695	-0.8142	0.298	-0.5638	0.5929	-0.6825	1.2283	-0.5599	NA	NA	1.0273	0.442	-1.0764	1.1446	-0.8734	1.1794	0.252	0.3982	0.5565	-1.4363	-0.7694	-1.0655	-0.9242	-0.3593	-1.1016	-0.0684	2.2906	-0.0151	-0.7368	-0.0466	-0.6358	-0.0002	-0.978	-0.3816	-0.8288
MB-4712	MB-4712	LAR	0.0745789	-1.0751	0.391	0.7151	-0.3696	0.3557	-0.9763	1.1969	0.1731	0.8204	-0.1724	-0.5665	-0.6144	-0.1828	0.912	-0.8223	-1.4705	1.387	0.7462	-0.1621	NA	NA	0.6535	0.3007	-0.7553	-0.6578	0.208	-0.5713	1.1741	0.4772	0.6527	-0.0847	-0.7803	-0.0417	-0.4596	0.0392	-0.3889	-0.3568	-0.8108	-0.1506	-0.1964	1.1109	-0.049	-0.3185	-0.3551	-0.5902	-0.4683
MB-4714	MB-4714	LAR	-0.186073	-0.12	-1.0584	0.629	1.392	0.6949	-0.6951	2.0197	-0.7366	-0.837	-0.0204	-0.5364	-0.5614	-0.3186	-1.1057	-1.0299	-0.2709	0.5586	-0.9492	-1.2384	NA	NA	0.6767	-0.3216	2.3809	0.4854	2.4009	-0.99	0.2649	0.926	1.6555	-1.1975	-1.598	-0.4289	-1.6982	-1.2159	-2.0042	0.0342	0.424	1.8749	-0.5446	-1.6821	-1.3487	-1.4692	-0.2741	0.5807	0.0388
MB-4715	MB-4715	BL1	0.328703	-0.3988	3.4215	0.9087	1.1015	0.6347	-1.2005	1.7106	-0.6863	1.5552	-0.3402	-0.5483	0.3877	-0.1217	0.2526	-0.5954	-1.9928	1.4418	-0.3923	-1.2614	NA	NA	0.219	-0.5805	-1.106	2.1884	-0.3715	0.0702	0.5744	-0.1745	0.9574	-1.4047	0.4704	1.6731	0.6699	0.0643	0.6816	-1.1342	-0.6499	0.9322	0.233	0.5285	-0.8262	-0.6171	-0.5302	1.3448	-1.1602
MB-4717	MB-4717	BL1	0.120871	-0.9651	-0.528	1.5059	2.9636	-0.6587	-0.6212	0.3041	-1.0662	-0.1818	-0.0635	-1.0786	1.2273	0.3327	0.6279	0.5656	-0.6753	0.1573	1.3469	-0.3849	NA	NA	2.1386	0.6483	0.5238	-0.3147	0.4348	2.146	1.3997	0.5445	1.4014	0.9891	-0.43	0.2309	-0.2363	-0.2382	-0.5456	1.1211	-0.6964	1.6571	0.749	0.1783	0.761	-0.7792	0.201	0.975	-1.4749
MB-4732	MB-4732	BL2	0.318088	-0.5668	0.3695	1.5848	0.7714	0.5793	0.6986	1.2208	0.9719	1.6472	1.2486	-0.1043	-0.738	0.7836	0.6613	-0.9878	2.2256	0.4213	0.1743	1.0323	NA	NA	1.4016	-1.582	1.7704	-0.1094	0.69	-0.6335	0.9337	0.8284	1.8603	-0.7203	-0.4691	0.8463	-1.0221	-1.3635	-1.6255	-0.1811	-0.7064	-1.1966	-0.6919	0.3471	-0.0231	-0.4859	-1.1559	0.8785	0.2026
MB-4733	MB-4733	LAR	0.266344	0.0535	0.0558	0.6833	-0.8288	1.3783	0.7446	0.9497	0.411	1.0966	-0.2583	1.0035	-0.2464	-0.2116	1.0735	-0.5266	-0.3777	0.9423	-1.1773	-0.1696	NA	NA	1.4206	0.7495	1.7919	-0.453	0.4024	0.1043	0.3585	0.1475	0.8443	0.9721	-0.3995	0.9476	-0.519	0.6796	-0.0509	-0.4046	1.0342	0.3323	-0.3409	-0.3092	1.059	0.7544	-0.5801	-0.1628	0.8398
MB-4757	MB-4757	BL1	0.397428	-0.7744	2.6498	1.9311	0.5501	0.2905	1.9431	1.8668	-1.3162	2.6192	-0.4327	-0.2597	-0.1737	0.2714	-0.1421	0.542	0.4263	1.043	0.4436	0.2048	NA	NA	1.7201	0.635	0.1015	-0.4994	-1.0931	1.0054	1.0794	0.9014	1.7457	0.7662	0.2047	-0.3621	-0.7144	-0.7314	0.3718	1.0352	-0.9361	0.774	-0.81	-0.0914	0.379	-0.3966	-0.8225	3.7262	-0.4261
MB-4758	MB-4758	M	1.05456	-0.2909	4.6533	1.8543	0.9722	3.0024	0.8747	2.8469	1.0307	2.6778	3.3939	-0.1685	0.4056	3.6495	-1.6601	-0.423	1.3531	1.4495	1.1611	2.3276	NA	NA	2.407	1.1204	-0.7681	0.4374	0.4784	0.6733	1.1741	3.2857	1.5751	-1.2762	0.8474	0.588	-0.4894	-0.2745	0.2005	-0.0138	2.2195	-0.9407	0.577	0.7994	-1.4821	1.145	2.255	1.3528	1.0418
MB-4769	MB-4769	BL1	-0.342852	-0.4577	0.284	1.7014	-0.3447	0.1526	-0.5967	-0.1424	-0.5125	1.3472	0.8991	-1.0379	-0.6847	0.0523	0.5968	-0.9145	-0.8735	-0.5142	-1.006	-0.393	NA	NA	0.5928	0.2329	-0.2969	0.1505	-1.4478	0.7112	0.9828	-0.1119	0.9195	0.8345	-1.9613	-0.7158	-2.6377	-2.9115	-0.2018	-0.3515	-0.7025	1.2845	-1.4378	-2.3827	0.3459	-0.2334	0.1898	-0.2743	0.2079
MB-4770	MB-4770	BL2	0.00136947	0.0256	-0.9482	-0.2209	-0.0912	-0.2021	0.9183	0.1723	-0.1371	-1.0271	-0.6755	-0.3534	0.8614	-0.7616	0.5032	-0.4121	1.2965	-0.2149	0.0686	-0.0005	NA	NA	1.646	0.0757	1.4685	0.1159	1.0151	0.8776	0.6312	0.505	1.2314	2.0646	-0.3367	-0.5373	-1.1155	-0.1098	-0.2133	0.396	-0.5769	1.0982	-0.6843	-0.1556	1.4447	0.2986	-0.9443	-0.1862	0.1971
MB-4792	MB-4792	M	0.787069	1.4638	2.7976	2.2136	1.1887	1.6372	1.2645	2.3571	1.152	-0.0185	1.2412	-0.0923	1.3613	1.2665	0.8791	1.3968	0.1139	2.4516	1.1615	0.3087	NA	NA	0.9202	1.4148	0.2487	-0.0821	2.0495	0.5796	0.703	2.2811	1.9072	1.4957	0.1281	2.5785	-2.133	0.8611	0.4081	0.3739	1.4726	1.4963	-0.6542	0.6928	1.1048	-0.8584	1.7838	1.1283	0.3839
MB-4793	MB-4793	BL1	-0.139924	0.8031	1.826	0.6008	0.8521	-0.3198	-1.0102	1.4691	0.0391	-0.8099	0.4046	-0.3437	-1.2458	-0.8419	2.8386	-0.4635	-1.6378	1.403	-1.1922	-0.5516	NA	NA	0.8904	2.988	1.5196	0.8779	0.5352	-1.0792	0.08	-0.0975	1.2744	1.9953	-1.498	0.1339	-1.2372	-0.9599	-2.0872	-0.2331	-0.4365	1.8328	-1.8499	0.7502	0.7997	-1.4448	-1.3178	-0.989	0.3286
MB-4809	MB-4809	BL1	0.283432	0.7714	1.749	1.9347	0.2435	2.0516	0.6419	0.934	0.5835	1.6127	1.1823	-0.1231	-0.3868	0.0275	2.214	0.2693	-1.0549	0.3789	0.3586	1.2037	NA	NA	0.7698	2.1936	0.4755	-0.6017	1.0278	0.369	0.1207	1.3047	2.0717	0.5851	-1.1604	1.0472	0.5787	-1.5578	-0.8681	0.5253	-1.3645	2.0457	-1.3714	-1.1101	0.1081	-0.5972	-0.6493	0.3324	0.8914
MB-4859	MB-4859	LAR	0.314456	1.5698	0.2271	0.5035	-1.4552	0.3979	-0.1079	0.3507	0.3289	0.7814	0.4244	0.4992	0.3341	-0.1129	0.7618	0.4036	-0.8061	0.81	-0.7612	0.2629	NA	NA	-0.4437	-0.3959	1.5356	0.5645	1.1764	-0.0266	0.4397	-0.2609	0.8908	0.6754	-0.5154	0.7473	-0.3062	-0.3609	-0.5136	0.5412	-0.4631	0.4176	-1.2529	-0.259	1.9033	0.0316	-0.6728	0.4124	0.432
MB-4865	MB-4865	BL1	0.542621	1.3362	3.4215	1.8406	0.2297	0.0244	0.657	2.0567	0.1831	1.1048	0.2562	-0.5162	0.0261	0.1729	0.4333	0.6386	0.0632	1.559	-0.9707	0.4746	NA	NA	0.2855	2.9092	-0.1296	2.0945	1.2657	-0.2028	0.7804	-0.263	1.7496	1.1471	0.026	0.7807	-0.8635	-0.1462	-0.1901	2.2397	0.6832	1.0506	-0.3539	-0.441	1.5527	-0.4203	0.3102	1.0778	0.6998
MB-4871	MB-4871	BL2	0.210124	-0.0574	0.4768	-1.2279	-0.4133	1.9099	0.309	-0.0932	0.4116	-1.1384	0.5729	-1.2174	0.2327	-0.8055	-0.0116	-1.0243	-2.3387	2.197	-0.9333	0.6105	NA	NA	0.7417	0.7418	-0.6161	2.7061	0.044	-0.5551	1.3495	0.2913	-0.1151	-1.678	0.5171	-1.0398	-0.7914	-1.1487	-0.4325	0.297	0.3	-0.6313	-2.0543	0.8588	-0.0266	0.5182	-1.1819	-0.2804	1.2536
MB-4880	MB-4880	BL1	-0.226087	0.2019	-0.698	1.0584	1.398	0.199	0.1284	1.0708	0.939	2.437	0.4059	-1.3677	-1.2158	-0.7122	2.1873	-1.429	0.3316	2.6968	-0.5041	-2.0177	NA	NA	-1.1328	-1.0304	1.0725	3.4633	1.1053	-0.2267	0.0379	0.4785	1.5553	0.5523	-3.0934	-0.6983	-1.1033	-1.437	-0.8308	0.4312	-0.698	1.7573	-2.133	0.6494	0.4633	-2.1443	-2.0022	1.8216	-2.0319
MB-4881	MB-4881	M	0.777632	0.6073	3.6046	1.2273	1.5119	3.2321	0.0008	2.0839	0.1577	1.9261	3.8256	-0.4784	0.5827	0.5595	1.7112	0.1836	-1.8942	1.2547	0.056	0.403	NA	NA	0.6388	1.4856	3.9093	1.6102	0.6706	0.2843	0.0221	1.981	0.7427	-0.2241	0.5757	2.1491	-0.925	0.6097	0.8984	-0.6469	0.7271	1.2845	-0.7875	0.1004	0.3897	0.1053	-1.031	-0.0748	1.4893
MB-4888	MB-4888	M	0.997812	1.2803	2.0941	2.1456	1.7571	-0.11	0.9254	2.1482	0.8556	1.0426	1.4768	0.1011	1.0306	-0.5844	1.0293	0.9659	-1.827	2.3835	1.5328	1.7631	NA	NA	1.0331	2.4521	2.9568	1.6937	0.798	0.757	2.0151	1.4591	1.7243	-0.0318	0.6498	2.0164	-0.8792	0.1563	0.7077	1.1623	0.7681	-0.3737	-0.2369	0.8316	1.3306	-0.7131	0.9935	0.6765	1.3099
MB-4893	MB-4893	BL1	0.688648	0.3524	2.8419	1.5848	0.7555	0.7661	0.1236	1.2701	0.0501	1.6128	-0.5731	0.6371	0.6972	1.1539	1.0518	0.2211	1.0761	1.2637	-0.2207	0.3097	NA	NA	1.2713	0.841	1.6568	0.6138	1.1493	0.4028	1.0674	0.8263	1.1755	1.1514	0.2216	0.608	-1.6924	-0.1896	0.8802	0.6619	-0.491	1.1132	-1.0322	-0.5348	1.686	0.1292	-0.287	1.7878	0.7127
MB-4904	MB-4904	LAR	-0.356674	0.3683	-0.1548	0.0241	-0.1266	-0.4731	0.4188	-1.3783	-1.12	-0.1814	0.6698	-0.0278	-0.3528	0.0727	1.0988	0.026	-0.6602	-0.4574	-0.8255	-1.7295	NA	NA	0.9197	-0.0907	0.5508	0.7375	-0.4504	-0.1727	0.1628	-0.726	1.1768	0.4035	-0.0183	-0.9428	-0.7537	-1.0304	-1.5676	-0.8517	-0.7598	0.4581	-0.5121	-0.638	1.0693	-0.5067	-1.2461	-0.1054	0.4776
MB-4911	MB-4911	BL1	0.792616	0.2947	3.5744	1.7167	1.1749	2.078	-0.1659	2.685	-1.4848	2.2611	1.3324	-0.3176	-0.2709	0.6114	1.1397	-0.1064	0.5493	2.4154	1.408	-0.1927	NA	NA	1.1115	1.2285	1.6787	1.7181	-0.8097	1.109	1.3317	2.5154	1.9932	1.1563	-0.1104	1.7365	-3.3938	-1.0823	0.6406	-0.3345	-0.6351	0.7754	-1.4417	0.3038	0.5952	-0.2907	0.6509	0.6333	-0.6332
MB-4928	MB-4928	LAR	0.204971	0.9979	1.2023	-0.3185	-0.7091	-0.8404	0.4671	0.0676	0.3754	0.581	1.01	-0.6227	0.7049	-0.1472	1.5501	0.5052	-1.2589	0.7774	-1.3646	-0.5904	NA	NA	0.4057	0.9846	-0.4061	2.2624	0.1341	-0.1543	0.7338	0.5752	0.5007	1.4293	0.1468	-0.8936	0.9917	0.5342	-0.6043	0.4557	-0.435	0.8475	0.2204	0.0487	1.1892	-0.6376	0.9144	-0.4407	0.1581
MB-4931	MB-4931	BL1	-0.196482	-1.1534	3.2501	1.7195	-0.5642	1.1771	0.7069	-1.1488	-0.7358	0.4926	0.7625	0.075	-0.1754	-0.734	-0.3595	-1.0299	-1.4421	-0.9713	-0.1125	-0.6761	NA	NA	0.566	0.1415	-0.832	-0.3028	-1.3867	-0.7674	2.7859	-0.6821	-0.1258	-0.634	-1.1776	3.8774	0.1637	0.3944	-1.4975	-2.1497	-1.0147	-0.2849	-0.6618	-0.5214	1.079	-0.3719	0.5619	0.2089	-0.8806
MB-4938	MB-4938	M	0.751894	-0.3513	2.9056	1.834	2.0783	1.3484	0.2937	2.319	0.3026	2.7229	1.9179	-0.4244	0.7111	1.5022	-0.7312	0.6531	-0.4984	1.6695	1.1612	1.0952	NA	NA	1.5997	0.4815	0.3123	-0.3591	-0.1904	0.6126	1.6599	1.7844	1.3886	0.7309	0.5069	3.3684	-1.6698	-0.3436	0.8398	0.9849	-0.2157	-0.8544	-1.5356	0.7398	0.0722	-0.2917	1.1734	-0.4328	1.16
MB-4942	MB-4942	BL1	-0.236625	0.0354	0.0484	0.5201	-1.2014	-0.4277	1.2907	-0.9821	-0.9064	-0.7878	0.042	-0.835	-0.5436	-0.5862	-0.1515	-0.5754	-0.9162	0.0328	-2.1241	-0.6276	NA	NA	1.3359	0.4939	1.0415	0.1263	1.304	-1.4148	-0.6509	-0.0612	2.0304	1.6343	-2.6667	0.3549	-2.0814	-0.2832	-2.0002	-1.4461	-1.8616	1.776	-2.97	-1.4052	1.7612	-0.1271	0.0436	1.23	-1.759
MB-4945	MB-4945	M	0.578472	0.2125	1.2904	2.097	1.0485	1.3357	-0.4198	2.5542	1.021	1.9151	-0.9582	-0.4989	-0.4373	1.7849	0.8161	-0.3641	0.7415	2.4024	1.552	-0.3684	NA	NA	0.9129	0.9266	0.518	2.4557	0.1761	0.1008	0.3955	1.036	1.736	1.1454	0.2781	3.7635	-1.3626	-1.2075	-1.1606	-1.2172	-0.4693	0.9428	-1.3992	-0.4445	1.1234	-1.083	-1.2681	0.5542	-0.4912
MB-4974	MB-4974	BL1	0.617934	0.3367	2.0445	1.3626	1.1191	1.4889	0.5807	1.8266	0.4987	1.4619	0.5131	-0.2291	0.4545	2.0431	0.2449	0.609	-0.207	2.2984	1.3073	-1.3472	NA	NA	1.1015	0.6453	1.1252	1.4796	0.2508	0.9057	0.9608	1.3892	0.2219	1.1405	-1.1293	1.1559	-0.0747	0.478	1.5223	1.9457	1.6979	1.0663	-0.3559	1.2039	1.1311	-0.8698	-1.4404	0.4564	0.4529
MB-4982	MB-4982	LAR	0.0229389	0.8298	-0.571	-1.075	0.0334	0.1854	-0.2049	-0.3496	1.2909	-0.5228	-0.7801	0.2326	0.8197	-0.0255	1.4683	0.4863	-1.7472	1.8627	0.8114	-1.1083	NA	NA	-0.0156	-0.1513	0.2579	0.0609	1.4532	-0.375	2.0183	-0.153	0.828	-0.8348	1.2096	0.8125	-0.6631	0.1048	-0.7104	-0.1568	0.5376	-0.7509	-0.0144	1.0658	0.7558	-1.67	-1.3553	-0.249	0.4722
MB-4992	MB-4992	LAR	0.0445274	0.8518	-0.7014	-0.5094	0.5645	-0.2304	-0.7888	-0.5213	1.447	-0.201	-0.2099	-0.0706	0.7464	-0.4594	0.6618	0.0472	0.2886	1.2571	0.7515	-0.3713	NA	NA	-0.3997	0.1134	-0.7368	-0.1204	0.7206	1.33	0.6127	0.1799	0.454	-0.2082	0.7407	0.3886	0.2403	-0.0914	0.5095	-0.1402	0.7615	-0.1224	0.2857	1.109	0.3302	0.2963	0.6487	-1.3028	0.7687
MB-4993	MB-4993	LAR	0.317624	0.4002	-0.2831	-0.2674	0.1845	-0.6205	1.2612	0.2739	0.8411	-0.5445	0.3492	-0.0763	1.1746	-0.2385	1.1324	0.6112	-0.598	1.9333	1.1954	-0.4108	NA	NA	0.8887	0.6545	-1.4669	0.0824	1.2156	-0.0632	3.0568	-0.2049	0.0336	-0.1726	0.7546	1.064	-0.3096	-0.3132	0.4418	0.9644	-0.217	-0.0924	0.6068	1.9664	0.4197	-0.6944	-0.9297	0.2605	0.9146
MB-5008	MB-5008	LAR	-0.481283	-1.087	-0.0695	-1.0714	-2.5332	3.3542	-0.2914	0.2239	-1.2456	-0.3262	0.3455	-1.0398	-0.9122	-0.6273	-0.6404	-1.3335	-0.7877	1.9453	-0.1524	-1.2283	NA	NA	0.1027	-0.6363	0.35	-1.2574	-0.963	-1.8926	-0.6228	-1.8364	1.5517	-2.6272	-0.0111	-0.5614	0.6397	-0.6849	-0.6933	-1.3357	-0.7854	-0.7356	-1.5209	-1.1774	-0.457	-0.3567	-0.3995	-0.794	-0.8822
MB-5019	MB-5019	LAR	0.354067	-0.0462	0.8026	1.1031	-0.7703	1.0977	-0.5441	0.5042	0.0089	1.1915	0.8869	0.3256	0.3201	0.0315	-0.1974	0.4373	-3.6628	0.8944	0.3295	-0.1954	NA	NA	0.9502	-0.9688	0.1953	-0.7632	0.6887	0.4553	1.1365	0.6089	0.8077	0.2251	0.4623	0.6059	-0.7959	0.2448	0.7723	-0.2477	0.2611	-0.4546	-0.6924	0.198	0.3126	0.4054	-0.4927	0.3462	0.4837
MB-5041	MB-5041	LAR	-0.470305	0.0672	-0.7908	-1.1148	-0.4943	-0.898	1.5377	-1.7676	-0.268	-0.9552	0.209	-0.4682	0.4265	-0.7956	0.4444	-0.2511	-0.8118	-0.4768	0.0393	-1.2154	NA	NA	1.3737	-1.8031	-1.3011	-0.6289	0.0022	-0.3431	0.1575	-0.8727	0.7461	-0.6091	-0.0748	0.9041	0.9566	-0.8498	-1.0121	-0.4002	-0.8471	-0.0488	-0.5972	-1.8504	1.8994	-0.2871	-1.6278	-0.5351	0.2719
MB-5052	MB-5052	LAR	-0.0956137	0.0872	-0.4463	0.0283	-0.0562	-0.0498	1.2543	-0.7244	0.4265	-0.7108	-1.5432	-0.3017	1.0455	-0.2784	-0.1836	0.6769	-0.8509	-0.4314	0.0856	-0.3658	NA	NA	0.6112	-1.855	-1.0859	0.2813	-1.4295	-0.4746	2.2451	0.8696	0.1434	-0.3692	0.383	0.7243	-1.1706	0.3355	-0.4687	0.6337	0.0839	-0.8016	0.21	-0.4934	0.861	-0.3101	1.1997	-0.0327	0.3558
MB-5057	MB-5057	BL1	0.576982	-0.1073	2.4979	2.0549	0.6662	2.2913	0.237	2.3002	0.6055	2.0078	1.0539	-0.0793	0.3369	2.9268	-0.1045	0.4736	-0.6986	1.609	1.2368	0.2143	NA	NA	1.0677	0.675	-0.2506	-0.8906	0.7849	-0.1137	1.318	1.3797	1.11	0.2168	-0.0315	3.0041	-1.6091	1.2085	-0.1867	0.2272	-0.4381	0.8716	-0.5611	-0.3494	0.0318	0.1516	1.5166	1.4635	0.8934
MB-5058	MB-5058	LAR	0.402343	-0.0768	-0.141	-0.4164	0.0415	-0.4495	1.2823	1.4747	0.1839	-0.3314	0.0853	-0.3174	1.161	-0.4887	2.0218	0.3064	0.9268	1.3015	0.8061	-0.0389	NA	NA	2.2012	1.2929	-1.4568	0.7714	0.7088	-0.5765	3.0799	-0.0593	0.524	0.6668	-0.1101	0.7699	-0.269	0.2234	-0.0306	1.4112	-0.0553	0.853	0.4531	0.6699	0.4735	-0.1087	-1.0044	0.8288	0.3584
MB-5065	MB-5065	BL1	0.508827	0.0044	3.0484	1.8266	0.6853	3.3742	1.5155	2.0619	0.227	2.2201	2.0136	0.1099	1.366	2.1539	0.7607	0.3415	-1.2818	1.4262	0.3515	-0.4947	NA	NA	0.7879	-1.3209	-0.1895	0.1302	-0.2784	0.6913	-0.227	-0.4988	1.4086	0.0403	-0.3978	0.8124	-0.4576	-0.3749	-0.7981	0.3348	0.6732	-0.0989	1.4568	0.1759	1.8777	-0.479	-0.9357	-0.1154	0.6544
MB-5070	MB-5070	BL1	0.200907	-0.57	-0.513	1.4076	2.122	-0.8695	0.7673	1.5472	0.0044	1.4847	-0.7966	-0.9872	1.0779	0.2469	1.155	0.1885	-0.5151	0.8583	0.5624	-0.1158	NA	NA	1.0814	-0.1375	0.5484	0.1248	0.6887	0.4317	1.3609	1.0859	1.1804	-1.4636	0.3828	-0.4632	-0.0836	1.0589	0.4986	0.4583	-0.2549	-1.0351	0.6707	0.0423	0.474	-1.049	0.5753	-1.024	-0.8267
MB-5072	MB-5072	LAR	-0.0896168	-0.087	-0.6955	0.1297	-0.1439	-0.385	1.4152	1.6539	0.2002	-0.2713	-1.1685	0.5709	0.802	-0.0012	-0.1022	-0.0164	-0.0482	0.9403	0.5724	0.2184	NA	NA	1.1683	-0.2103	-0.7573	-1.4726	0.0855	-0.5563	0.2238	-0.0823	0.9861	-1.5616	0.0137	1.1001	-0.7722	0.0457	0.6689	0.7732	-0.3009	-1.5809	-0.0864	-0.0928	-0.0162	-0.1447	-0.5722	-0.2439	-0.7196
MB-5100	MB-5100	BL1	0.649434	0.1567	1.4791	1.2668	0.978	2.6594	0.7042	2.3867	-0.5837	0.6024	-0.263	0.0309	-0.0245	0.2216	-0.6526	0.5282	-0.0711	0.3825	0.7117	-0.0885	NA	NA	0.6758	0.7118	0.4949	0.5297	0.0101	0.5416	-0.548	0.5877	1.1056	1.2784	-0.0812	0.8707	-1.5227	0.0961	-0.0868	1.3521	0.9516	1.6984	-0.2135	-0.9307	1.3459	0.1076	-0.7178	1.176	1.1233
MB-5102	MB-5102	BL1	-0.0249905	1.6947	-0.1623	-1.0648	-0.9431	0.4465	0.4543	1.5126	1.1987	-0.8637	-1.254	-1.4282	-1.1764	-0.2879	1.9201	0.0042	0.2798	1.5149	0.0401	-0.2029	NA	NA	-0.633	0.623	0.2645	1.3964	1.6367	-2.2256	2.5636	0.9289	2.2863	-0.1055	-2.753	2.4435	-0.8206	1.2591	-1.719	3.0666	-0.09	0.9397	-3.2566	0.3041	-0.2172	-1.2169	-0.4349	0.2985	-1.6036
MB-5115	MB-5115	BL1	0.363021	0.1875	2.021	2.4449	0.5856	0.7994	-0.0118	1.3511	1.2371	2.4256	0.2628	-0.7652	0.249	0.7397	0.1	-0.1178	0.009	0.947	0.4215	-0.3745	NA	NA	0.599	0.0027	-0.9569	0.0157	0.7393	0.8078	1.6512	0.4551	1.8757	1.2791	1.01	0.4156	-2.2407	-0.4034	0.4936	0.4016	0.551	1.2182	-1.3591	-0.2039	-0.2738	-0.9516	0.5312	-0.1391	-0.149
MB-5126	MB-5126	BL1	0.122635	-2.1388	1.439	0.8902	-0.4667	2.3449	1.3592	2.4415	-0.1578	-0.1052	5.1683	-1.2163	0.8135	0.3244	-0.5929	-0.639	1.9594	-0.2605	-0.5919	1.7895	NA	NA	-0.9447	-2.0766	0.423	-0.7653	-0.7996	0.3548	-0.3623	1.1079	0.8935	-1.3427	0.2296	1.3145	-2.9365	-1.0617	-0.544	-0.632	0.6529	-0.3008	-0.6596	-1.8329	-0.2044	0.0168	-1.7404	0.2475	-0.1372
MB-5135	MB-5135	M	0.311343	-2.3445	4.3903	2.1606	-1.47	-1.1211	-0.0486	2.3699	-0.592	3.2332	8.815	0.2676	-1.8872	1.9356	-0.6543	-1.3681	3.2085	0.7947	-0.3291	1.8669	NA	NA	0.6473	-1.8867	1.6385	0.0785	-0.8968	1.6964	0.7683	1.7314	2.2062	-3.8562	-0.2671	-1.0142	-1.2252	-0.4476	-1.0865	-0.4423	1.4925	-0.3318	-1.1546	0.497	-1.5094	-0.7172	0.8388	0.267	-0.7715
MB-5138	MB-5138	BL2	-0.0199474	-1.3359	-0.6758	0.8064	0.529	0.177	0.5557	-0.2643	-0.423	-0.8217	-1.4222	-1.1375	-0.1789	-0.6872	-0.1548	-0.2903	0.6633	1.0374	1.6966	-0.5392	NA	NA	1.7245	-0.6204	1.1587	-0.658	0.0452	-1.3717	-0.1158	0.9458	0.9348	0.8441	-2.1283	-0.8737	-0.4697	0.9343	-0.3426	1.2309	-0.1581	1.7046	-2.0752	0.5659	0.7309	0.0991	-2.0298	-0.644	0.9793
MB-5145	MB-5145	M	0.70436	-0.5038	4.3153	2.4638	-1.0335	2.0363	-0.9958	2.2655	0.5397	2.4857	-0.1754	-1.0305	-0.6802	3.4086	-0.2686	0.1012	1.1995	1.4832	0.7926	1.5061	NA	NA	1.1651	-0.2924	-1.3247	-1.3045	-0.4213	0.6206	0.1855	1.8986	1.4561	-0.841	0.5865	3.0654	0.5988	-0.6134	0.0706	-0.9058	0.498	0.8444	0.1956	0.8193	0.182	0.0853	-0.1144	1.3017	0.4647
MB-5148	MB-5148	LAR	0.191514	0.0842	-0.2744	0.348	0.2695	-0.5155	0.9345	1.6159	0.6261	0.4099	-0.5467	0.4307	0.3723	-0.4614	-0.5275	0.4531	-0.7805	-0.483	0.7488	1.5778	NA	NA	1.1642	1.844	1.1543	-0.2236	0.5707	-0.041	0.931	0.7409	0.7512	-0.5556	-0.1704	-0.0769	-0.5982	-0.1592	0.07	0.9914	-0.8042	-1.3361	-0.2904	0.6947	0.2789	0.502	-0.7613	0.705	-0.3316
MB-5155	MB-5155	M	0.564208	1.8974	-0.1253	0.7624	0.2297	0.934	0.2923	0.588	1.3862	0.5297	-0.8844	2.0307	0.538	-0.3779	0.8362	1.1684	0.2684	2.1434	1.0091	0.4344	NA	NA	0.2402	0.1231	-0.2934	1.0767	2.3313	0.4092	0.3503	-0.2261	0.5297	0.7553	1.055	1.4126	-0.6294	0.1294	0.7397	0.1504	0.2828	-0.1843	0.0704	1.155	1.3087	0.6373	-0.2631	-0.3547	0.6162
MB-5157	MB-5157	LAR	0.265025	0.2123	-1.2189	0.9768	-0.317	0.9594	0.0274	0.4463	1.2945	0.7164	-0.0553	0.8163	0.2526	-0.164	0.4368	0.3182	0.1005	1.3966	1.0535	-0.086	NA	NA	0.5144	1.291	1.7242	0.5835	1.3846	0.9468	2.5926	-0.6728	0.6177	0.7293	0.3042	1.3576	-1.3085	0.4206	-0.0641	-0.1728	-0.6199	0.0374	-1.4255	0.2996	0.8032	0.431	-0.4849	0.7751	0.3687
MB-5162	MB-5162	BL2	0.720887	2.1258	-0.4143	0.1331	0.807	-0.164	1.5805	0.4515	0.8326	-0.0167	0.1684	1.5591	-0.0072	-0.3942	2.8505	1.592	0.0478	1.9023	0.1668	1.2726	NA	NA	0.0251	0.8455	2.0798	0.8963	2.989	0.7492	2.1593	1.7266	0.4963	0.4653	0.595	1.8073	1.1248	0.132	0.164	2.2244	0.6317	-0.1033	-0.7634	1.5444	1.7281	0.5569	0.2133	1.5098	2.1007
MB-5173	MB-5173	M	0.702995	0.2492	1.7813	1.4351	0.9234	2.6895	0.813	2.4211	0.7755	1.6204	1.2214	-0.305	-0.1515	0.4355	0.8652	0.2179	-1.1812	3.0593	1.2113	0.2883	NA	NA	0.5756	-0.5703	1.6615	1.0284	-0.0348	1.0525	1.5282	0.9525	1.2971	0.444	-0.5561	1.9377	-0.2616	0.2766	1.0431	0.0697	2.9451	-0.2253	-0.4649	1.7776	-0.0481	0.3802	1.1821	0.9685	1.6334
MB-5188	MB-5188	BL2	0.484872	-0.0473	0.7014	-0.5709	-0.0198	1.4724	0.4059	1.1595	0.2794	-0.621	0.8844	-0.8602	0.652	-0.5114	0.3006	0.3443	-0.5218	0.8917	0.1148	1.133	NA	NA	-0.2019	-0.0906	-0.9929	-0.5709	0.1034	0.1629	1.1517	0.5486	0.3872	0.5342	1.0215	-0.0016	-1.8144	-0.7171	1.5748	0.356	-0.951	0.5784	-0.5883	0.8305	0.2523	1.5078	0.8847	0.7014	1.602
MB-5205	MB-5205	BL2	0.160187	-1.1285	0.053	0.8162	-0.0002	1.3182	0.5205	1.3917	-0.884	-0.6369	0.7148	0.681	0.5726	-0.4542	0.6453	-0.1664	-0.0657	1.3414	-0.1178	0.2355	NA	NA	1.7737	0.5496	0.122	-0.1196	1.4511	-0.071	0.3533	1.2009	-0.3075	-0.0968	-0.7866	-0.8174	-2.7636	-0.3211	-0.0181	1.49	1.2612	2.0382	-1.847	0.7277	0.1913	-0.3625	-1.2913	0.9076	0.4863
MB-5208	MB-5208	M	0.132275	-0.493	1.4513	1.7427	-1.2193	0.44	-0.7318	1.9899	0.1635	1.5599	0.5329	-1.5752	0.2053	2.2655	-0.1437	-0.195	0.2136	0.1549	-0.4277	-0.6706	NA	NA	0.9692	1.3004	0.9935	0.2469	-0.1875	1.2964	-0.6388	2.762	0.271	-1.3534	0.2597	-0.1889	-0.2778	-0.8899	-0.2679	-0.9806	1.875	-1.2315	0.0095	0.0225	-0.114	-0.6659	-0.3389	-0.2374	-0.7605
MB-5209	MB-5209	BL2	-0.696162	0.572	-0.5634	-1.4121	0.9554	-0.0895	-0.2319	-1.3017	0.6433	-0.1945	-2.4101	-1.436	-0.9518	-0.6232	0.4363	-0.6093	-0.2823	-0.2554	-1.7453	-1.9362	NA	NA	1.1035	-0.7493	1.271	1.619	-0.3105	-2.1473	-1.4439	-0.0812	0.7119	-0.5252	-2.5412	-1.0716	-0.8778	-1.9751	-3.017	-2.127	-0.3445	0.9182	-2.2528	-0.7355	0.7171	-1.4403	-1.4752	-1.4863	-1.6581
MB-5213	MB-5213	BL2	0.08636	-0.1271	-0.5457	0.0225	-0.5614	0.2925	0.449	0.5664	-0.141	-1.1431	0.6028	-0.3789	0.7058	-0.7943	0.7475	0.2222	-0.0429	-0.4049	0.6522	0.9706	NA	NA	2.2998	-0.44	-1	0.7769	0.4531	-0.4639	-0.0505	2.2998	-1.0004	-1.395	-0.4143	-0.1517	-1.0155	-0.2901	-0.6353	0.0722	-1.9841	0.6274	-0.3595	0.3187	0.1406	-0.9721	-0.8218	-0.4908	1.2283
MB-5222	MB-5222	LAR	-0.266663	-0.4938	-0.1772	-0.3621	-0.6882	0.2853	1.2212	-1.1476	-0.5277	-0.7668	0.3292	-0.3747	0.0861	-0.5646	-0.8541	-0.1235	-0.6323	-0.5744	-0.3371	0.068	NA	NA	2.1939	-0.0297	-0.6986	-1.5162	-1.2495	-0.7546	-1.0139	0.5408	1.029	-0.3351	-0.4494	0.4357	-1.3971	-0.4865	-2.0021	-0.3358	-0.7127	0.3598	-1.112	-1.4405	1.054	-0.0295	-0.029	-0.0415	0.0372
MB-5223	MB-5223	M	0.827141	1.1502	3.3113	1.5201	1.4874	2.1874	0.3039	1.8344	0.6003	0.3353	1.0242	1.648	0.7805	1.4119	1.2582	1.0838	1.5933	1.0996	0.4603	1.4133	NA	NA	1.6402	0.4775	-0.309	-0.569	1.5843	1.0806	1.7076	0.8316	0.7306	0.4303	0.9589	2.0275	-0.5156	0.7636	0.8292	0.6535	-0.6104	0.3911	1.1313	1.0273	1.6454	0.7362	1.1916	-0.2699	1.5004
MB-5225	MB-5225	BL2	0.413344	-0.2454	2.2316	1.2146	1.096	2.0271	0.0425	1.9181	0.9675	0.1841	3.2615	0.6721	0.4609	-0.3509	0.5226	0.1042	-0.8262	0.6442	0.4944	0.7971	NA	NA	1.3129	-0.3347	1.0263	1.4148	0.0131	0.8912	0.5621	0.0838	1.1321	-0.9011	-1.0999	1.2261	-0.7118	-0.0235	-1.5722	0.3892	0.5736	-0.1385	-0.6795	-0.3747	0.6885	-0.0085	-0.3397	-0.3934	0.0032
MB-5232	MB-5232	M	0.324334	-0.348	-0.3468	1.2068	0.646	2.486	0.5845	0.4122	1.3255	0.3663	1.4429	-0.2913	0.9487	0.3688	-0.4746	-0.067	-0.4118	0.1512	0.4424	1.2096	NA	NA	0.5701	0.7948	0.8434	-0.2886	0.2744	-0.9411	-0.318	1.5218	1.8358	-0.8454	0.3349	0.5854	0.1381	-0.531	-0.2309	-0.3628	0.4878	0.5387	-0.1438	0.0647	0.5065	-0.7885	-1.1343	1.4092	-1.5856
MB-5235	MB-5235	M	0.242295	-0.4428	2.196	1.89	-3.0984	2.6103	0.1652	1.2883	-1.0328	0.9961	2.6869	0.1567	-2.1574	1.0286	0.0452	-0.6838	-1.5264	0.3708	0.0199	0.5416	NA	NA	-0.2348	0.3123	2.1872	-1.2286	0.4444	0.7592	-0.225	1.143	0.9981	-0.7905	0.0886	2.9824	-1.4269	-0.8953	0.1994	-0.799	-0.9225	1.2638	-0.9547	-0.3987	-0.2602	-0.1444	1.3933	0.3134	-0.1459
MB-5236	MB-5236	BL1	-0.204482	-0.857	0.899	1.4277	1.558	1.1228	-0.152	2.5867	-1.7625	-0.3567	3.2412	-1.2398	-0.6596	0.9853	0.7801	-1.9548	0.3161	0.2688	0.4389	-0.161	NA	NA	-0.9851	-0.6016	1.5439	-0.0488	-1.3323	-0.0367	-0.2299	1.5824	0.4505	0.0535	-0.9307	1.0399	-2.6209	-2.0679	-0.4615	-0.9832	-1.0405	1.7612	-2.1916	-1.3883	-0.2967	-0.6103	-1.2217	-1.2128	-0.1256
MB-5258	MB-5258	BL1	0.75244	-0.0174	2.5982	1.2381	-1.1901	1.6809	-0.7833	2.319	-0.1221	2.2244	0.7559	-0.6968	0.314	2.0034	0.3569	-0.3411	0.6624	2.9608	1.2126	-0.3076	NA	NA	-0.7832	0.6118	0.8178	1.3215	-0.3336	0.9303	1.6418	1.8095	1.191	0.5459	0.43	3.3884	-2.0793	-0.4586	1.4645	-0.4982	-0.3933	0.8641	-1.59	0.9979	0.0656	-0.1281	-1.5124	0.7462	1.8033
MB-5272	MB-5272	LAR	-0.0458905	-0.1738	-0.0234	1.0828	-0.6608	-0.2485	0.5904	0.0206	-0.3988	0.7177	0.1283	0.6841	0.3572	-0.5357	-0.5993	-0.2708	-1.6855	0.0138	0.0664	-0.7628	NA	NA	0.2029	-0.6113	-1.0231	-0.025	0.4248	-0.1999	-0.0103	0.1737	0.4937	0.0003	-0.1307	1.2354	-2.3548	-0.6932	-0.6795	0.0232	-1.1063	0.4992	-1.0844	-0.4046	1.2904	-0.3647	-0.3074	0.6545	0.7058
MB-5281	MB-5281	LAR	0.110198	1.2538	-0.2973	0.1548	-0.0386	-0.4282	-0.1378	0.6435	1.0153	0.2381	-0.2527	0.1347	0.6014	-0.4153	1.7387	0.8141	-2.1178	0.711	0.6796	0.0762	NA	NA	1.8351	0.2828	-0.2997	0.3107	2.4783	0.0307	0.8596	0.144	0.4176	-0.2989	0.3825	0.6183	-0.1416	-2.496	-0.2071	1.0465	2.0385	0.2467	0.0066	0.5419	0.3289	-0.1169	-0.6864	-0.6468	-1.0634
MB-5294	MB-5294	M	0.30598	-0.5041	3.8033	2.3413	-1.4268	2.9782	-0.6021	2.2663	0.1946	2.5064	0.8845	-0.2751	-1.1472	1.8397	0.0175	0.1133	0.3159	0.4767	-0.0341	0.1959	NA	NA	1.4541	0.8084	1.483	-0.2518	-0.3554	0.5435	-0.6751	2.4541	2.0614	-1.0786	0.064	1.072	-2.6212	-1.0455	0.0079	0.5186	-1.0056	1.2423	0.0845	0.2674	-0.3991	0.723	0.1772	1.1723	0.572
MB-5295	MB-5295	M	0.533489	0.9864	2.2408	1.6931	2.272	0.4678	0.7867	1.9181	0.2984	2.2212	0.6203	0.0937	0.5844	-0.2509	1.1008	1.2015	1.2032	1.0957	1.3638	-0.8389	NA	NA	0.796	0.8253	1.9895	1.9411	0.8802	0.2762	-0.186	1.8332	1.6417	-0.2741	0.4333	0.8295	-1.0095	0.2322	-1.1135	-1.0379	1.0282	0.2349	1.0707	-0.1564	0.2129	-0.6044	-0.7047	0.0081	1.9876
MB-5298	MB-5298	BL1	-0.0652979	-0.1674	1.1362	0.8744	-0.0054	1.272	0.3817	2.0319	-0.6141	1.014	0.9784	-1.3252	-0.4359	-0.7789	-0.1425	-1.0701	-1.0669	1.8744	-0.127	0.0168	NA	NA	0.8528	-0.0845	0.6994	1.2928	-1.2683	0.3323	-1.3573	2.0188	1.2991	0.1493	-1.5302	-0.0749	-2.25	-1.4232	-0.8526	-0.7223	-0.7276	0.3417	-1.6849	-0.1925	1.1373	-1.3374	-1.8443	0.6385	-0.259
MB-5299	MB-5299	BL1	0.184356	1.4837	-0.3095	1.7318	-0.3817	-1.0675	0.0977	1.4512	1.0451	1.6522	0.4795	-0.5443	-0.1801	0.3424	0.6641	-0.0122	-0.9114	1.1959	0.6385	-0.8527	NA	NA	1.0853	0.8075	1.5125	0.0477	0.7463	-0.502	0.5734	1.8396	2.3934	0.2274	-0.9828	0.5009	-1.8675	-0.1811	-0.8537	0.1626	0.3885	1.1598	-1.574	0.0319	0.4232	-0.9571	-1.5749	1.4026	-0.4762
MB-5323	MB-5323	BL1	0.0569211	0.6848	0.5738	1.9314	0.4958	-0.0728	-0.0425	0.6887	0.6889	1.7878	0.6119	0.6157	-0.1234	0.2377	-0.5974	0.4505	0.7713	0.2614	-0.7275	-0.2572	NA	NA	1.3366	0.3352	0.4228	-0.774	-0.3137	0.6963	0.8036	0.494	0.9626	-0.3205	-0.5705	0.0595	-1.0345	-0.0865	-1.4106	0.3489	0.6741	-0.1501	-0.739	-0.1618	0.9696	-0.9306	0.2192	0.7512	0.0795
MB-5327	MB-5327	LAR	0.258005	0.3341	-0.6197	-0.9838	1.1311	-0.0257	0.8492	-0.3494	0.252	-0.5702	0.7229	-0.0635	1.0132	-0.4582	1.2348	0.1492	0.0033	1.3751	0.5014	0.197	NA	NA	0.9656	-0.1869	0.1914	-0.8079	-0.147	0.6391	-0.1528	2.3724	-0.4446	-0.3454	0.4602	-0.0842	-1.194	-0.5284	1.3362	0.1332	0.8048	-0.7812	0.4677	0.8116	0.0045	0.0168	-0.5247	-0.208	2.0846
MB-5335	MB-5335	M	0.324723	-0.6312	2.4142	1.5761	2.2361	0.5281	0.5174	1.6841	0.075	0.7373	2.2448	-0.7953	-0.3759	0.5078	0.7397	-0.97	1.6812	0.8333	0.2079	0.0073	NA	NA	2.0504	-0.283	0.5914	-0.3489	1.3984	0.2133	-0.8377	2.4338	0.9373	0.1154	-0.1003	2.9112	-0.1431	1.1905	-1.213	-0.3917	-1.0563	0.6596	-0.8848	0.3896	-0.8238	-0.853	0.1827	-0.0125	-0.1233
MB-5346	MB-5346	BL1	0.0260032	-1.5116	1.7836	-1.4147	2.8016	2.3151	0.184	2.3223	0.4141	-0.8291	-0.675	0.8692	-1.2413	-0.7137	-2.08	-1.2094	-0.9004	-1.6041	1.3259	1.104	NA	NA	-0.5658	0.5283	-0.234	0.6894	0.3897	1.4722	-0.6334	0.2157	-1.4478	1.7024	-1.6483	-1.5275	-1.7756	-2.8956	-2.37	3.4513	1.9348	-0.2321	-1.8833	-2.2425	-1.1765	1.6713	-1.6325	0.7955	-1.2575
MB-5348	MB-5348	BL1	0.513088	-0.3438	3.8424	1.3314	1.864	2.995	0.4326	2.1455	-0.7926	1.6801	2.8654	-0.6955	0.6411	1.9908	-0.4295	-0.1042	0.0245	0.8265	0.8125	0.4986	NA	NA	0.5497	0.1966	-0.4687	0.9057	-1.0419	0.8916	0.1937	1.0568	0.7485	-0.1741	-1.0238	1.4256	-0.513	-0.2839	-0.8929	-0.2817	0.0578	1.1021	-0.5785	0.6363	0.7862	-0.6738	-0.5102	0.7072	-0.4776
MB-5378	MB-5378	BL1	0.649201	-0.5751	2.2173	2.1985	2.1084	3.9182	0.596	2.4176	-0.8309	1.2345	2.0906	-0.559	-0.4195	-0.6167	-1.1517	0.35	0.3636	1.5877	0.5412	1.6185	NA	NA	0.5584	1.5083	0.2679	0.7603	-2.0672	-0.62	-0.7375	0.8926	2.0591	1.8685	0.2888	1.628	-0.257	-0.8591	0.8747	0.0903	0.9363	0.695	-0.1697	1.0821	-0.7679	-0.1275	-0.9751	2.055	0.1766
MB-5390	MB-5390	BL1	0.0675716	-0.6463	1.4701	1.5052	1.3034	1.0719	0.5724	1.407	-1.7411	0.4413	3.049	-1.6965	-0.4973	0.1434	0.9011	0.5372	-1.3	0.2422	0.0672	0.5815	NA	NA	1.7172	0.9976	0.6053	0.92	-1.0309	1.2789	0.3809	0.575	0.994	0.9287	-1.3904	-0.6661	-1.4584	-0.7595	-0.3109	-0.6527	-0.3524	2.4862	-1.5222	-0.8532	0.0002	-0.2472	-1.3427	0.7522	-0.8798
MB-5392	MB-5392	LAR	0.542699	1.2825	-0.48	-0.3889	0.4679	-0.0808	0.6118	0.0256	-0.0891	0.0142	-0.503	0.8297	1.3605	0.0236	2.9414	2.07	-1.0521	0.1267	0.8312	0.4057	NA	NA	3.0992	0.8827	-1.1615	-0.0923	1.3362	0.1591	1.2753	0.9634	0.8522	0.8588	0.8718	0.6268	0.6886	0.328	0.6827	1.8061	1.117	1.2309	0.7617	1.9822	1.556	0.3232	-0.0279	-0.7291	0.9184
MB-5408	MB-5408	LAR	0.0856042	0.9365	-0.8315	-0.3657	0.5817	-1.107	1.71	-0.4428	-0.1228	-0.3526	-1.3148	0.2322	-0.1402	-0.6655	1.0206	0.943	0.7173	-0.0688	-0.0818	-0.2307	NA	NA	0.788	-0.9582	-0.8809	1.1291	1.0175	0.0511	0.0761	-0.067	-0.0799	-0.415	-0.075	1.265	0.5009	-0.1979	-0.9657	0.8823	-0.8763	-0.204	-0.3624	0.6432	1.913	0.2525	-0.2619	0.6403	0.8846
MB-5421	MB-5421	M	0.291157	0.2609	2.5636	2.0763	0.2338	1.7388	-0.7147	0.4553	0.7559	2.1032	0.7832	-0.8085	-0.0925	-0.1296	-0.0663	-0.0816	0.2804	0.0958	-0.6566	-0.576	NA	NA	0.3776	-0.8703	0.0454	0.396	0.2105	-0.4743	1.5274	-0.5816	0.7741	-1.0346	-0.7535	1.7565	-0.6218	0.4256	0.3018	-0.616	-0.7667	0.1713	-1.4861	-0.7961	-0.323	-0.7142	0.4321	1.3842	-0.3473
MB-5427	MB-5427	M	0.551641	1.9204	3.2516	2.453	-0.1536	3.8227	1.1248	0.6808	0.5205	2.9645	0.6827	0.8139	-1.2091	4.5417	-1.0616	0.5144	0.7317	1.4193	0.2324	1.5373	NA	NA	2.0313	-0.7075	1.6212	-0.7382	-0.7082	0.6578	-0.2923	-0.2732	2.0944	-0.3414	-0.181	4.7978	-1.2422	-0.6747	-0.9933	-2.0663	3.9058	2.0955	-0.9228	-1.5896	0.0324	0.1373	1.7536	1.3927	-0.9454
MB-5440	MB-5440	BL1	0.0849832	0.861	2.6082	0.5102	-0.3266	-0.3526	0.2552	0.4813	-0.1681	1.637	2.6709	0.3523	0.7524	0.2929	1.7804	-0.0237	-1.1651	0.5635	0.1716	-0.8425	NA	NA	0.367	0.5613	0.6722	-0.2369	0.1681	-1.1845	-0.156	-0.5998	1.4753	0.5571	-0.5973	0.5951	-1.3716	-1.008	0.0509	-0.0892	-1.4261	1.1212	-1.7254	-1.2708	1.1912	-0.7298	-0.648	0.637	-0.7387
MB-5442	MB-5442	M	-0.00637053	0.1131	0.7896	-0.7301	0.8645	-0.3321	-0.7607	0.807	0.4364	-1.4859	-0.2	-0.4039	-1.1233	-0.406	0.6055	-0.7276	-0.1795	1.9162	0.246	-1.0475	NA	NA	0.817	1.7339	-0.6493	1.2943	0.2755	-1.1787	1.7348	-0.1096	1.3722	1.5798	0.1675	0.9943	-1.2942	-0.7132	-1.0707	1.7	-0.4869	0.9098	-2.1451	-0.1119	-0.1546	-1.7323	-0.0401	0.9207	-0.3986
MB-5446	MB-5446	LAR	0.175059	0.4029	-0.2007	0.5385	-0.3143	-0.4093	0.3769	1.309	0.3254	0.6124	-1.099	0.5624	0.7639	-0.1996	3.8007	0.9859	0.1702	0.2558	0.2483	0.7349	NA	NA	1.1166	-0.2058	-1.1001	-1.3922	0.6409	-0.1657	0.4775	-0.0296	1.1584	-1.0131	-0.2167	-0.2422	0.7084	-0.1079	0.3564	0.6806	-0.684	0.2633	0.5701	-0.3014	0.8136	0.4564	-0.1978	0.9966	-0.4138
MB-5450	MB-5450	BL2	0.456244	-0.0117	1.9842	1.6482	-0.0736	1.2779	0.5758	0.4304	-0.8883	1.8199	1.3762	0.0362	-0.1232	-0.0487	0.3353	0.4271	1.373	0.1066	0.98	-0.0117	NA	NA	0.5055	0.9492	1.247	-0.677	-0.2862	0.7131	0.517	0.3181	0.9339	0.249	0.3521	0.1516	-0.1736	-0.2753	0.4154	0.4027	0.008	-0.0858	-1.6348	0.9232	0.2496	-0.6507	-0.0736	-0.7757	-0.0142
MB-5453	MB-5453	LAR	1.02056	-0.0162	2.0428	2.2481	-0.9021	2.0288	-0.7318	1.5739	-1.0454	2.6955	1.408	1.5474	-0.9587	1.1225	-0.7161	0.7547	0.8864	1.0325	0.7552	0.9407	NA	NA	1.2784	0.3754	2.2403	-1.1245	0.5735	1.0653	0.7326	1.9564	1.949	0.5714	0.9874	1.44	-0.2494	0.0704	1.1973	1.0716	0.9893	0.9016	-0.6167	0.9992	0.8736	0.3063	0.1556	1.9968	0.5175
MB-5465	MB-5465	M	0.991551	1.0821	4.2963	2.1146	1.1278	2.5888	0.7529	1.9323	1.1879	2.3848	3.101	0.5762	1.5565	0.3913	0.4332	1.2617	1.1486	1.7625	1.3638	0.3378	NA	NA	-0.1452	0.8945	0.8961	0.344	0.8881	1.3671	0.1616	1.1957	1.8296	0.1181	1.7382	2.4034	1.9087	0.3996	0.7648	0.8278	2.0488	-0.0959	1.6213	1.7397	0.2188	-0.6823	0.2872	0.4187	1.0711
MB-5468	MB-5468	BL2	0.152037	0.2433	0.1835	-1.4444	2.0166	1.887	0.0395	0.5531	0.9989	-0.7051	-0.4729	-0.4803	0.5534	-0.6429	0.5412	0.4552	-0.8544	1.1109	0.1431	-0.0009	NA	NA	0.7386	1.2421	0.7898	-0.2417	-0.8946	-1.0011	-0.3542	1.6056	0.462	-0.0032	0.3644	-0.0951	-0.4727	-0.5548	-1.177	-0.4941	1.0588	1.7431	-0.2318	-0.0233	1.1726	-0.6166	-1.2732	0.553	-0.067
MB-5482	MB-5482	M	0.739722	0.3177	0.2905	1.8938	0.7578	2.4769	0.2854	1.2027	0.7902	1.1296	1.1733	0.152	0.6772	0.4693	-0.1826	0.9054	-0.1749	0.9284	0.6623	1.2405	NA	NA	0.5005	1.0349	1.4846	-0.4626	0.7896	0.6554	-0.4551	0.8891	1.0915	-0.3203	0.9871	0.1482	-1.6311	-0.2058	-0.0952	0.7777	0.6982	0.5458	-0.7945	0.2189	0.3442	0.0817	-0.3556	1.9546	0.7051
MB-5511	MB-5511	LAR	-0.260171	-1.118	-0.6006	-0.2684	1.1038	-0.9072	1.0366	-1.06	-0.3169	-0.0697	-0.5076	0.028	1.0579	-0.1617	0.2481	0.8732	0.7458	-0.0472	1.1686	-0.5975	NA	NA	0.9278	0.5706	-0.6303	-0.7124	-1.0111	-0.535	0.0702	0.615	-0.6438	-1.75	1.4999	-0.2637	0.8983	-0.2934	0.074	0.1557	0.4365	-1.5329	1.0632	0.623	-0.8486	-0.7669	-1.2226	0.3494	-0.7263
MB-5526	MB-5526	M	0.276941	-0.0593	-0.3581	1.5302	1.649	1.6611	0.659	2.1088	-0.0585	-0.1977	0.2796	-0.6328	0.4206	-0.1236	-0.7731	0.4705	1.0632	0.7814	0.9645	0.2113	NA	NA	-0.5357	-0.0495	1.5091	0.2306	0.3685	0.6981	0.0705	1.2192	1.5119	-0.7335	-0.2517	1.2025	-1.4311	-0.8741	-1.1387	2.3841	1.0402	-0.3567	-0.9932	0.0197	0.1992	0.093	0.104	1.2893	-0.0474
MB-5529	MB-5529	BL1	0.152867	-0.2274	2.8044	2.0942	3.2542	1.2634	0.3795	1.7741	-0.3449	0.2449	4.1906	-0.452	0.2116	-0.0427	-1.5869	-0.0038	2.0775	0.4982	-0.0951	-0.0149	NA	NA	-0.0017	0.6593	3.5407	1.2224	-0.6441	0.4721	-1.1167	1.7289	1.5029	-0.3262	1.3216	0.0108	-0.6627	-1.3254	0.1028	-0.0273	-1.1069	1.3339	-0.8366	-0.9488	0.2601	-0.5164	-0.6729	0.0918	-0.2552
MB-5531	MB-5531	BL2	0.665964	0.3905	2.1816	1.286	1.7767	0.9753	1.1884	1.2404	0.2005	1.6367	1.2034	-0.1848	1.2273	-0.2483	1.3578	0.9726	-0.4744	1.0402	1.45	0.5962	NA	NA	1.3622	0.2544	1.1059	-0.1313	1.1806	0.9087	0.3615	0.5128	0.8946	-0.1295	0.9877	0.9028	0.4741	-0.1887	1.2824	0.7292	-0.7908	1.1946	0.078	0.8498	1.0356	0.1518	0.6305	0.2806	1.1865
MB-5547	MB-5547	M	-0.208628	-0.7828	0.477	1.1261	0.6991	-0.3304	-1.066	0.6999	-0.3305	0.9232	1.7835	-0.3977	-1.1463	-0.2289	-1.5218	0.0868	0.3745	0.5059	1.3163	-0.6125	NA	NA	-0.6603	-0.4899	0.4812	0.0962	-0.3086	-0.5293	-0.9092	1.0835	1.532	-1.3845	-0.2582	1.8115	-0.9631	-1.2525	-0.3813	-0.7867	1.9239	1.9396	-1.7608	0.1595	-0.9072	-1.8245	-0.3667	-0.1484	-0.9423
MB-5548	MB-5548	LAR	0.496557	-0.1715	-0.9355	1.4921	0.0073	3.1461	-0.3093	0.3272	-0.2993	-0.691	-1.1788	-0.5205	0.0829	0.6268	0.0079	-0.2885	-0.3279	0.767	1.4978	1.637	NA	NA	2.3344	0.0637	2.9728	-0.6653	0.5107	0.169	1.0481	0.7831	1.1277	1.1978	-0.403	3.8243	1.0741	0.7583	-0.2435	0.0987	0.0361	0.5646	-0.5096	-0.7106	0.3068	1.0475	0.8743	2.596	1.325
MB-5551	MB-5551	M	0.916165	-0.2887	0.8352	2.0297	0.4142	2.8085	1.3952	2.3829	-0.2714	2.4427	2.8811	-1.3836	0.3025	-0.3678	0.3441	0.3651	0.4362	1.5748	1.1738	2.1574	NA	NA	2.1144	2.0532	0.5583	1.6968	1.2238	1.2213	1.4905	0.4394	1.8053	0.5899	0.1928	2.9898	-1.3443	0.7388	0.2344	0.0886	-0.5923	-1.505	-0.6563	1.307	0.2879	-0.1688	0.9979	1.6973	0.2731
MB-5560	MB-5560	BL1	0.0152147	-0.6648	0.8797	0.3193	0.3556	-0.2197	-0.5752	0.6907	0.2033	-0.9588	-0.1855	-0.9595	-0.4939	-0.3259	-1.2946	-0.0653	-0.5789	-0.0034	0.5433	0.389	NA	NA	-0.0334	0.4508	-0.0408	-0.3743	0.5224	-0.5744	-0.6889	0.2272	1.3805	1.4331	0.5098	-1.6448	-0.3109	-0.6832	-0.8581	0.2764	-0.7252	0.3352	-1.8255	0.019	-0.5111	0.6387	0.2067	0.8218	0.093
MB-5565	MB-5565	BL1	0.515007	-0.7663	1.6035	1.7154	2.0998	1.4415	1.1139	1.5584	-0.3025	1.6204	0.1533	0.3639	0.9184	0.0228	-0.3141	-0.1119	1.6035	0.1922	0.5106	0.3677	NA	NA	1.3234	0.494	1.2362	-0.1732	0.3525	0.6498	-0.8802	0.6772	1.1396	0.2022	0.6677	-0.055	-0.2983	-0.6219	-0.4036	0.4995	-0.5471	0.751	-0.5948	-0.1706	0.7444	0.3364	0.8548	0.3655	0.6391
MB-5566	MB-5566	M	0.698704	0.9805	3.2085	1.6054	2.1233	2.7442	-1.5146	1.7854	0.6262	1.1283	0.6088	-0.4487	0.1228	-0.1564	1.0548	0.609	0.4805	1.1511	0.2217	0.5631	NA	NA	0.5111	2.8281	2.2096	1.4173	1.1266	0.1767	-0.4375	2.6258	1.779	0.4172	-0.3341	0.5965	0.0042	-0.2562	0.3159	-0.4706	1.5475	1.5102	-0.9936	-1.1	0.8228	-0.0475	1.1657	-0.1646	0.7391
MB-5572	MB-5572	BL1	0.280796	0.2551	2.2351	1.1219	0.8552	0.1105	0.9787	0.5457	-0.6259	1.1952	-0.6744	-0.5142	0.567	0.4049	-1.5505	0.1857	-0.1025	0.1461	-0.98	-0.2369	NA	NA	1.4448	0.9628	1.4967	2.588	-0.7954	0.219	0.1462	0.1092	1.6399	-0.3143	-0.2998	0.2581	-0.2845	-0.1043	-0.3978	0.705	-0.4575	1.105	0.0385	-1.0351	1.6702	-0.4194	0.559	2.0712	0.3895
MB-5577	MB-5577	LAR	-0.418833	-0.2206	-0.0301	-0.7075	0.1601	-0.9532	0.8431	-1.4065	-0.77	0.4135	0.751	-0.2759	-0.3584	-0.3553	-0.1982	-0.5465	-0.2027	-1.6616	-0.3903	-0.3539	NA	NA	0.6286	-1.1679	-0.9737	0.0059	-2.4319	-0.615	-0.0555	-0.3725	0.7506	0.1084	-0.9384	-0.4151	-0.2479	-0.7483	0.5278	0.0469	-0.9821	0.8536	-0.1466	-1.5447	1.3275	0.5351	-1.0514	0.4537	-0.9915
MB-5588	MB-5588	LAR	0.107815	0.6035	0.3842	0.35	-0.1548	-0.4024	0.122	-0.0793	-0.2511	0.0674	-0.7052	-0.2472	-0.3415	-0.1082	-0.8064	0.2114	0.509	0.1772	-0.1343	-0.8259	NA	NA	0.4951	0.3393	0.6893	0.3101	-0.2126	-0.1969	0.1074	-0.4872	0.6549	-0.161	-0.643	0.5836	1.3113	-0.0882	-1.8989	0.4132	-0.6992	0.7088	0.0339	-0.178	1.2975	-0.9594	-1.2278	0.4215	-0.0791
MB-5602	MB-5602	LAR	0.0316663	-0.4341	-0.0968	-0.7757	-1.0576	1.3921	1.6155	1.7091	-0.6049	-0.6051	-0.9181	-0.5231	0.4293	-0.782	-0.4064	-0.6991	0.8013	-0.6749	0.0132	2.0137	NA	NA	0.3622	0.5059	0.2631	1.2927	-0.6781	0.2574	-0.6424	0.391	1.2865	0.409	0.1487	-0.2329	0.7046	-1.1268	0.5601	1.0275	-0.5128	0.4505	-0.7579	-1.8601	0.6599	0.2164	-1.0846	-0.1681	0.4733
MB-5616	MB-5616	BL1	0.261273	0.1299	2.1103	0.1753	0.3896	1.9278	0.3888	1.6203	-0.2693	0.7006	1.004	-0.2245	0.6905	-0.588	0.7235	0.5176	-0.3754	-0.2459	0.6062	-0.1464	NA	NA	0.6478	0.9517	0.7774	0.8419	-1.433	0.8146	-0.2664	1.5194	0.4072	0.2762	-0.2249	-0.9119	0.2483	-1.0927	-0.1005	0.3368	-0.4067	0.4677	0.1574	-1.2151	1.5001	0.0104	-0.6506	0.8579	-0.8084
MB-5624	MB-5624	BL1	0.128532	0.1349	0.6883	1.4629	-0.9057	2.9077	0.4693	2.0839	-0.4991	-0.6093	1.0599	-0.728	0.3993	0.9783	-0.4908	-0.2182	-2.9374	0.004	0.052	0.8502	NA	NA	0.6315	1.0266	3.0674	0.2838	-0.124	0.1495	-0.759	0.557	1.6996	-0.6766	-1.5333	-0.3412	-0.7761	-0.6384	-1.4183	0.3615	-0.906	0.729	-0.2743	-1.8119	1.2815	-1.106	-0.7843	0.4805	-1.2005
MB-5633	MB-5633	BL2	0.244752	0.9376	-0.3947	-0.2316	-0.307	-0.4923	0.5638	-0.4508	0.1438	-0.6703	0.4927	-0.3871	0.7206	-0.5166	0.9381	0.6179	-0.8803	0.9192	-0.0241	-0.5203	NA	NA	0.4253	-0.1343	0.8189	2.2399	1.3473	-0.2488	-0.0034	0.4666	0.4716	0.2415	0.3136	0.8032	0.0405	-1.2476	-0.4157	0.7614	-0.0824	1.1963	0.0877	0.1034	1.7511	-1.1077	-1.3499	-0.9423	0.8345
MB-5634	MB-5634	BL1	-0.114217	0.2598	-0.4168	1.7879	0.3469	-0.3646	0.1769	-0.8878	-0.4305	0.2643	-0.1315	-0.7455	0.2958	1.0137	0.4021	-0.4958	-0.2257	-0.188	-0.8359	-1.3747	NA	NA	0.2545	0.8734	3.8732	1.7537	-1.0767	-0.1317	-0.563	0.2767	2.1944	1.0832	-0.8343	-0.66	-0.872	-1.7244	-1.4006	-0.1938	-0.2174	0.8295	-0.308	-0.8272	1.8328	-1.3003	-0.938	-0.7674	-0.6295
MB-5635	MB-5635	M	0.337809	1.4343	-0.2777	-0.747	-0.8164	-0.8046	-0.4005	-0.4687	1.0262	0.2635	0.4268	0.1997	1.2297	-0.2913	0.8565	0.3966	-1.4303	0.839	-0.1309	0.2861	NA	NA	-0.2772	1.6495	-0.0623	0.4275	2.1402	0.8416	3.2574	-0.9782	-0.236	1.1639	-0.0839	1.5263	-0.0638	0.3381	0.5106	0.6205	0.3303	0.8956	1.428	0.4881	0.6231	-0.0456	-0.2706	0.6632	-0.5934
MB-5651	MB-5651	BL2	0.599799	1.318	-0.5197	0.8798	0.6757	-0.5914	0.8112	1.0753	0.889	-0.6111	-1.0427	0.1443	0.3144	-0.4152	0.6051	1.691	0.0946	1.4966	1.0788	-0.0679	NA	NA	-0.3601	0.1428	-0.1748	2.9299	1.0539	-0.6393	0.9142	0.3871	1.7807	0.7967	0.2402	0.1219	0.4379	0.5721	0.4295	0.2462	1.762	0.3951	0.9534	0.9721	1.9468	-0.9148	-0.1732	0.0197	-0.3261
MB-5655	MB-5655	BL1	0.00514105	-0.5057	2.5839	1.8686	1.0711	1.0361	-1.733	-0.2842	-0.1011	2.0778	0.4875	-1.281	-0.6743	0.2321	-0.4701	-0.4779	0.4362	1.6649	-0.235	-0.8275	NA	NA	-0.633	0.8423	0.3429	1.1493	-0.6111	-0.271	-0.5435	0.7277	1.8841	-2.7549	0.26	-0.4992	-1.2019	-1.8301	-1.0458	-1.9573	-0.9238	1.336	-0.1281	-1.9205	-1.6173	-1.4572	-0.8497	-0.1935	-1.025
MB-6052	MB-6052	BL2	0.905069	0.6194	0.1543	1.949	-0.3266	2.0282	0.5928	1.4052	0.2025	1.8083	0.6707	1.3047	0.8516	0.6904	-0.7097	1.2727	0.6808	0.7817	0.4944	1.2531	NA	NA	1.3558	0.5867	1.07	0.1955	0.6691	1.171	0.4339	0.9525	1.028	0.0349	0.7806	1.7335	-0.1876	-0.0346	0.9455	1.1361	-0.5685	-0.0285	0.6663	0.7639	1.539	0.6258	1.0473	2.3722	1.7686
MB-6055	MB-6055	BL1	0.593709	-0.4325	3.7648	1.1785	0.6845	1.4151	0.0346	1.5739	-0.2413	1.333	-0.1255	0.0405	0.3256	0.5094	1.7345	-0.5465	-0.1167	0.3861	-0.0202	2.3759	NA	NA	1.755	-0.1591	0.335	-0.366	-1.3669	1.4474	-0.767	1.0884	0.1092	-0.0858	0.1613	0.2984	0.0123	-0.1534	0.5609	-0.2355	-0.6505	1.336	-0.5085	-0.182	0.4907	1.1532	-0.4071	-0.3671	0.8121
MB-6058	MB-6058	BL1	0.541727	-0.4428	0.0621	1.8267	0.0807	3.7953	0.8371	2.0637	-0.4202	2.3664	1.1955	-0.9918	0.3544	-0.5175	-1.0041	0.8422	-1.5928	0.1866	-0.2384	0.7203	NA	NA	1.4997	1.1975	1.7873	0.2082	-0.3278	1.2407	-0.1642	1.655	1.4351	0.719	-0.2393	0.7648	0.9074	0.2316	0.0357	0.2602	2.9824	0.8598	0.1897	-0.8685	1.0213	0.4631	0.3821	1.3753	1.4856
MB-6062	MB-6062	BL1	-0.0736442	0.5268	1.4127	0.2251	0.9143	0.8019	1.3225	0.3287	-1.326	1.6116	0.5621	-0.979	-0.4368	-0.3483	1.5497	-1.2788	0.2745	-0.5626	-0.8653	-0.9362	NA	NA	1.6981	0.1263	-1.2587	1.0756	0.1823	-1.3669	-1.0386	-1.0448	0.2352	-0.104	-2.0327	0.1181	0.1242	-2.9072	0.3068	-0.1941	-0.3591	0.2152	-0.7397	-2.3892	1.3557	0.6738	-0.26	-0.2537	1.0284
MB-6068	MB-6068	M	1.18946	0.5957	1.8865	2.0448	1.0084	2.3559	-0.1457	2.0377	0.9762	2.6028	2.9469	0.3332	0.6687	0.9326	-0.7173	0.9757	-0.4831	1.8197	0.6949	1.2623	NA	NA	0.7963	-0.0805	1.9601	0.4343	1.7039	1.0639	0.9088	1.449	1.2389	0.5324	0.792	3.1901	-0.2973	0.3672	1.1391	0.4639	0.3605	0.5902	-0.1238	1.2716	0.9481	0.4309	1.2333	1.1313	1.7652
MB-6098	MB-6098	BL1	0.326342	-0.5749	2.9923	1.7424	2.9494	2.609	-0.7124	0.826	-0.1683	2.1312	-0.4656	-0.1114	-1.1456	1.0254	0.1869	-1.0715	-0.2678	0.9009	0.6408	1.3718	NA	NA	-1.1842	-1.3528	0.669	-0.9907	-0.7566	0.4405	0.4059	1.1812	0.2343	0.1059	0.6958	0.5893	-0.9458	-1.5825	1.0713	-1.2014	2.0244	0.6265	-1.0733	0.5539	-1.0887	-0.3149	0.293	-0.6439	1.0267
MB-6131	MB-6131	LAR	-0.353681	-0.5853	-1.0931	-1.4042	-0.6476	-0.5759	0.3035	-1.0568	1.3368	-0.696	-0.2482	-0.8112	0.555	-0.5097	0.2868	0.3754	0.135	-0.2797	-0.895	-0.8968	NA	NA	-0.4703	-0.3779	-0.153	-0.3146	0.8786	-1.1242	0.172	-0.8026	0.4029	-0.8841	-0.4375	-0.1798	0.3816	-0.6297	-0.7368	-0.0196	-0.7402	0.5162	-0.5177	-0.7696	0.2236	-1.4429	-1.1491	-0.1226	0.9118
MB-6143	MB-6143	M	1.04052	0.6845	4.0299	1.6643	-0.272	1.1049	0.3696	1.819	0.862	2.0839	0.1953	-0.5599	0.9003	3.2833	-1.0256	1.0906	0.0193	1.2679	0.98	1.8967	NA	NA	0.4263	1.1312	0.9593	0.2408	1.2866	1.298	0.9459	1.823	1.3128	-1.2681	1.2205	1.7761	0.8185	0.2011	0.8012	1.2113	2.2781	0.1415	0.7506	0.8898	0.0654	-0.0321	1.7931	1.7222	0.6806
MB-6144	MB-6144	BL1	0.185355	0.4625	0.1008	0.9729	0.9442	-0.3825	0.825	0.1745	-0.037	1.9455	-0.1315	-1.1304	0.5078	-0.0036	-0.1472	0.4307	0.0179	0.3388	-0.1011	-1.0193	NA	NA	0.5153	1.6323	-0.2045	1.4341	-0.2944	0.2508	0.8351	0.6818	1.0647	-0.1016	-0.1534	0.1928	-0.4625	-0.0472	-0.9425	0.6906	-0.8711	0.6794	0.1594	0.0649	1.0363	-1.3717	-1.3887	1.0235	-0.5241
MB-6152	MB-6152	LAR	0.0881947	0.1222	-0.3516	0.6743	-0.2039	0.764	1.3894	-0.3292	0.0802	-0.4593	-0.4053	-0.4318	0.7049	-0.6952	-0.7226	-0.1597	0.0419	-0.2008	-0.371	0.0775	NA	NA	0.8449	-0.0326	0.1498	0.7387	0.4417	0.6645	0.2147	0.3217	-0.3159	-0.9308	0.2653	0.1722	-0.706	0.4818	0.1556	-0.2322	-0.561	0.613	-0.3741	0.5287	0.7194	-0.6814	-0.3307	0.296	-0.5811
MB-6178	MB-6178	BL1	0.740684	0.4105	1.4089	1.6294	0.7265	2.8215	0.5782	1.624	0.487	1.9817	-0.362	-0.8063	0.7363	0.9921	0.5522	0.8075	-1.1032	1.6663	0.3646	-0.2526	NA	NA	1.0999	1.7867	1.3757	0.5083	1.1105	1.6359	1.1319	1.373	0.5181	1.3577	0.6557	0.5908	-0.8969	0.6123	1.5944	0.6744	0.698	1.7194	-0.4707	1.292	0.8245	-0.0532	0.3637	-0.9526	0.1673
MB-6188	MB-6188	BL1	-0.0556916	-0.3318	2.0996	0.779	0.8703	0.4013	1.0903	0.9233	-0.6719	0.4243	-1.1835	-1.5536	-0.7541	-0.5258	-1.1865	-1.0018	1.3424	-0.7705	-0.2384	0.5421	NA	NA	1.0967	-0.4212	2.632	-0.9873	-0.0744	-0.9425	-0.083	1.4962	1.4992	0.3695	-0.6658	-1.2367	-1.3204	-2.2837	0.4725	0.8604	-0.4944	1.4831	-1.7117	-2.32	-0.1181	0.6125	0.7355	0.562	1.4677
MB-6194	MB-6194	M	0.567411	1.9344	-0.1065	-0.5294	1.1852	-0.3825	1.3042	0.2165	1.2044	-0.4455	0.0138	0.9045	0.1463	-0.1009	2.3109	1.8111	-1.1435	1.8541	0.9453	0.3082	NA	NA	-0.1037	0.363	0.1897	1.7297	1.3236	0.7512	0.6566	1.6805	0.4548	0.0394	1.4723	0.737	-1.1247	0.6014	0.6224	1.4556	0.1781	-0.3971	0.7392	2.0832	0.9297	0.9951	-0.3688	2.1389	1.6654
MB-6223	MB-6223	LAR	-0.262569	-0.9279	-0.9045	-0.9747	-1.102	1.9387	-0.0852	1.5542	0.2613	-0.6017	0.2766	-0.5891	0.1809	-0.4949	-0.0508	-0.4447	-0.6582	-0.1376	-1.0751	0.7346	NA	NA	0.5891	-2.0141	0.6808	-0.7643	-0.8907	0.2013	-0.6228	-0.0029	0.4542	-0.8466	-0.797	-0.5626	-0.9314	-0.6498	-0.3477	-0.3141	-0.2131	0.6549	-0.7738	0.6891	-0.2002	0.0321	-1.4229	0.5409	-0.3529
MB-6228	MB-6228	BL2	0.611149	0.7184	0.5264	1.1845	-0.1733	1.5972	1.1288	1.3287	0.3725	0.7639	0.7006	0.6462	-0.865	0.0032	-0.3018	0.1933	0.147	0.1534	0.6773	1.0225	NA	NA	0.6656	1.2076	0.2135	-0.2644	0.7007	0.8801	0.2153	1.0226	1.3772	0.3483	0.3209	1.3805	-1.5179	0.8281	0.1152	0.8564	-1.0686	1.1132	-0.0048	0.4013	1.2815	0.6483	0.4644	0.3479	0.4447
MB-6237	MB-6237	M	0.774314	-0.0821	2.3404	1.3531	-1.2463	4.0098	1.3459	1.881	0.8929	1.4566	2.5564	-0.2219	0.6058	2.8016	-0.191	0.4568	1.4578	1.2507	0.799	0.7561	NA	NA	0.0051	-0.6131	0.216	-0.8182	0.8553	1.7966	0.6611	2.412	1.3345	-1.1881	0.2349	1.8106	-0.2126	-0.0146	0.377	0.6628	4.3993	-0.6138	1.0633	1.0668	0.0107	0.0646	0.5297	2.5554	0.2362
MB-6242	MB-6242	BL2	-0.187478	-1.2825	-0.7718	1.0846	0.4097	0.4139	0.2066	-0.0139	-1.074	-0.8978	0.2298	-0.2258	0.2452	-0.4364	-1.5732	0.6129	-0.236	-1.0268	0.4107	2.295	NA	NA	1.2427	-0.4852	-0.1017	-1.1311	-0.2771	0.9452	-0.4907	1.0616	0.5877	-1.2656	-0.4654	-0.5946	0.1234	-1.8694	-0.9761	0.7537	1.9348	-0.389	-1.0388	-2.364	0.1901	0.5298	0.93	-0.7224	-0.5177
MB-6245	MB-6245	M	0.0377347	1.0211	4.574	2.2439	-1.4949	-0.6158	-0.8575	1.3835	1.2655	2.7668	1.1894	1.6094	-0.7185	-0.1143	0.9046	-1.0846	0.1334	0.1025	-1.6396	-1.4251	NA	NA	-0.5798	0.089	0.209	0.1354	0.9315	0.0946	0.597	0.4998	1.8509	1.2178	-1.37	1.5272	-0.2826	0.3596	-1.3558	-0.9308	2.0396	-1.1339	0.2516	-0.5469	0.1288	-1.8122	-0.2968	0.7543	0.9932
MB-6248	MB-6248	BL1	0.493727	-0.6441	3.0141	1.4804	0.5809	0.9636	0.8402	1.5893	0.1284	1.5754	1.8155	-1.1992	0.6403	0.4286	1.2952	0.3894	-0.1601	-0.0107	0.1409	0.6796	NA	NA	0.5881	-1.2097	-0.3621	0.7929	-0.3567	0.4851	-0.0639	2.1039	1.5373	0.4174	-0.2307	1.3673	-1.0023	-0.2548	-0.03	1.051	-1.6317	0.1197	-0.693	-1.7129	0.4893	0.3542	2.1043	2.845	0.2168
MB-6251	MB-6251	M	0.725216	0.8559	3.563	0.359	0.228	2.5228	-0.2731	1.5591	0.7547	0.9443	0.824	0.9579	-0.9173	0.527	-0.6414	0.128	-0.7103	1.0665	1.8346	0.7971	NA	NA	0.5289	2.3155	-0.3359	1.0086	-1.0067	1.3689	0.4238	0.4514	0.4546	-1.6622	-1.3114	-0.1038	0.2163	1.2938	0.6722	0.4169	-0.402	0.0777	-0.016	1.8714	-1.7576	0.7618	0.0636	0.2589	0.7488
MB-6272	MB-6272	BL1	0.887675	0.273	2.1854	1.4009	-1.2857	1.3622	1.0863	1.9421	0.9569	2.4826	4.1684	-0.4563	0.4625	-0.2985	-0.4755	0.5834	0.2504	1.9219	0.106	0.0444	NA	NA	0.1402	1.1391	-0.2343	-1.0206	0.8677	1.4474	0.8479	2.5332	1.337	0.4433	-0.1432	0.053	-0.3197	1.073	0.4252	-0.3781	2.8864	0.5902	1.8257	0.6494	0.9225	0.7319	1.049	1.3528	0.5265
MB-6280	MB-6280	BL1	0.243446	-0.3266	-0.14	1.6209	1.5572	1.8703	0.2389	2.0769	-0.5528	1.3019	0.913	-0.8256	-0.2685	-0.7929	-1.0787	-1.6036	-3.1373	0.3982	-0.5946	1.1636	NA	NA	0.32	0.6938	0.7279	1.192	-0.5236	0.4968	1.0129	2.0308	1.1906	1.8946	-1.0699	1.0752	-1.0795	-1.89	1.4002	1.8481	-0.8941	1.5697	-0.854	-1.8571	-0.0049	0.1351	-1.295	-0.2253	-1.2254
MB-6305	MB-6305	BL2	0.206137	0.676	-0.5805	0.885	0.835	0.6043	1.574	-0.7998	0.4484	-0.033	0.0246	-0.3139	0.0932	0.7332	1.3477	0.04	-0.7202	0.7594	-0.1089	1.2234	NA	NA	1.6622	-0.0354	-0.3881	-0.1365	-0.0103	-0.5502	0.753	0.5988	1.7609	0.8423	0.2267	-0.5832	-1.6421	-0.4879	0.4032	1.5649	-0.937	1.244	-0.1188	0.1243	0.523	0.6355	-0.9968	0.3699	0.9049
MB-6318	MB-6318	LAR	-0.138325	-0.7021	-0.3756	0.2341	-0.5879	0.0447	0.6804	-0.5677	-0.0916	-0.3524	0.363	-0.6395	0.8838	-0.7367	-0.322	-0.3966	-0.15	-0.3294	0.2866	-0.3286	NA	NA	0.0489	-0.1667	-0.4452	0.3042	-0.2811	1.2009	-0.7414	2.3826	-0.1935	-1.2599	0.8959	-0.5324	0.4373	-1.0273	-0.0893	-0.5123	0.1076	-0.1797	0.892	0.4587	0.2346	-0.0074	-0.2178	-0.2931	-0.2459
MB-6336	MB-6336	BL1	0.442109	-0.0604	3.8024	2.508	-0.166	2.7784	0.1088	1.973	0.6252	-0.5127	1.8267	-0.4944	0.3042	1.397	0.0042	-0.6122	-0.2036	1.0555	-0.0082	0.074	NA	NA	0.0097	-0.2921	0.1155	0.5778	1.4376	0.5239	-0.0246	0.2984	2.2929	0.226	-0.5742	2.078	-0.2409	-0.3797	-0.8646	-0.8554	-0.964	0.2152	-1.6091	0.034	1.2236	-1.2231	-0.3003	1.5431	-1.009
MB-7007	MB-7007	BL1	-0.0146916	-0.7503	-0.5505	0.4881	-0.4914	0.4926	1.4398	1.0559	-0.9859	-1.0225	1.5099	-1.6607	0.1278	-0.4665	0.0525	-0.331	0.2081	0.0105	-0.3421	0.9597	NA	NA	1.5903	-0.0433	-0.6461	0.0367	-1.0849	0.2204	-0.5272	1.3512	1.291	0.8869	-0.7463	0.5771	-0.6744	-0.8652	0.249	0.1961	0.1496	0.5547	-0.9652	0.2114	-0.0049	0.579	-1.2739	0.1851	-0.8478
MB-7008	MB-7008	LAR	0.376571	0.693	-0.3391	0.2399	0.5903	-0.287	1.843	0.5948	0.7075	-0.4793	-0.1718	1.0032	0.9712	-0.4903	2.1699	1.9761	0.4082	0.4238	0.2034	1.5296	NA	NA	0.8997	0.6022	-0.1111	-0.7508	0.0142	0.7112	1.0507	0.2226	0.8589	0.3538	0.5673	0.8061	0.8919	0.6483	1.1173	1.7169	0.2894	-0.5895	0.6607	0.9383	1.4042	1.3285	-0.0494	-0.1669	0.6985
MB-7009	MB-7009	M	0.787677	0.5876	3.7106	2.4612	0.8552	2.8069	0.2735	1.9569	0.9346	2.135	0.9746	-0.4985	1.0902	0.0535	0.5164	0.1187	0.2086	0.358	-0.273	0.7959	NA	NA	0.9658	0.1415	-0.0066	0.7296	0.4181	1.4684	1.1073	1.6099	0.2548	-0.5049	0.728	1.2231	-1.2058	0.0489	1.1349	0.9302	0.0241	-0.8318	0.2524	0.8565	0.0185	0.6204	1.2111	0.5654	0.5181
MB-7012	MB-7012	BL1	0.293669	0.0117	-0.5633	2.4874	0.383	2.149	0.2552	1.5919	-1.2833	0.7902	0.9774	-0.6043	0.5635	-0.0903	1.6088	-0.534	-1.0289	0.2217	-0.0555	2.3078	NA	NA	-1.3107	-1.3584	2.2304	-1.4529	-1.4463	0.8147	-0.3417	1.7544	1.9274	1.1314	0.4672	0.5535	-2.0756	-1.1244	0.2059	-1.2043	-0.259	0.508	-0.3467	-0.5613	-0.979	-0.2418	-0.3413	2.1244	-0.5318
MB-7017	MB-7017	BL1	0.907761	0.5232	3.3458	1.3956	1.0982	1.962	0.4543	2.3335	1.2078	0.9511	1.0109	-0.2683	0.8473	1.0263	0.1217	0.2868	0.3834	0.1458	0.3646	1.7858	NA	NA	1.099	-0.0709	-0.3791	1.13	0.6676	0.3979	0.2787	1.6066	0.8818	0.7408	1.3331	0.8885	-0.8966	-0.3361	0.1353	0.1961	1.5812	0.9267	0.2432	0.2177	0.8548	0.2835	-0.0712	0.1148	0.9157
MB-7023	MB-7023	BL2	0.447582	1.3737	-0.2645	0.3594	0.6139	0.8794	1.201	1.0035	0.865	-0.0982	-0.7236	-0.5873	-0.2705	0.1218	0.3709	1.5488	-1.0129	-0.3008	1.4533	0.7114	NA	NA	0.5683	1.5944	-0.3639	2.5062	0.2386	0.8967	0.9594	1.7813	-0.0526	0.0127	0.0248	-0.6372	1.4561	-0.5544	0.9915	1.2366	1.9199	0.3904	-0.8047	-0.0394	0.1793	0.0095	0.6076	1.0349	2.0441
MB-7025	MB-7025	BL2	0.864447	1.4969	2.7986	0.5913	1.9216	1.3282	1.7688	1.2266	0.7646	0.9	1.0465	0.4454	1.2583	-0.4022	0.1313	1.9485	0.4796	-0.0067	0.9104	1.6614	NA	NA	1.1587	1.9349	0.5707	1.7631	0.809	1.1851	-0.0396	1.1471	0.2111	0.6963	0.7951	1.5899	1.3178	0.0105	0.9837	2.0285	0.4533	1.336	1.0321	1.2665	2.1292	0.9383	0.798	0.8364	1.257
MB-7030	MB-7030	M	0.973401	-0.5399	3.1586	2.1114	0.8329	1.699	-0.2379	2.2565	0.0614	1.9175	-2.2964	0.0091	0.9269	2.6614	-0.2765	0.5386	1.8246	1.2129	1.5182	0.7599	NA	NA	1.182	-0.1408	0.696	1.0703	-0.5888	1.2948	1.7895	2.971	1.6705	-0.9148	2.0708	2.3688	0.5718	-0.4292	1.3389	0.1547	0.9482	-1.6392	0.4514	2.0327	-0.1584	-0.159	1.9151	0.4666	1.0292
MB-7031	MB-7031	BL1	-0.450766	1.3097	1.4207	1.2538	0.7971	1.8329	-0.3767	-0.6223	-2.5017	0.9873	0.4815	-1.6289	-2.6823	-0.5955	-1.0738	-2.9275	0.2986	-0.8284	0.5162	0.0791	NA	NA	0.4578	0.668	0.2832	-0.2721	-1.8084	-1.0999	-1.3609	-0.0359	1.0522	-1.6045	-1.9576	0.7699	-2.0268	-2.5618	0.3651	-2.3208	-0.252	2.2928	-2.7639	-2.9794	-2.5594	-0.6343	-0.218	0.2314	-1.9824
MB-7036	MB-7036	BL1	0.400892	-0.8507	2.759	1.5132	0.7654	1.8569	1.3088	1.5567	-0.7163	1.7374	2.2034	-1.3598	-0.8278	0.398	2.6849	0.3616	0.7636	0.7823	0.5489	0.2588	NA	NA	2.2737	2.5052	-0.7532	1.2554	-0.4917	0.4742	0.542	1.2175	1.5045	1.2947	-0.8796	0.7022	0.0026	-0.048	-0.5896	-0.0146	0.3826	2.1927	-0.3637	-0.2577	0.4044	-0.3114	-0.2813	1.0473	0.1151
MB-7038	MB-7038	M	0.794619	1.2851	3.8942	1.246	-0.1218	3.1939	1.1172	2.3951	0.3315	1.6679	-0.3536	1.4097	-0.3611	1.0216	0.0824	0.7782	1.1029	-0.3358	0.527	1.5865	NA	NA	1.2416	0.9272	0.368	-0.2289	-0.3387	1.0639	1.1192	1.1204	1.8603	0.4477	-0.4442	4.3685	-0.0642	0.778	0.6936	-0.2445	1.5504	0.9661	0.5114	0.9383	0.7102	-1.2173	1.6639	0.6744	0.4314
MB-7045	MB-7045	LAR	-0.225706	-1.4377	-0.5106	0.2772	-0.2392	-0.7256	1.1368	1.6607	-1.4021	-0.873	0.1107	-0.2975	0.0261	-0.9651	1.7246	-0.308	0.8383	-0.496	0.2217	0.9597	NA	NA	1.3905	-0.9409	-0.8368	-1.0161	-1.6799	0.6968	-0.5952	-0.4403	0.2084	0.0572	-0.6501	-1.0864	-0.434	-1.0261	0.8142	-0.1818	-0.7873	-1.8101	0.3613	0.1348	0.0453	0.3813	-0.8678	-0.0333	-1.7343
MB-7049	MB-7049	M	-0.182717	-1.6691	-0.9191	0.8943	-2.0494	-0.1621	-4.0435	3.0426	-1.5947	0.2871	-0.1881	-0.984	-2.7952	0.0023	-1.062	-0.6389	-0.8544	0.2843	1.4738	-0.8125	NA	NA	0.825	0.7798	-0.1656	0.0394	-0.0191	1.0263	1.3509	-0.6187	1.9595	-1.2545	-0.9837	4.6066	-1.3751	-2.513	-0.2711	-1.6242	3.4488	-1.6667	-3.3347	0.0841	-0.8983	-0.4468	1.9228	0.1069	-0.9066
MB-7052	MB-7052	BL1	-0.348356	-0.3067	1.7892	0.368	-1.1294	1.0668	0.6121	-1.2063	-0.7313	1.8852	-0.1757	-0.5305	-0.4045	0.2764	-1.1069	-0.3557	-1.1051	-1.6004	-1.3302	-0.5965	NA	NA	1.1401	-0.4017	0.8199	1.7403	-1.1256	1.6989	-2.0907	1.6278	1.3212	0.7555	-1.8387	-0.1045	-0.4812	-2.341	-0.3384	-1.194	-1.897	1.9612	-1.6907	-1.6218	-0.0428	0.8423	-0.9864	-0.9204	-1.0937
MB-7054	MB-7054	BL2	-0.269054	-0.6341	-0.5887	-0.6132	-0.3907	-0.3748	-0.8373	-0.6789	0.1285	-1.0342	0.2332	-0.4793	-0.0341	-0.2301	0.8323	-0.2695	-0.1242	-0.4623	-1.1661	-0.859	NA	NA	-0.0505	-0.3309	-0.5328	-0.1258	0.2716	-0.5099	1.4752	-1.4935	0.3542	-0.6842	-0.9798	0.5771	1.1824	-0.26	-0.3949	-0.766	0.5337	0.9795	-1.0554	-0.7322	1.4017	-0.7563	0.9986	-1.3205	0.6852
MB-7055	MB-7055	M	-0.259282	-1.1005	-0.2511	2.5237	-2.692	-0.3651	-2.6453	-0.6215	-0.7519	0.0414	-0.3739	-0.2263	-1.2554	-0.4099	-0.7275	-0.7539	0.9767	0.2185	1.6328	-1.152	NA	NA	-0.6561	-0.2085	0.4109	-1.247	0.3793	0.2865	0.9869	-0.1087	1.2434	0.6532	-0.2045	1.9993	1.4532	-0.7656	-1.001	-0.6694	-1.7457	-0.4306	-0.864	0.457	-1.3422	-1.4199	-0.9625	-0.4839	0.0617
MB-7057	MB-7057	LAR	0.323887	-0.9536	0.3887	1.0073	0.4178	0.7152	0.2811	0.6808	0.3266	1.4226	-0.2258	1.785	-1.1543	0.6895	-0.0801	0.7342	1.8895	-0.2822	0.3347	0.3867	NA	NA	0.0235	-0.4118	-1.4385	-1.3058	-0.1002	0.1579	1.3407	0.7675	0.7269	-0.4469	0.965	0.6279	1.1874	-0.5598	1.2471	0.2385	-0.3087	-0.2696	0.85	0.6834	-0.0729	-0.066	-0.2093	1.0238	-0.7739
MB-7066	MB-7066	LAR	0.0568021	-0.6427	-0.8849	0.5279	-0.3876	1.2021	-0.5217	1.051	-0.0769	0.7937	0.4576	0.2176	-0.0297	-0.2798	0.314	-0.2722	0.9658	0.5436	0.9308	0.8497	NA	NA	2.5964	-0.0333	0.135	-0.8419	0.7473	-0.3414	1.642	0.189	1.0984	-1.3396	-0.5009	-0.5959	0.9909	-0.1582	0.4699	0.8082	-0.5596	-0.8482	-1.3847	0.368	-1.0107	0.0241	-1.6204	0.6692	-0.1732
MB-7078	MB-7078	BL2	0.273393	2.417	-0.7033	-1.5182	-1.5261	-1.0046	0.2961	0.3941	-0.778	-0.594	0.3275	0.0324	-1.0812	-0.7726	0.4764	0.0421	0.0413	0.7444	0.4576	1.7887	NA	NA	-0.4236	2.2695	-0.9815	3.7122	0.649	0.1121	2.2265	-0.454	-1.0064	0.9082	-1.8973	3.2442	2.3363	-0.4904	-0.8683	3.4485	-0.074	-0.0363	-1.0312	1.1103	-0.7503	-0.3817	-0.8828	5.0431	2.6937
MB-7081	MB-7081	BL1	0.119073	-0.8583	0.7929	1.3602	0.7892	1.8531	1.4766	1.6547	-1.0827	1.4939	-1.0231	-0.6025	0.7566	-0.7815	-0.1782	-0.7888	0.3975	-1.0555	0.1855	1.0935	NA	NA	2.2273	-1.1037	-0.2483	-0.9008	-0.3908	0.1155	-1.137	0.1278	-0.2138	0.1196	-1.104	0.5429	1.7446	-0.7116	-0.1101	0.6782	0.7791	0.9868	-1.0122	0.1182	0.877	1.0799	-1.0651	0.2036	-0.7395
MB-7084	MB-7084	BL1	0.360266	-0.7298	3.9775	1.4657	1.6191	0.0227	0.2102	2.1454	-0.9241	1.9639	-0.2015	-1.6012	-1.0049	0.5693	-1.3429	0.1583	0.959	0.2103	0.0812	0.5794	NA	NA	0.3082	0.352	-0.0019	1.8736	-1.1786	1.3858	1.0961	1.3231	1.9955	-2.8313	0.7331	1.3704	0.1274	-0.02	-0.0077	-1.8621	-0.5071	0.8954	-0.4382	0.8918	0.1592	-1.2597	0.3678	-1.087	-1.0086
MB-7087	MB-7087	BL1	0.506124	-2.1501	0.9321	0.8389	0.9766	2.1294	0.3401	2.5082	-2.6739	2.2711	-0.8602	-0.8279	1.272	0.9395	-0.2172	0.4869	0.0903	1.3563	0.9241	1.241	NA	NA	1.2348	-1.8035	1.4847	1.6886	-2.5515	0.4609	-0.0573	0.4627	1.7944	1.8577	-1.5753	-1.3907	0.7756	1.362	0.3509	-0.3003	1.3238	0.9936	-1.2503	-0.4073	1.1269	0.0562	-0.7504	0.2901	-1.7282
MB-7089	MB-7089	LAR	0.652691	0.0425	2.0453	1.2675	0.4754	1.3717	0.2262	2.0014	-0.3351	1.8905	0.9561	0.028	0.4514	1.0737	0.6261	0.6116	0.2776	0.8721	0.4209	1.1309	NA	NA	-1.116	0.2257	1.8411	-0.8197	-0.5963	0.7642	0.3334	2.9448	1.4789	0.2241	0.2148	0.2616	-0.5535	-0.7876	0.5038	0.1281	0.1524	-0.0123	0.3915	0.6588	0.4552	-0.2069	1.2026	2.282	0.6446
MB-7090	MB-7090	BL2	0.540556	0.2907	0.5941	1.5619	-0.7263	2.9924	-0.4629	0.309	1.2422	-0.9455	0.3122	-0.4887	0.3398	-0.6335	2.8813	0.6244	-1.1486	0.0495	1.0988	0.2733	NA	NA	1.9506	0.8218	1.1985	3.5923	0.9184	-0.4952	0.8439	1.6056	0.9962	0.0204	-0.1091	2.1655	0.353	1.9557	0.0209	-1.546	3.4577	1.105	0.9829	0.9128	-0.1748	0.8794	-0.8005	-0.1284	0.3066
MB-7114	MB-7114	BL1	0.0430211	-0.2773	-0.4978	1.6561	0.2991	0.2793	0.5151	1.3775	-1.6675	0.7485	-0.9846	-1.8108	-0.3187	1.6388	0.8524	-1.2548	0.5231	0.8133	1.2712	-0.6186	NA	NA	0.5792	-1.4303	-0.4719	0.9631	-2.3818	0.8021	0.0928	0.7037	0.2401	0.6812	-0.7317	2.5507	-1.2948	-1.0484	1.5342	0.5075	-0.1568	0.1167	-1.5064	0.2836	-0.4708	0.1655	-0.1424	0.2652	0.4343
MB-7119	MB-7119	LAR	-0.0787179	-0.7921	2.7285	1.6174	-0.2152	-0.642	0.3939	1.0939	-1.024	1.8943	2.1864	0.5647	0.6441	1.2601	0.2577	1.0923	0.3981	-0.3585	2.1662	-0.2768	NA	NA	0.235	-1.9332	3.4012	0.7986	0.4431	1.3075	0.7043	0.1597	0.932	-0.5258	-0.2002	-1.3712	-1.5823	-0.6798	-0.7356	-0.0373	-1.8764	-0.0312	-0.4617	-1.8544	0.0757	-1.5148	-0.7173	0.5741	-0.0157
MB-7121	MB-7121	BL1	0.201022	-1.2169	0.3219	0.8894	0.4635	0.4151	0.2316	1.2314	-0.4596	-0.1804	-0.1688	-0.016	0.2587	-0.2564	-0.0456	-0.3557	2.0375	1.0537	2.0116	0.2562	NA	NA	0.7038	-2.0904	0.4875	-0.4471	-0.3918	-0.1327	0.0763	0.7895	1.3431	-0.2879	-0.6079	0.5009	0.0358	-0.8754	-0.917	0.815	-1.0773	-0.2051	-0.0692	0.2992	0.55	-0.4227	-0.4117	-0.0821	0.4842
MB-7145	MB-7145	BL1	-0.166305	-1.0462	-0.6681	1.0605	2.6181	0.7286	0.3169	2.0134	-1.8319	-0.392	0.6831	-1.3693	-0.4287	0.1481	-0.8678	-1.0715	-0.2672	-0.9472	1.2712	-1.0233	NA	NA	0.541	0.4398	1.2238	-0.9749	-0.9271	1.1501	-0.1063	2.2443	-0.0072	1.1484	-0.548	1.6298	-0.8981	-0.4566	-0.7123	2.0371	-0.2986	0.189	-2.8646	-2.0419	-0.6289	0.1825	-0.816	0.5766	-1.0733
MB-7151	MB-7151	M	-0.05134	-2.5207	2.8559	1.8247	1.7764	-0.6026	1.4244	2.0134	-1.4616	3.0176	0.925	-1.5306	-1.0846	-0.5303	-0.3242	-1.8543	-0.8028	1.6477	0.1943	-0.2293	NA	NA	0.7729	-0.5617	7.415	1.6814	0.2194	-0.0821	1.3487	-0.251	1.6983	-3.8806	-0.5047	3.9858	2.2242	-0.8263	-1.0424	0.1299	-0.5927	-1.0387	-1.1753	1.0625	-2.0027	-1.673	-0.8097	-1.0469	0.8014
MB-7154	MB-7154	BL1	0.405992	-1.2179	1.6273	1.5711	2.0712	3.1953	-1.0075	1.4538	-1.3583	2.1928	1.1913	-0.2429	-0.1703	-0.5478	-0.3551	-0.3196	-0.6071	1.4629	1.1537	1.0958	NA	NA	1.591	2.3317	2.0394	0.7956	0.155	1.3256	-1.082	0.7536	1.797	2.3339	-1.7528	0.4194	1.4286	-0.3237	0.0415	-0.1998	0.8971	1.6836	0.484	1.2538	1.9729	0.6781	-0.4005	-0.6142	-0.1422
MB-7155	MB-7155	BL1	-0.0542958	-0.1073	3.0838	0.9348	0.6319	-0.6055	-0.1746	-0.6713	-2.9624	1.7451	-0.1839	-1.249	-0.7224	-0.9409	-1.0156	-0.3444	0.071	-0.7335	-0.8749	-0.4847	NA	NA	0.6854	-0.3202	5.3079	0.1749	-2.1981	0.349	0.0155	1.541	1.5638	-0.6205	-0.707	-0.7701	-0.3735	-1.2602	-0.2488	-1.2198	-1.1229	2.1643	-1.3444	-2.1618	-0.5965	-0.9909	0.1374	1.1038	-0.6903
MB-7158	MB-7158	BL2	0.226173	0.2019	0.3625	1.1368	1.0211	-0.5634	-0.1262	1.6721	0.7223	1.4624	0.1512	-0.4742	0.9915	-0.6864	0.7246	0.945	-0.8147	0.776	0.3646	-0.1423	NA	NA	0.027	-0.9824	0.0573	0.3818	0.2544	0.2674	-0.4653	0.3354	0.3733	0.1586	-0.1409	1.0603	1.2478	-0.1306	-0.5706	0.0578	1.9338	0.3088	0.5469	0.1108	1.5583	-0.771	-0.528	-0.0829	0.4522
MB-7159	MB-7159	M	-0.472033	-2.7422	3.1825	2.3306	0.3439	1.2735	-1.4142	-1.2785	-2.7526	0.9854	0.2489	-1.2912	-1.7525	0.8067	-0.9615	-2.1235	1.9966	-0.5793	-0.7323	-0.083	NA	NA	1.3902	-1.1699	5.319	0.225	-2.6468	1.0007	-0.7909	0.1965	1.568	-4.379	-1.038	0.279	-0.3636	-2.8096	-2.0643	-2.9954	-0.7681	-1.0582	-0.7217	-3.001	-1.7126	-1.0239	-2.0757	-0.2314	0.3034
MB-7165	MB-7165	BL1	-0.293421	-1.8046	4.2617	1.9971	0.6623	-0.1099	-1.1793	0.7441	-4.5798	0.9785	1.3918	-0.4559	-1.4708	-0.6782	0.7932	-1.5729	-0.187	-1.5803	-0.0278	-0.0086	NA	NA	0.5012	0.3139	2.4834	0.2401	-2.1381	0.9627	0.3025	-0.2609	0.9644	1.0978	-0.7801	-1.3866	-0.6313	-2.3968	-0.4351	2.3465	-1.2275	2.8623	-1.9697	-0.2629	0.0711	-1.0182	-0.918	-1.5011	-0.8099
MB-7201	MB-7201	LAR	-0.209857	-0.6753	-0.603	0.5601	-1.5803	0.6966	0.1022	0.4455	-2.2607	0.8402	-1.251	-0.1657	-1.4243	0.1172	-1.6957	-0.8898	1.1652	-0.874	-0.2559	-0.7254	NA	NA	-0.0847	-0.4322	-0.4541	-1.9229	-1.6784	-0.3606	-0.9854	-0.3035	0.852	-0.2201	-0.9253	-1.1303	-0.0453	-1.3029	-1.2379	-0.3757	0.1588	0.7137	-0.4484	-1.1541	0.1021	-1.9571	-1.2212	-0.2944	0.653
MB-7205	MB-7205	BL1	0.683788	0.4978	-0.2029	1.2851	2.0634	2.2902	1.3274	1.5294	0.2854	1.4346	2.5048	-0.0358	-0.7602	-0.4428	1.0286	0.0643	-0.4636	0.8385	0.8246	1.1876	NA	NA	0.9793	1.7769	-1.1719	0.9005	1.6651	1.5275	-0.0699	0.3438	0.8246	1.0615	-0.6104	0.89	0.1032	-0.0617	1.1926	0.4702	-0.8961	1.7387	-0.9821	0.3317	0.0318	1.0647	-0.1525	3.7141	0.2538
MB-7208	MB-7208	LAR	-0.789525	-2.002	-0.8432	-0.4122	-0.853	-0.7135	-0.2392	-0.4872	-2.1965	0.0429	-0.2487	-1.3238	-0.1504	-0.816	-0.6836	-1.1861	-2.4004	0.3243	-0.7296	-1.1147	NA	NA	1.9788	0.048	-2.0394	-0.7127	-0.6888	-1.485	1.9961	0.2942	-1.2538	0.3599	-0.272	-0.8257	-0.705	-2.0298	-0.5024	-1.8634	-1.6704	0.3563	-0.3316	-1.5317	-0.3732	-1.0352	-1.5986	-1.4455	-0.3143
MB-7225	MB-7225	M	0.0560926	-0.6627	4.1997	1.4191	1.4708	0.6438	-0.2445	1.9372	-1.1412	0.5819	-0.4016	-1.4604	-0.3138	2.054	1.3283	0.1155	1.2597	1.181	1.6687	-0.6765	NA	NA	1.1438	-0.4863	2.7435	-1.4169	-1.2269	-0.8829	0.3384	0.7902	2.7721	-1.532	-1.3893	0.9179	0.0635	-1.0182	-0.5976	-1.5019	-1.6926	-0.0179	-0.4662	0.3947	-2.1223	-2.423	-0.9583	2.1961	1.2003
MB-7252	MB-7252	LAR	-0.603087	-0.4394	-0.6059	0.4087	-1.669	-1.0829	0.019	-0.9302	-0.39	-0.4553	0.2335	-1.0186	-0.1764	-0.5202	-0.6366	-0.7227	-0.7763	-2.2749	-1.6177	0.3988	NA	NA	-0.3529	0.5004	-0.2683	0.6228	-0.8402	-0.3158	-1.6668	-0.7823	-0.7092	-0.973	-0.9553	-0.0729	-1.0915	-2.1445	0.6633	-1.7818	-1.0181	-0.5911	-0.5985	-1.0531	0.4215	-0.4697	-1.171	0.1263	-0.175
MB-7258	MB-7258	BL2	-0.0517768	-2.3779	0.0478	0.3876	-2.4408	3.0428	-1.2691	-0.9213	-0.629	-1.3299	0.0472	-1.0912	-0.8012	-0.7869	0.719	0.3309	0.0722	1.643	1.4431	0.1716	NA	NA	1.0745	0.9349	3.0684	3.3595	1.3236	-0.8805	1.2477	0.4609	0.5226	0.367	-2.9321	-2.2153	0.7172	-1.4121	0.1333	1.7876	0.0087	1.3699	-1.6961	-1.0424	-1.5727	-0.7293	-1.6175	-2.3003	2.688
MB-7267	MB-7267	BL1	0.151252	-0.6033	0.9498	1.3296	2.214	1.7799	0.3055	2.0014	-0.5218	3.2603	-1.0432	-1.7837	-1.0265	0.8476	-0.1719	-1.2766	-0.0753	1.0304	-0.4587	-0.1992	NA	NA	0.5467	1.7603	0.2074	2.3782	-0.8402	1.3858	-0.8609	2.1137	1.1102	-0.1441	-0.8558	-0.2972	0.0294	-1.4931	-0.7681	-1.4152	-1.206	1.6334	-0.8624	-0.3798	-0.4736	-0.363	-1.2161	-0.4197	-0.7241
MB-7269	MB-7269	BL1	0.129479	-1.9483	2.712	1.2246	1.579	1.2325	1.5805	2.2672	-1.0274	1.1826	1.323	-0.7817	-0.3415	-0.121	-0.8592	0.2146	1.0005	1.4936	-0.3967	-0.6782	NA	NA	1.7779	-0.7555	0.9489	-0.3425	-0.3198	0.1971	0.2334	1.6324	0.8954	0.8335	-1.3141	-0.3658	-0.912	-1.2396	-0.2888	-0.0264	-0.6708	1.2943	-1.426	0.1973	0.5101	-0.8965	-1.6798	-0.9578	-0.9978
MB-7270	MB-7270	LAR	-0.523071	-0.3013	-0.7166	0.915	-0.538	0.0344	1.1368	-0.7826	-0.3626	-0.1106	0.1052	-0.6725	-0.6735	-0.4105	0.1394	-0.2523	-0.0069	-1.4825	-1.2952	-0.1032	NA	NA	1.2025	-0.9962	-1.3787	0.1811	-0.0057	-0.9052	-0.9328	-0.7827	0.6611	-1.2046	-0.7807	-1.2392	-1.0882	-0.278	-1.5472	-1.2716	-0.0046	-0.6226	-1.3408	-0.8301	-0.556	-0.9856	0.1519	-1.2836	-1.372
MB-7281	MB-7281	LAR	0.329539	0.2939	-0.6873	-0.326	0.6499	0.7299	0.8098	-0.0581	0.9205	-0.1839	0.4296	0.4263	1.0371	-0.5242	1.8013	0.8204	-2.6291	0.6432	0.9104	-0.1933	NA	NA	1.9131	-1.7534	-0.4623	-0.7425	1.4667	0.3745	1.4398	2.1251	0.2285	-1.1434	0.4737	0.4074	1.0088	0.2454	0.0171	-0.0777	-0.1981	0.2384	0.6979	1.2112	0.4907	-0.3547	-0.1349	0.615	1.8585
[truncated: 55 more columns]

## Sheet: Fig3B_rightboxplot
STUDY_ID	SAMPLE_ID	TNBC.Subtype	Mean.expression	COL6A1	MIA	SFRP1	PLXDC2	TRIM29	GPNMB	CRYAB	BGN	SYNM	KLK6	RBMS3	SULF1	CRISPLD1	TNS1	FSTL1	S100B	ACTN1	CNN3	CAV2	FMO2	LAMC1	SCPEP1	MCAM	TINAGL1	FLNA	COL18A1	SGCE	MAP1B	RCAN1	NFIB	IFITM3	PALLD	FXYD6	CD63	IGFBP5	TPM1	NRP1	AOPEP	LY6E	TIMP3	FERMT2	SERPING1	STOM	TMEM98	FAM126A	TNC
brca_tcga	TCGA-A1-A0SK	M	-0.684806	-1.5693	-0.2331	1.1389	-2.6167	1.3473	-1.7996	-1.0817	-1.0727	0.1601	0.4602	-2.0975	-0.6188	0.2258	-1.52	-1.6692	-0.3068	-1.2791	-0.492	-1.1554	-0.4642	-1.5732	-0.9302	0.363	0.8084	-0.7782	-0.1377	-0.1455	0.3323	-0.5253	1.5917	-2.9401	-1.123	3.0401	-2.9743	-1.4314	-1.908	-1.7139	2.3808	-1.2799	-1.1711	-1.1065	-2.1036	-1.9474	1.0275	2.7324	0.1097
brca_tcga	TCGA-A1-A0SO	M	-1.04527	-1.8283	1.0218	1.0181	-2.5993	-1.1705	-1.5259	-0.971	-2.2142	-0.8192	-1.4421	-1.3127	-1.4249	1.1136	-2.5687	-2.3346	1.808	-1.5137	1.1722	-1.439	-0.829	0.2445	-1.2281	-1.9065	0.7153	1.8169	-1.8899	-0.8337	-1.3216	1.7363	-1.5581	-2.55	-3.0606	-1.8531	-1.9684	-1.3745	-1.3212	-2.1948	-2.9254	-2.2138	-1.2297	-0.6324	-1.9699	-1.9377	1.7051	2.0297	-1.4261
brca_tcga	TCGA-A1-A0SP	M	0.273332	-0.6172	1.4995	0.6991	-0.3722	1.101	-0.3544	0.1769	-0.5192	0.3228	0.5705	-0.6149	-0.3461	0.7832	-0.8783	-0.6844	0.6426	0.74	0.4744	1.6187	1.3704	-0.117	-0.9603	0.1111	0.4311	0.7596	-0.164	-0.2057	0.7385	0.1822	1.1524	-1.7031	0.4845	1.7816	-0.2501	-0.8183	0.0492	-0.855	1.7605	-0.318	-1.2371	-0.2447	-0.6579	-0.4055	-1.0753	1.004	-0.6942
brca_tcga	TCGA-A2-A04P	LAR	0.359465	-0.9505	1.1464	1.0574	1.1707	0.4512	0.358	1.7948	1.3574	0.0914	1.4175	0.0826	0.1802	0.7606	-0.1551	0.1798	0.962	0.1738	0.2276	0.2714	1.2872	-1.0261	0.2575	0.8596	1.6002	-1.1719	0.2998	0.1304	-0.1305	0.5958	1.257	1.3485	0.2258	0.1817	0.8187	0.2356	-0.0754	-0.1362	0.7352	0.6448	-0.6243	-0.4527	0.6089	-0.4305	-0.7655	0.8718	-0.3047
brca_tcga	TCGA-A2-A04T	BL1	0.227904	-0.2003	1.904	1.8358	-0.968	1.085	-0.3841	1.0129	0.296	1.7752	0.7075	-0.0529	-0.5806	2.1066	-1.5671	-1.2452	1.6672	0.3594	1.1309	-1.2286	-0.484	1.6821	0.8684	0.2321	0.9747	1.3592	-1.1917	1.383	-0.457	0.5513	2.1562	-1.1228	-0.9874	2.8715	-0.4226	-0.2762	0.0862	-1.6449	-0.9211	0.9279	-1.4903	-0.9831	-0.1843	-0.5263	-1.0397	0.2875	1.6208
brca_tcga	TCGA-A2-A04U	M	0.201147	-0.2651	2.349	1.3807	-0.778	0.9951	0.3103	0.5014	0.4756	0.9014	1.9825	-1.0551	-0.5041	0.715	-1.6046	-0.3851	2.3347	-0.5984	0.1092	-0.2109	-0.4778	-1.2005	1.0994	0.2542	1.9697	-0.5479	0.3343	-0.3372	-0.3868	1.5977	2.0424	-0.2633	1.5007	1.3189	1.2623	-0.5803	-0.3467	-1.3467	1.4435	0.1415	-0.2992	-0.5532	-0.4534	-1.231	1.1361	-0.5635	-1.577
brca_tcga	TCGA-A2-A0CM	BL1	0.143061	0.6222	0.8852	0.7821	0.4235	0.4421	0.0305	1.398	0.051	0.9129	2.4624	0.0469	0.0362	0.4536	-0.8291	0.0882	-0.4798	1.1306	0.5598	0.3146	1.4923	-0.3155	-0.2212	-0.3779	0.563	1.2629	-0.829	-0.905	0.0452	0.6561	0.8838	1.1537	0.1144	-0.3611	-1.1241	-0.9628	1.1304	0.3188	-0.6588	0.4815	-0.3177	-0.6084	0.3224	-0.7189	-1.7679	-0.3166	0.138
brca_tcga	TCGA-A2-A0D0	BL1	0.0115505	-0.3432	1.5962	1.6345	0.3241	1.1017	-2.192	1.9077	0.6926	0.5763	2.187	-0.2714	-2.4738	-0.2356	-1.7394	0.1914	1.4289	-5.1968	0.1833	1.2504	-1.4405	0.7428	0.2819	0.2566	0.9083	1.0011	-1.2395	0.5008	-1.6497	-0.2281	1.8522	1.5863	-2.7324	-0.0517	-0.0884	-1.2368	-0.0989	0.1518	0.9553	1.5967	-1.9103	-0.6361	-0.1043	-1.6672	-3.8158	-0.9754	-0.0743
brca_tcga	TCGA-A2-A0D2	BL1	0.528207	0.0397	1.7139	1.2367	0.6771	1.2449	-0.427	1.8798	1.2005	1.7241	-0.0305	-0.7577	0.1507	-0.3225	-0.9779	-0.0211	1.547	0.6426	1.3273	0.4357	-0.6066	-0.2342	0.7945	2.3093	0.6905	1.652	-0.4814	1.4507	1.5783	0.4591	0.7704	0.4984	-0.168	-0.716	-0.575	-0.5289	2.52	-0.4752	0.4726	-0.7439	-1.0499	0.5519	-0.1188	-0.2351	-1.159	1.2441	1.603
brca_tcga	TCGA-A2-A0EQ	LAR	-0.61698	0.0611	-1.1147	-1.2941	-0.0291	-1.1738	0.5505	-1.3459	-0.9877	-1.5374	-1.648	-1.2747	-0.4521	-0.5577	-0.719	-0.359	0.082	-1.4085	-0.2171	-1.0239	-0.4078	-1.0309	0.2761	-0.5276	-0.2561	-0.4365	-0.5294	-1.5263	-0.122	-0.4708	-0.1007	0.0899	-1.4415	0.2978	1.7104	-0.8905	-2.3593	-0.4723	-2.0024	0.0077	-1.0174	-1.6918	0.5126	0.0622	-1.6301	0.3473	-0.0651
brca_tcga	TCGA-A2-A0SX	BL2	0.44709	0.4235	-0.0034	0.6709	1.2261	1.1508	1.1675	1.7322	0.0825	-0.4241	0.6918	0.9423	0.6876	0.1689	0.5936	1.0568	0.1042	0.376	1.0738	1.1251	2.0285	0.5058	0.5346	0.5083	1.2174	1.0313	0.0824	0.5636	1.0877	0.5841	1.8285	0.3055	0.3572	1.9458	-1.1128	-0.1779	0.2053	2.33	0.3029	0.2785	0.4213	0.9731	0.7239	-0.6054	-0.1077	0.5208	0.1841
brca_tcga	TCGA-A2-A0T0	M	0.0224129	0.2485	-0.1231	1.2521	0.876	1.6573	-0.1863	1.3295	0.4769	-0.1744	0.536	-0.3095	0.2026	1.2514	-1.0754	0.1159	1.175	-0.0249	-0.6381	0.2179	0.4779	-1.2755	-0.3948	0.2896	-0.3795	-0.2646	0.2884	-0.4154	-0.9907	0.409	0.2518	-0.836	1.1717	-0.6502	-0.5318	-0.4753	-0.3533	-0.2196	0.2401	0.0264	-0.2702	-0.75	0.8159	-0.3771	-0.0789	1.2423	-0.8915
brca_tcga	TCGA-A2-A0T2	BL2	0.294425	0.4221	1.2628	1.3297	2.0355	1.1776	-0.3872	0.5365	-0.084	0.0095	1.4632	-1.0614	-0.0564	0.4143	-0.816	-0.2905	1.0316	1.4139	0.7474	0.1714	1.1502	0.6557	0.8548	1.1382	2.2242	0.731	0.6421	0.4837	-0.5474	0.6252	1.5207	1.5048	-0.8852	-0.7348	0.4583	-0.646	0.9558	1.1005	-1.3974	1.8788	-0.7327	-0.757	-0.1023	-0.4989	-1.4083	0.2455	-0.4643
brca_tcga	TCGA-A2-A0YE	M	0.197742	0.1908	1.227	1.3718	1.1208	-0.0127	1.4837	0.695	-0.3396	1.297	1.9226	-1.0921	-0.0311	1.3729	-0.1424	1.378	1.9874	0.0667	0.6473	1.3074	1.0939	0.7135	0.0716	1.7303	1.3719	0.222	1.2481	0.734	0.3018	2.6438	0.1784	0.6553	-0.7014	3.4171	-0.4059	0.8162	0.0157	-0.9544	-0.0948	0.9107	-0.2282	-0.4712	-0.2018	-2.2584	1.08	1.7136	0.8283
brca_tcga	TCGA-A2-A0YM	BL1	0.241784	0.1606	0.9016	0.9881	1.0856	1.5236	0.1957	0.336	-0.9663	0.7088	1.841	-0.5961	-0.0744	1.5207	-0.6656	1.3961	1.4537	1.6294	0.7543	-0.6796	0.926	0.2258	-0.4047	-0.0549	0.363	1.463	-0.1997	-0.1569	0.9172	1.3271	0.7301	0.6763	0.969	2.0611	-2.216	0.1026	0.7903	-0.5808	-1.881	1.3616	-1.2566	0.383	-0.1693	-1.9043	-0.1268	1.3794	-0.6612
brca_tcga	TCGA-A2-A25F	BL2	0.486097	0.0628	1.0039	0.7684	1.0391	0.8621	2.0655	0.9529	0.4236	0.8091	1.1795	1.5974	1.2336	-0.3319	1.2676	1.5752	1.0785	0.4327	0.5344	0.9093	1.2951	1.0066	1.2055	0.8549	0.2791	1.0274	-0.1897	0.7963	0.7556	0.181	0.4245	-0.1002	0.032	0.4115	0.105	-0.0977	-0.127	1.5084	0.4051	-0.0088	-0.0128	1.1037	1.6876	0.8045	-0.6628	1.598	0.3163
brca_tcga	TCGA-A2-A3XS	BL1	0.357797	0.2336	1.8892	1.229	1.1737	1.2963	0.7889	2.0535	0.2894	1.4645	2.6777	-0.6748	-0.3712	1.0287	-0.736	-0.5433	0.7643	0.3678	0.0051	-0.6112	1.8708	-1.1463	0.5027	0.4702	2.1979	0.9458	0.5754	0.9474	-0.892	1.2706	0.7051	0.2304	-0.4869	1.9968	-0.5501	-0.714	-0.1376	-0.6485	-0.9381	1.9619	-0.6927	-0.8952	-0.137	-0.8746	1.1821	1.1424	-0.2189
brca_tcga	TCGA-A2-A3XT	BL1	-0.116493	1.6778	1.7964	0.225	-0.8186	0.8426	1.7376	-0.0058	-0.6572	1.6016	1.0616	-1.6341	-0.3919	0.3877	-1.0308	-1.0253	0.4419	0.3383	-2.1492	0.5862	-0.0143	0.3988	1.1307	0.0575	0.8715	1.6134	-0.1517	0.4054	-0.4834	-0.3295	0.385	0.3542	-0.7302	-0.8531	-0.4127	-1.1846	-1.3261	-0.31	-1.4756	-0.2886	-0.9611	-0.1464	-0.1731	-1.6123	-2.0536	0.8393	-1.0736
brca_tcga	TCGA-A2-A3XU	M	-0.20634	-0.7336	0.9953	0.9521	1.4017	1.4373	0.0883	3.152	-1.8183	0.7094	1.1273	-2.79	-2.6101	-0.431	-3.5478	2.3254	1.0199	-0.8952	-0.7678	0.6437	-0.5076	-1.0943	0.3874	0.6942	0.8574	-0.6639	1.9426	-0.3142	-1.2369	0.4803	0.3845	0.1505	-0.2828	0.1838	0.3788	-2.799	-2.2416	-0.0929	-0.3666	1.0202	-3.441	-4.3524	-2.992	0.1822	0.2976	-0.4691	0.6422
brca_tcga	TCGA-A2-A3XV	LAR	-0.765951	-0.0362	-0.4279	-0.7363	-1.7209	-0.6606	-1.2862	0.5842	0.3145	-0.3174	-1.648	-0.8942	-1.3174	-1.392	-1.5191	-0.8863	-0.3155	-2.0115	-0.0616	-1.0521	-0.998	-2.2059	2.6849	-0.6307	-0.9426	-1.4827	0.7087	-1.7297	-1.0684	-0.1942	0.3993	0.6329	-1.8001	-0.1825	1.925	-1.523	0.573	-1.8083	0.0318	-0.7063	-0.4854	-0.9665	-0.6363	-0.1072	-1.6721	-2.3476	-2.7379
brca_tcga	TCGA-A2-A3XX	BL1	0.4484	0.6969	1.893	1.8187	-0.441	0.834	0.4636	1.6664	0.1724	0.7013	1.7098	-1.0828	-0.0704	2.5396	-0.6564	-0.8861	1.3339	1.7776	0.5702	-0.1185	1.9151	0.0328	0.5524	1.0028	0.5274	1.8855	0.7105	1.613	-0.7253	0.5596	0.9308	0.5956	0.7419	3.7663	-1.1894	-0.5858	0.5955	-0.9301	-1.0727	2.6548	-0.5669	-0.5646	-0.1573	-0.8866	0.1401	0.5444	0.0032
brca_tcga	TCGA-A2-A3XY	M	0.917544	1.3592	1.9995	1.0289	0.5898	1.6701	1.0637	1.8332	1.4282	1.1164	0.7439	0.2578	0.5357	2.1726	1.1147	0.4432	1.138	2.7804	0.727	0.6525	0.7293	0.8963	0.5236	2.0983	1.1451	1.2559	1.7931	0.9309	-0.0691	1.4043	0.3952	1.2012	0.2247	1.276	-0.7298	0.3853	1.81	0.3854	0.4875	2.2359	0.3152	1.7525	1.1174	-0.2384	0.5589	0.8265	1.5825
brca_tcga	TCGA-A2-A3Y0	BL2	-0.203401	0.1258	1.2332	-0.4883	0.6294	1.8523	-1.3307	-0.9994	-0.5938	-0.3835	2.4986	-2.2438	-1.5159	-0.3364	-0.4526	-1.3573	0.0472	-1.1444	-0.3324	1.1941	-1.7619	-1.5422	1.265	0.9987	1.3905	0.0595	1.1292	-1.6786	-2.2567	-0.3547	-0.7411	-0.2029	-1.1555	-0.7162	-0.568	-2.4692	-2.8031	-0.8385	-0.7009	2.3717	-3.3167	-0.8003	0.7361	-0.818	-1.0004	0.1211	-1.5861
brca_tcga	TCGA-A7-A0CE	M	0.523247	-1.1165	1.3525	1.4815	1.1903	1.7727	-1.4337	1.5299	-0.7711	1.5035	1.7995	0.6784	-0.6433	0.6734	0.1138	-0.8313	0.3952	1.0762	0.7964	0.803	-0.0206	0.7952	1.4029	2.9775	1.0924	0.8853	1.9765	1.3388	0.7758	1.5696	1.6506	0.5477	-1.6121	1.8136	1.0031	-0.7047	-0.3612	-0.8115	-0.5443	0.2331	0.1518	-0.0478	0.161	0.5222	0.9248	1.1707	0.3492
brca_tcga	TCGA-A7-A0DA	M	0.758896	0.6221	1.4675	1.4898	1.2798	1.9037	1.1217	2.5315	1.2837	2.6737	1.4782	0.1295	0.9178	0.4064	-0.2243	0.5004	0.6362	1.5541	1.4017	0.8836	1.3424	0.3104	0.7823	0.5993	0.7807	1.6593	1.4293	0.3679	0.2646	1.1347	1.2276	-0.9886	0.7928	0.2974	-1.2119	-0.607	2.1257	1.2174	0.0112	1.2578	1.2113	0.9874	0.0423	-0.8169	0.0862	0.9993	-0.7761
brca_tcga	TCGA-A7-A26F	BL2	0.556061	0.251	-1.2251	0.9015	0.2864	1.5072	0.604	-0.0564	0.6163	-0.8271	2.0325	0.1694	1.3928	-0.4752	-0.3088	1.1969	-0.2532	0.1427	1.5516	1.5111	0.931	0.9988	1.2988	1.0073	1.4964	0.4542	-0.0989	1.5422	0.3795	0.6475	1.4588	0.613	1.1639	-0.7053	-1.116	-0.5973	0.4725	1.5828	0.6615	0.5142	-0.9263	1.4246	0.6848	0.757	-1.1396	1.4834	1.6648
brca_tcga	TCGA-A7-A26G	LAR	0.568253	0.3692	1.5648	1.2746	1.4168	0.0855	0.8051	0.8774	0.9866	0.5888	1.6119	1.6086	1.6438	-0.4052	0.6391	1.4021	1.8577	0.3027	1.3833	0.8777	-0.7943	1.9777	0.7715	0.5666	1.0877	0.2171	-0.3725	0.6111	1.429	-0.1094	1.0802	0.2535	1.5091	-0.0046	-0.5591	0.4345	-0.104	1.2911	0.0684	-0.975	1.1383	1.1325	1.1207	0.3902	0.0191	1.662	0.8372
brca_tcga	TCGA-A7-A26I	BL2	0.688692	0.6158	1.3381	-0.7702	1.3185	0.8581	0.4469	0.8831	-0.1692	-0.6724	2.3606	0.6492	1.4196	0.4201	0.6015	1.8406	-1.0404	1.4839	0.8	2.1107	0.3931	1.3212	0.4735	1.3349	1.8154	1.5548	0.3297	-0.3065	0.3248	-0.3314	1.765	-0.9586	1.3788	0.5339	-1.5575	-0.0222	1.3655	3.0921	0.6206	0.4137	0.8157	1.189	0.1149	-0.7762	0.3457	1.1959	1.5484
brca_tcga	TCGA-A7-A4SD	BL2	0.472079	0.3855	1.8855	0.9461	0.297	1.2584	-0.1312	1.3211	0.2784	-0.0839	1.6965	0.0744	0.8675	1.2656	0.4642	0.6061	-0.8659	1.1927	0.8729	0.1623	2.305	0.5627	1.7511	1.3678	1.448	1.3458	0.4554	-0.1399	-0.514	0.8682	0.9217	0.2069	-0.5488	0.4802	-1.2917	0.5452	0.2169	-0.2468	0.4797	0.7071	-0.8137	-0.2853	0.7177	-1.0599	-0.6153	0.6841	0.8498
brca_tcga	TCGA-A7-A4SE	M	1.02459	1.1983	1.6169	0.498	0.5434	1.3985	0.4159	2.3164	1.1779	0.5466	1.1271	-0.0312	0.6731	-0.0139	0.3278	1.1952	0.0127	2.0427	1.5735	1.6271	1.6276	0.6687	0.1368	1.2508	1.6429	2.2397	2.0756	0.433	1.4756	1.3298	0.2497	1.2976	0.8282	0.4465	-0.4492	0.2367	1.6313	1.4475	1.7704	1.1208	0.254	1.5084	0.8381	0.3596	0.5162	0.2345	0.2723
brca_tcga	TCGA-A7-A5ZV	M	0.321512	0.8076	3.0703	0.7265	0.7013	1.0341	-0.9326	1.9847	4.1761	1.7926	1.2094	-1.0287	-3.8584	1.4921	0.4279	-0.9606	2.7179	-0.5159	1.3696	1.607	-2.1274	0.9096	2.4521	-0.6329	-1.0737	1.2424	0.5805	1.2231	-0.2722	1.4585	-0.2484	0.2209	-1.7625	2.0585	2.3475	1.0067	-1.0502	1.2336	-0.5024	1.9069	-0.5829	-0.3431	-0.2149	-0.0438	1.0297	-0.072	2.4877
brca_tcga	TCGA-A7-A6VV	M	0.975851	1.0668	1.1996	1.496	0.7649	1.16	1.6307	2.2688	1.6555	1.32	2.3672	0.1633	1.5666	1.7822	1.5463	0.641	0.085	3.3673	1.1066	1.2335	0.7105	0.1644	-0.087	1.0371	1.3552	1.7956	2.5622	-0.5862	0.7622	2.5402	1.6338	0.0723	1.3621	0.9616	-0.4424	0.432	1.8216	0.7118	1.4609	0.4167	0.6932	2.2524	0.4747	-1.1876	0.2479	1.0316	1.0644
brca_tcga	TCGA-A7-A6VW	BL2	0.14355	-0.1113	0.8585	0.5214	-1.1155	1.3604	-0.4073	0.9985	-0.322	-0.6879	2.12	-1.9645	0.0793	-0.0306	-1.6053	0.1557	-0.5334	-0.3241	0.2359	-0.0568	0.8285	-0.867	0.2048	-0.8236	1.0697	-0.2373	0.5161	0.6411	-1.5431	0.0683	0.4207	1.838	-1.2385	1.5344	-0.0511	-0.374	1.7378	-1.8773	1.3067	2.4635	-1.5449	-0.8854	0.4758	-0.8364	-0.6102	0.0957	-0.4948
brca_tcga	TCGA-A7-A6VY	BL2	0.677754	1.0103	1.7336	0.6707	-0.9137	1.0181	1.3235	0.7103	1.0402	1.1502	2.7282	0.1641	0.1727	0.2088	0.0739	0.1991	0.3337	0.988	-0.2507	1.2431	-0.5433	0.3269	1.2947	0.1853	0.651	2.2753	0.7987	0.7069	-1.4719	0.7384	0.2985	0.3027	0.1898	0.1258	0.137	-0.2059	0.197	0.1765	1.0402	2.1174	-0.2994	0.175	1.3376	-0.118	-0.2594	1.108	1.7847
brca_tcga	TCGA-A8-A07C	BL1	-0.304672	-1.6746	1.2496	2.1727	-0.1691	-0.6914	0.53	0.9845	-1.3229	1.2963	-0.2921	-0.4159	0.6393	1.2997	-1.258	-0.5305	2.2537	-1.6159	0.4359	-0.0586	0.0925	0.4953	0.7649	-0.1172	-1.2881	0.17	-1.7065	1.0504	-0.064	0.6656	2.5846	-2.3294	0.1646	1.1652	-1.9774	-0.7042	-1.3026	-0.3429	-0.6169	-1.5321	-0.4477	-0.6805	-0.6112	-0.6651	1.0724	0.9609	-2.0854
brca_tcga	TCGA-A8-A07O	BL1	-0.189514	-0.0464	0.4111	0.4914	-0.2325	0.7967	-0.0743	-0.6514	-0.6047	1.4803	1.0228	-1.9208	-0.472	1.8465	-0.3767	-0.8108	0.1842	-0.3488	-1.4004	0.1377	0.7029	1.0439	1.5833	0.107	-0.627	0.2645	0.5314	0.2513	-0.2958	1.859	0.7117	-1.0856	0.3168	-0.8667	-1.785	-2.2085	-1.7546	0.4567	-0.5013	1.6015	-1.527	-1.4419	-1.337	0.5756	-2.6145	1.6659	-0.7537
brca_tcga	TCGA-A8-A07R	BL1	0.314918	-1.1373	1.7834	1.4306	1.4575	1.7764	0.8835	1.333	-0.7919	2.713	1.5918	-1.486	-1.043	-0.451	0.2849	-0.8251	1.2224	2.1424	-0.5539	-1.2137	1.0591	1.7297	0.7524	1.647	1.2982	0.7001	-2.2538	1.3582	-1.7312	0.7791	1.8945	1.3488	-2.2057	1.6076	-1.3965	0.3299	1.5999	-1.8238	1.155	1.659	-0.6626	-0.4039	0.7327	-0.5576	0.4017	0.8773	-0.5788
brca_tcga	TCGA-A8-A07U	BL2	0.106311	0.3545	-0.811	-0.1325	2.1121	1.2468	0.2511	1.2868	-0.793	0.8921	0.9945	0.0795	-0.5397	-0.2569	0.5967	0.3072	0.2726	0.2426	-0.7032	0.3689	0.8088	1.0909	1.1388	0.2835	0.8804	0.0973	0.2142	-0.9721	-0.266	0.0691	1.3315	0.2157	-1.0793	-0.614	-0.7869	-0.642	-0.8107	0.5574	-1.4197	2.3449	-0.677	-0.8562	1.5513	0.0402	-1.6543	0.7044	-0.6893
brca_tcga	TCGA-A8-A08R	BL1	0.556685	-0.5658	0.8685	1.0529	0.0684	1.0113	1.6174	2.77	-0.0044	2.0216	0.1002	0.1314	0.3986	1.9421	0.3643	-0.2611	1.0352	2.2161	0.3004	-0.0986	1.4588	0.9536	0.1058	1.2456	1.0995	1.6184	-1.2107	0.2307	1.0598	0.693	0.2918	0.1285	0.1289	1.0314	-0.5636	0.0833	1.3091	-0.1154	1.1933	0.1351	-0.8597	0.8303	0.8763	-0.41	-1.4606	1.5155	-0.1568
brca_tcga	TCGA-A8-A09X	LAR	-0.271786	-0.4208	-1.3619	-0.0832	0.5062	0.4143	1.0657	-0.8371	0.2922	-0.9023	-0.9082	-0.486	0.666	-1.1693	0.1786	0.0577	-0.1913	0.1375	-0.3359	-0.5888	0.2148	-0.4862	0.6569	0.3234	-0.6653	0.1194	0.0182	-0.0636	-0.0695	-0.1357	0.5917	-0.8515	0.041	-0.2817	0.0947	0.2024	-0.72	0.8001	-1.0928	-0.1162	0.0384	-0.3238	0.5051	1.0015	-1.3915	-0.1972	-0.5544
brca_tcga	TCGA-AC-A2BK	M	-0.524738	-2.8876	0.8624	1.5425	-3.5283	-1.5657	-1.5505	-2.1679	-3.3612	0.0714	-1.0023	-0.0738	-3.6028	0.8449	-2.9324	-0.7938	1.428	0.6501	0.8137	1.611	-1.3799	2.4587	-0.6151	-0.9323	-0.4601	0.1312	-0.3391	1.3547	1.2965	-0.8384	2.2274	-2.1119	-0.5436	1.4493	-0.0176	-0.814	-1.6336	0.8137	-0.358	-0.4551	-3.6285	0.4949	-2.4978	-2.251	0.526	1.4077	0.4485
brca_tcga	TCGA-AC-A2QH	M	0.172402	2.4201	-1.1707	0.9477	0.8149	-1.8642	0.2327	-1.1984	0.1561	0.1568	-1.648	1.8121	0.8471	2.6516	-0.7016	1.4614	-0.5216	0.6681	2.6191	4.1681	-1.856	1.1072	0.2675	1.1524	-2.0391	1.1272	1.4713	0.2442	2.6225	0.5177	1.0365	-0.9364	1.2678	2.3142	1.5873	0.8011	1.5546	0.6115	-1.1893	-0.0192	-0.9549	0.6426	-1.8262	-0.6841	1.2275	1.8781	3.1237
brca_tcga	TCGA-AC-A2QJ	BL2	0.712694	3.9204	1.6005	-0.6736	-0.5948	0.8113	0.9926	0.8487	3.5701	-1.4996	2.0331	0.47	-1.6901	1.0275	-0.188	1.2904	0.46	0.1601	-0.7596	0.4017	0.2425	0.4182	0.9305	1.993	1.2262	1.7281	3.725	0.8223	0.5479	0.5395	-0.0379	2.9248	-0.8784	2.4335	4.5747	-1.1553	-0.3455	0.4201	0.2805	3.2177	0.3005	-0.1008	0.8655	-0.9596	1.1195	-0.4777	0.6609
brca_tcga	TCGA-AC-A5EH	LAR	0.197203	1.6372	-0.5772	-0.5927	0.1128	0.5877	0.0702	-0.5636	0.7611	-1.2928	-0.7367	-0.0543	0.5609	-0.0447	-0.001	0.5749	-1.3921	1.928	0.1349	-0.0484	-1.1728	0.005	1.3214	0.0837	-1.4372	1.4838	0.7725	-0.1938	2.216	-0.207	-1.197	-0.008	0.5949	0.6399	0.7777	-0.0407	1.6551	0.0168	0.9458	-0.2205	1.7256	1.1678	0.6118	-0.8236	-0.0619	-0.4456	0.51
brca_tcga	TCGA-AC-A6IW	BL1	-0.111123	-1.878	-0.3571	1.8514	0.3739	1.1757	-0.7214	1.1179	-1.7934	1.026	2.244	-1.8597	-1.8733	0.1596	-2.2993	-1.6068	1.3164	-3.098	-0.8167	0.1965	0.9899	-1.1084	0.7636	1.0955	1.0799	0.2617	-0.5067	0.302	0.5213	1.7279	0.5318	1.6793	-1.7059	-0.9313	-0.2122	-0.8936	0.8632	-0.7476	-0.2825	1.934	-2.6062	-2.0266	0.4448	-0.6103	-1.7926	0.9578	-1.377
brca_tcga	TCGA-AC-A7VC	BL2	0.631128	3.8291	-0.7022	-0.2817	-0.8725	-0.9709	-1.1463	-1.291	2.8976	-0.5046	-1.648	0.9568	1.3049	0.7305	0.3462	0.4449	-0.2864	1.5269	1.5167	0.4846	-2.4266	2.5214	-0.3049	3.9218	-0.0281	1.7095	3.5196	0.813	2.0695	-0.3131	-1.4048	1.4367	-0.0917	2.0113	2.2626	1.0542	0.3185	1.4727	1.2377	0.4118	0.4905	1.3219	0.9118	-0.1019	1.2179	1.0404	2.5235
brca_tcga	TCGA-AC-A8OQ	M	0.605174	0.7183	1.2103	0.7813	-0.4745	1.3977	0.6599	2.1087	0.441	1.4337	2.1653	-0.1848	0.4028	0.6576	0.6722	0.5379	1.6172	1.8108	0.7451	1.1265	0.5662	0.6832	0.337	2.1994	1.1449	1.5448	1.0951	1.1197	-0.212	0.0144	0.209	0.7272	-0.3226	1.73	-0.9551	-0.2705	0.8351	0.4984	1.4714	0.8051	-0.0313	0.7699	0.8571	-0.6865	0.2122	0.8289	0.0428
brca_tcga	TCGA-AN-A04D	M	-0.577749	-1.5383	1.8079	1.7509	-1.7155	1.1302	-0.1411	0.616	-1.115	0.1444	1.4234	-1.8894	-1.4063	1.7217	-0.8376	-2.1508	0.6124	-0.5754	-0.5998	-2.1425	0.1176	0.4861	1.5005	-0.1116	1.9491	-1.5808	-1.2239	0.6272	-1.732	-0.6266	2.6212	-1.9859	-0.8195	1.7675	0.5736	-1.2338	-2.5519	-1.8094	-0.9608	-0.0885	-1.194	-0.0955	-1.2975	-2.1352	1.6293	-2.4098	-1.8326
brca_tcga	TCGA-AN-A0AL	BL2	0.497855	1.0971	2.2911	1.0356	-0.5599	0.4271	-0.242	-0.0826	1.2646	2.182	0.1683	0.0864	1.026	1.4291	1.4361	0.9607	1.2698	0.2291	1.4922	0.633	0.0556	1.6291	0.3758	2.2326	2.3412	0.1909	1.1433	0.85	0.4132	2.1309	-0.4841	0.7399	0.1876	0.1686	0.0695	0.2419	0.928	0.6778	1.0923	1.3066	-0.1688	0.418	0.7586	-0.7661	-0.0431	-0.1384	0.0676
brca_tcga	TCGA-AN-A0AR	M	-0.126828	-1.1256	0.4953	1.139	1.6572	0.2309	-0.6098	2.3746	-1.158	0.1909	0.9242	-2.0732	-1.3239	0.1822	-1.3125	-1.0901	1.5551	0.3418	-0.0865	0.4707	0.5332	0.0938	0.3106	1.0222	0.4048	0.6426	0.1585	1.0015	1.056	0.5261	1.5803	-2.1986	-1.2696	2.7772	-1.2903	0.028	-1.2393	0.8304	0.6804	-0.3107	-1.2803	-0.1434	-2.0189	-2.9875	1.3793	0.6059	-1.3888
brca_tcga	TCGA-AN-A0AT	BL1	0.10457	-0.9443	1.8768	1.3732	1.212	0.9201	-0.7555	1.3239	-0.5409	1.4886	1.6909	-0.1691	-0.0782	0.3367	-1.9673	-0.595	2.3542	1.8811	0.037	-0.4792	0.2114	1.5393	0.1487	-0.5875	0.9731	0.7538	-0.7585	0.3884	-0.2616	0.2968	1.2205	-1.8639	-1.3963	-0.1188	-1.1719	-1.0389	1.447	-1.3981	-0.0651	-0.4063	-1.6645	0.8535	-0.8219	-1.2478	-0.4128	0.6054	-0.3408
brca_tcga	TCGA-AN-A0FJ	M	0.327301	-0.3618	0.0412	0.6294	0.0001	1.6186	0.5735	0.2047	-0.2406	1.1888	-1.1574	-1.1451	-0.0949	0.9685	-1.203	-0.2394	0.3039	0.1606	1.0339	1.7112	-0.1986	1.5252	1.3335	1.3289	0.4875	1.1663	-0.6724	-0.3796	1.4913	0.7067	1.5642	-1.8997	-0.3642	1.6559	-1.1958	-1.5848	-1.5879	-0.2765	0.5072	-1.2702	-1.2471	0.4023	-1.4249	-0.3874	-0.7892	0.8089	-0.0579
brca_tcga	TCGA-AN-A0FX	M	0.885378	0.4032	1.9862	1.6265	0.1438	1.4903	0.4455	1.5404	1.5598	1.7604	1.9031	0.829	0.3382	1.6893	0.9103	-0.0022	1.9914	2.154	1.3826	1.262	2.0807	0.5769	0.872	0.6535	0.6647	2.1033	0.6949	0.3823	0.3951	1.1736	1.4118	0.7122	0.7585	2.6768	-1.052	0.0966	0.2831	0.0379	-0.2093	0.8694	0.4826	0.0708	-0.2514	0.5374	1.031	0.8072	1.1541
brca_tcga	TCGA-AN-A0G0	M	-0.211603	-0.8273	1.9261	1.4461	-0.0459	-2.2389	-0.4127	-0.279	-0.5253	0.1332	-1.2181	0.0126	0.3563	1.6229	-1.2004	-0.5535	3.0051	1.3063	0.8629	-0.7102	-1.5223	2.5976	0.2094	1.9614	2.0098	-0.05	-1.3549	1.2981	-0.3472	0.3721	1.7519	-1.6806	0.5613	-1.3948	0.1968	-0.5238	-0.2168	-1.1177	-1.4926	-2.0369	-0.0267	0.6606	-0.5885	-1.9243	-0.3248	-0.1879	-0.9529
brca_tcga	TCGA-AN-A0XU	BL2	0.464545	-0.8172	1.4907	1.6572	2.1913	2.0557	1.7924	2.1962	0.6058	0.514	1.5067	-0.4164	-0.8712	0.9514	1.4651	-0.3863	1.2368	1.5202	0.7056	1.2722	1.1443	0.0599	1.559	2.0939	0.4607	0.9077	0.2525	0.0905	0.9806	1.0123	1.4047	-0.3678	-0.9232	1.8653	-0.7099	1.1741	-2.0996	0.4106	1.1571	-0.1393	-0.0853	2.1115	0.2175	-1.1462	0.483	1.9868	1.2115
brca_tcga	TCGA-AO-A03U	BL2	0.788098	0.4104	1.654	1.1892	1.7817	-0.181	0.1851	0.015	-0.3738	1.3977	1.6353	1.9053	0.7492	-0.2947	0.2438	0.477	2.6017	2.3115	0.4171	1.2048	0.6833	0.8076	3.47	2.5764	3.3421	0.5362	0.6432	-0.4299	0.0004	0.754	1.7772	0.9702	0.6413	-1.3214	0.5739	-0.5675	1.3691	2.36	-1.1739	1.2259	0.2412	0.489	0.847	1.1994	-0.8564	0.363	3.5233
brca_tcga	TCGA-AO-A0J2	LAR	-0.331102	-0.2992	-1.4391	0.5466	-0.4594	0.1477	-0.9317	-0.3905	-0.0661	-0.926	-1.2856	-1.6757	-0.4752	-2.0162	-1.7664	-0.8809	-0.5606	-0.9026	0.6451	-0.4662	-1.3705	-0.8192	1.282	-0.5755	-0.001	-0.0253	-0.725	1.1373	-0.5492	0.0425	0.712	1.144	-0.7526	-0.9147	1.9465	-0.7041	0.6723	0.2179	-0.3505	0.0919	-1.2145	-0.6497	0.5667	-0.0358	-0.3252	0.221	1.0825
brca_tcga	TCGA-AO-A0J4	BL1	0.876647	-0.0282	2.0753	1.2154	-0.0048	1.4236	-0.2112	2.1409	1.0092	2.1992	2.3622	0.2316	0.1431	2.6087	0.207	-0.017	1.9761	3.2489	1.0128	0.2412	1.0692	0.764	0.6363	1.1169	0.8514	2.6915	-0.2334	1.2483	1.2959	2.3023	1.0616	-0.1248	1.0243	1.647	-1.5897	0.0978	1.6002	-0.1816	0.8532	0.8322	-0.5816	1.4133	1.0636	-0.1877	-0.8168	1.4559	1.4639
brca_tcga	TCGA-AO-A0J6	BL1	0.0270515	-0.3018	1.7797	0.747	1.4902	1.3737	-0.6644	1.2365	-1.7667	0.8176	2.0358	1.7291	-1.4757	0.6982	-2.1967	-0.5811	2.6914	-0.8741	0.8238	0.2951	-0.494	0.0242	1.7988	-1.0181	0.9737	0.9448	-1.1774	1.0878	0.4127	1.2966	0.9733	1.7364	-0.4765	-2.1581	-0.1276	-0.9436	-1.1865	0.3145	-1.0063	0.8495	-2.363	-1.2614	-0.0916	-0.0913	-1.3111	1.6405	0.4652
brca_tcga	TCGA-AO-A124	BL1	0.239473	-1.0308	2.012	1.3252	0.2896	1.3531	1.0067	0.7201	-1.399	2.3374	2.2598	-0.2148	-1.2676	0.6721	-0.8523	-0.795	2.2657	0.0752	-0.1699	-1.0057	0.7098	1.0355	1.014	-0.2074	0.2276	1.0841	-1.4168	0.3295	1.0975	1.5608	1.88	0.4769	1.1381	1.2455	-1.9872	-2.0608	1.1093	-2.1198	-1.9561	0.1987	-2.9377	0.9602	0.208	-0.4415	2.3415	1.1205	0.564
brca_tcga	TCGA-AO-A129	BL1	0.465212	-0.2502	1.5874	1.168	1.8908	0.8715	0.3078	1.7028	0.3587	1.6317	-0.0537	-1.0771	0.1035	0.4647	-0.7791	0.2127	2.4578	0.4088	0.0984	0.4515	0.2813	0.4212	1.2211	0.7833	1.9244	0.4457	-0.1992	1.0503	0.2576	1.2957	1.2577	-0.6781	-0.5773	1.4956	-0.6682	-0.3725	-0.0958	-0.7253	0.3443	1.0029	-1.0774	-0.8255	0.8226	-0.9648	-0.5543	0.5311	-0.3664
brca_tcga	TCGA-AO-A12F	M	0.617068	0.0861	2.6343	1.6279	1.1553	0.1082	-1.0051	1.547	0.0248	0.4798	1.9519	0.2224	0.8343	0.6474	0.2859	0.5735	2.9983	1.3653	0.1749	1.3854	1.4277	1.5107	-0.4311	1.3908	0.9835	0.5422	0.6846	1.7895	0.4099	1.5139	2.1632	-0.6125	0.3764	0.1672	-0.2346	0.064	0.7617	1.0682	-1.1869	0.8022	-0.0981	0.4114	-0.3654	-0.3483	-0.3038	0.5262	0.4009
brca_tcga	TCGA-AO-A1KR	BL1	-0.189877	-0.9492	1.6282	0.5634	-0.2428	0.6455	-2.5031	0.9712	-0.23	-1.043	2.7659	-0.7523	-2.0667	-0.1599	-1.502	-1.6892	0.2203	-0.2143	-2.7346	1.2639	0.3573	-0.4948	-0.6769	-0.3611	1.3429	-0.3912	0.9381	-1.6751	-1.0841	0.4336	1.2787	0.882	-1.4337	0.421	0.0882	-1.2516	-1.5077	-1.8595	-1.2383	0.8228	-2.212	-3.3898	-0.4384	-1.4431	-0.2541	-0.7419	-0.4244
brca_tcga	TCGA-AQ-A04J	M	0.889034	-0.4787	2.0206	1.6751	0.4411	1.392	0.2255	1.1687	0.4269	1.9537	2.2611	0.5524	0.5254	0.9969	1.307	0.3665	2.2409	0.6585	0.3818	0.3013	1.1282	1.4559	1.0721	2.0708	0.9184	0.9854	0.2132	0.9732	1.0024	1.4898	1.8699	-0.3187	0.6671	1.485	-0.1923	0.0875	0.8267	1.1541	0.0571	0.7245	0.3172	1.4016	0.7444	0.4338	0.6414	1.2786	0.3877
brca_tcga	TCGA-AQ-A54N	BL1	-0.416672	-0.9551	1.4287	1.2417	-0.7174	0.3956	-0.8167	2.3472	-1.2007	-0.0379	1.0653	-3.0749	-4.9506	-0.0304	-1.2189	-1.7056	1.8429	0.0579	0.2247	-1.6978	0.6076	-1.0476	0.7895	-0.2655	1.6273	0.4157	1.08	-1.1274	0.2273	0.9441	1.112	0.0527	-0.6115	2.7078	-0.2578	-0.2321	0.7104	-0.8202	-3.0565	0.3253	-4.6123	-1.8656	-2.664	-1.5847	0.0352	-2.1822	-1.1073
brca_tcga	TCGA-AR-A0TP	M	0.734571	-0.8584	2.6961	2.1682	-2.6804	1.5308	-1.0528	2.3764	1.6083	3.1359	-0.5487	0.1664	-1.074	2.1511	0.1251	-0.7632	2.4037	0.6499	1.6901	1.889	-0.6056	1.635	0.0964	1.0343	0.8244	2.104	-0.6871	1.4217	2.6306	1.65	2.1321	-2.4551	1.8618	2.9279	-0.1823	1.2762	0.0625	0.6651	1.2303	0.1509	1.3486	0.5598	-1.9978	-0.8886	0.7509	1.3916	1.8003
brca_tcga	TCGA-AR-A0TS	BL1	0.614346	-0.189	1.7182	1.5264	-0.5735	1.389	0.001	2.8949	0.6623	1.489	1.9244	0.6069	0.0601	0.7632	0.7002	0.4579	1.6764	1.9347	0.8794	-0.4078	0.977	1.0013	0.0087	1.6918	0.8489	2.7918	-0.5913	1.1501	1.4426	0.7729	0.8309	-1.2302	0.7548	2.1902	-1.8563	0.5029	1.6981	0.2307	-1.2901	-0.0879	-0.7911	0.8494	0.2781	-0.216	0.0357	1.8432	1.0989
brca_tcga	TCGA-AR-A0TU	BL1	-0.727705	-1.2046	1.5732	1.3818	0.6236	0.1824	-0.5807	-0.3302	-1.8463	1.0893	1.2748	-0.5533	-0.7364	0.1145	-3.1416	-0.8875	0.5745	-2.0052	0.388	-0.0789	-0.8424	-1.3934	0.2879	-1.4889	0.2243	-1.1979	-0.5805	-2.0502	-0.0799	0.7663	0.5354	0.0939	-1.3856	-0.5494	-1.6939	-2.2418	-0.3979	-1.4226	-1.2352	1.07	-1.8323	-3.2268	-0.2106	-1.615	0.4727	0.0602	-1.3945
brca_tcga	TCGA-AR-A0U0	BL2	0.00114752	-0.7262	-1.0668	0.5965	0.6756	1.3169	1.5509	0.4854	-0.5109	-0.7051	1.1854	0.0569	-0.3751	-0.0953	0.4319	-0.9909	0.0655	1.0661	-0.7427	-1.2302	0.9984	0.0055	1.2746	0.2	1.0307	-0.3184	-0.4484	-1.8799	-1.214	0.4557	1.3941	1.0532	-1.6425	-1.3566	-1.9274	-1.4983	0.4444	0.9224	1.2695	1.8847	-1.5131	-0.6362	0.5987	-0.2597	-2.8348	0.8643	0.0467
brca_tcga	TCGA-AR-A0U4	BL1	-0.031095	0.5226	1.7933	1.5053	0.2615	-0.364	0.866	0.6173	-0.1917	1.8079	-1.648	-0.7253	0.1808	1.0223	-0.1844	-0.4745	1.4872	-0.1882	0.3007	-1.3069	0.0102	0.5542	1.61	0.2028	0.3474	0.2518	-1.4118	0.6686	1.4333	0.6919	0.9035	0.1641	0.2304	-0.9809	-0.8707	-0.8466	1.2874	0.543	-1.3267	0.0237	-0.6006	0.2217	-0.5846	-0.8915	-1.7496	1.08	-0.072
brca_tcga	TCGA-AR-A1AH	M	-0.284036	-0.8939	2.1581	1.4083	0.3897	1.2801	-0.9894	1.3208	-0.0566	-1.7465	1.6524	-0.942	-1.1896	-0.6598	-1.4703	-0.4927	-1.1659	-0.6127	1.6481	-0.5546	0.8705	-0.289	-0.5632	0.5309	0.3128	-0.01	-0.2455	0.624	0.749	-0.031	1.2761	-2.3694	-0.9323	-0.1553	-1.2494	-0.55	-0.2646	-0.929	-1.6545	-0.6532	-1.7049	-0.6545	-1.3397	-2.5841	0.3883	0.6496	0.5157
brca_tcga	TCGA-AR-A1AI	BL1	-0.162466	-1.0273	0.6997	1.4445	1.0515	0.6715	0.4963	-0.0694	-2.3757	1.4431	0.709	-0.8687	-0.3537	-2.2106	-0.1898	0.1045	1.0868	-0.0654	0.9297	-2.6739	1.3505	0.6725	1.6549	-1.3639	1.8731	0.6975	-0.1629	0.3727	-0.5831	0.4504	0.8518	-0.6573	0.2068	0.0283	-2.4584	-1.0621	0.716	-1.1151	-1.1773	0.454	-1.9841	-0.1301	0.3071	-0.6786	-0.0145	-0.983	-0.6759
brca_tcga	TCGA-AR-A1AJ	BL2	0.182735	0.4156	0.0345	0.9969	0.6292	0.0646	0.991	-0.1053	-0.5928	0.5177	0.9253	0.0989	0.2154	-0.8834	1.363	1.2607	0.8138	-0.6754	-0.2846	0.0765	1.53	0.801	0.8815	0.5302	0.1959	0.9409	0.69	0.0574	0.8181	0.2613	1.2076	0.575	-0.0827	0.4527	-1.2077	-0.2908	-0.9021	1.1984	-0.5906	1.1932	-0.2514	-0.2809	1.3405	-0.0023	-0.3511	0.8039	0.3595
brca_tcga	TCGA-AR-A1AO	LAR	0.685844	0.9603	1.0144	1.247	0.6999	0.8872	2.9639	0.2002	-0.1799	1.0956	1.3395	0.6586	-0.378	0.7817	1.1895	1.084	0.7855	0.2574	0.3954	0.773	1.1933	0.3882	1.4023	0.1807	0.7387	0.802	0.1911	0.4303	0.5298	1.1022	0.6026	0.6541	0.148	0.7211	1.598	0.127	-0.3423	1.2661	-0.1436	0.6671	-0.4693	0.5684	1.1606	0.6438	0.0609	1.1451	1.1026
brca_tcga	TCGA-AR-A1AQ	BL1	0.280656	0.0513	1.0167	1.1622	1.4899	0.9188	0.6253	1.4347	0.0836	-0.2539	2.1353	-1.9827	0.4746	0.733	-0.5415	-0.3575	0.5537	0.0978	1.142	-0.2082	0.4718	-0.145	1.1939	0.8015	1.1677	0.32	0.7174	-0.1541	0.0539	0.8664	1.4466	1.075	-0.9931	1.4543	-0.769	0.1555	0.1096	0.4183	-0.8492	1.4522	-1.8865	-0.7671	0.7327	-1.0501	0.9563	-0.7113	-0.1106
brca_tcga	TCGA-AR-A1AR	BL2	0.0307505	-0.147	-0.514	-0.2623	0.816	-0.6412	1.056	0.8858	0.1322	-0.7841	0.6911	0.0048	0.4402	-0.4087	0.0557	0.8473	0.2501	0.2662	1.3918	0.276	0.6771	-0.0721	-0.3925	-0.0673	0.3496	0.055	-0.8708	-0.7443	0.3545	0.9055	0.9889	0.6391	-0.7048	-0.9406	-1.3936	-1.1052	-0.0181	3.4498	-1.1635	-0.2268	-0.3831	0.4282	0.3116	0.3778	-0.3124	0.6794	0.7692
brca_tcga	TCGA-AR-A1AY	M	0.389994	-0.5864	1.9493	1.3433	1.8216	0.3721	0.2172	0.5792	1.2379	1.8494	2.2532	-0.9461	0.1295	1.2475	-0.2095	-0.6995	0.4697	0.9693	0.9606	0.7993	1.1803	0.9612	0.521	-0.0944	1.3083	2.0495	-0.8665	0.2812	1.3128	1.8046	1.5425	-1.4428	0.1375	2.258	-0.5768	-0.757	-0.2449	-0.6721	-1.3684	-0.1463	-0.3891	0.6488	-1.0975	-1.1487	-0.2541	1.6533	0.907
brca_tcga	TCGA-AR-A24Q	M	0.94637	0.1642	2.1625	2.003	0.4664	1.3184	0.0451	1.6334	1.0697	3.6532	0.678	0.387	0.2559	1.5823	0.2942	0.301	1.893	2.3615	1.2338	1.7639	0.3454	1.3912	-0.4067	0.6185	-0.6596	2.0725	-0.3874	1.0752	2.2014	1.8366	2.1684	-1.59	2.0901	1.5151	-1.0317	1.0079	0.7999	0.1191	2.3392	-1.14	1.0768	1.9025	0.2784	-0.5316	0.7989	0.8789	0.7336
brca_tcga	TCGA-AR-A251	M	0.331262	-0.2578	0.6623	1.4692	2.3092	1.3107	1.7998	2.5848	-0.9579	1.9491	1.7345	0.6559	0.1028	0.0413	-0.3766	1.3824	0.8577	0.2246	-0.4704	1.354	0.3845	0.9622	-0.1447	-0.2344	0.5595	-0.162	-1.2248	1.5702	1.1092	2.8587	1.6897	-1.6341	1.3872	1.2382	-2.567	-0.3043	1.6115	0.1604	-0.5935	-0.8784	-0.2572	1.7035	-0.4698	-0.3223	-0.0581	2.6417	0.1783
brca_tcga	TCGA-AR-A256	M	0.26805	-0.7089	0.78	1.7066	0.4268	1.2347	0.5733	1.566	-1.1012	-2.2173	2.5149	-0.9528	0.0534	1.9984	-1.2622	0.3224	1.6192	0.5459	0.2482	1.5413	1.2313	0.2596	1.6188	1.0299	0.2758	-0.1172	-0.7861	0.5923	1.4943	2.7822	2.0746	-0.3588	-1.6666	-1.6319	-1.7084	-0.7717	-1.3064	-0.3391	2.8627	-0.1994	-0.6999	0.8114	-1.425	1.0361	-2.7914	0.9785	2.2479
brca_tcga	TCGA-AR-A2LR	M	0.613604	0.3144	2.023	1.6768	0.1583	1.3835	-0.2006	0.5818	0.2332	1.4785	0.7406	0.3645	-0.0994	1.5205	0.3876	1.3184	1.5627	1.1818	0.0472	1.6614	0.0562	1.156	-0.4461	1.1894	1.2458	0.8508	0.3695	0.3886	0.7329	1.0441	0.6935	-0.4183	-0.106	2.3376	-0.3866	1.1067	-0.7012	0.2599	0.9508	-0.3037	0.67	1.2255	-0.0717	-1.0901	1.4232	0.8505	0.8105
brca_tcga	TCGA-AR-A5QQ	BL2	0.897685	0.7259	0.8565	0.9981	-0.5777	1.7511	0.0358	0.0004	-0.1658	-0.1736	1.692	0.279	0.4808	0.065	-1.5051	0.2451	0.5241	2.0572	0.709	3.0163	-0.8136	-0.1589	1.1757	1.0468	2.6846	1.7278	1.2829	0.1049	0.6734	0.3305	-1.5725	1.3842	0.2342	-0.7298	0.3587	-0.9378	0.4618	0.2939	1.6263	0.7527	-0.8008	-0.5027	0.1219	-0.3709	-0.0765	1.8423	2.2517
brca_tcga	TCGA-B6-A0I1	BL1	-0.0581248	0.7018	1.3195	1.7168	0.0145	1.2827	2.1079	2.2427	-1.0157	1.4615	3.1595	-2.2559	-2.8662	2.0346	-1.8953	-2.3152	1.3917	-0.711	-0.3899	0.8311	-0.0619	0.236	3.0355	-0.5118	2.2227	-0.0907	0.8153	-0.9826	1.2027	2.6644	-0.466	0.422	-0.9432	1.8782	-0.0466	-1.6018	-3.8776	-0.0089	-0.5711	2.8311	-1.4104	-1.5703	-1.861	-0.4112	0.1238	0.6039	0.5081
brca_tcga	TCGA-B6-A0I6	M	0.61255	0.2812	0.1065	1.7027	0.4472	1.5625	0.0566	1.3803	1.4549	1.845	-0.7548	-0.0795	0.4428	1.1216	1.1743	-0.0952	0.3348	0.5637	1.1879	1.7817	-0.046	0.2124	1.5443	0.7303	0.6109	1.5918	0.378	0.6332	1.4224	0.6929	2.7826	-0.5832	0.4992	2.1309	-1.6135	0.2938	-0.1173	-0.0097	0.0548	-0.2552	0.0113	0.2575	-0.2414	0.3314	0.3683	0.3478	-0.8625
brca_tcga	TCGA-B6-A0IJ	BL1	0.313452	-0.5806	0.7487	0.9154	0.707	0.9521	0.4806	0.9955	0.1429	1.3721	-0.6916	-1.1489	-1.7053	-0.1291	-0.7208	-1.4771	0.7336	0.2737	-0.0937	1.3974	2.4198	0.3589	0.7923	-0.2694	0.3186	1.3713	-0.0941	1.072	-0.7402	0.3026	0.2458	1.1754	-1.1887	0.3928	-0.7686	-0.8214	-1.1661	1.1133	-2.5628	1.9906	-2.739	0.0288	-0.2009	1.196	-1.3693	0.649	-1.2618
brca_tcga	TCGA-B6-A0IQ	M	0.0189426	-0.7341	0.9945	1.3612	0.5942	0.2153	-1.313	1.5621	1.1511	-0.6314	2.045	-2.2224	-1.6514	-0.6162	-1.4281	0.1603	0.9851	-0.4042	0.5752	-0.4542	1.6984	-0.3823	-0.687	0.5075	0.6595	1.3589	-0.7443	0.2413	0.7552	1.0555	1.1321	0.5815	-1.563	2.3778	-1.3632	-1.1846	-0.5127	0.6184	-1.0135	-0.3602	-2.5801	-2.943	-0.6267	-1.3523	1.0849	-0.1898	0.8672
brca_tcga	TCGA-B6-A0RE	M	0.279611	0.2252	1.6177	1.4401	1.9908	1.3609	1.1754	1.2892	-0.1459	1.396	2.7027	-1.0777	-0.1416	0.2824	-1.6775	-0.0653	1.4247	-0.4623	0.564	0.9928	0.5926	-0.5499	-0.2778	-0.0098	1.2117	0.3995	0.7084	-0.3536	0.8173	1.4171	0.7135	-0.3302	0.2631	-0.4394	-0.5994	-0.9728	1.2328	-0.5077	-0.5226	1.1009	-1.0104	-0.9818	-0.7209	-1.2283	-0.788	1.5499	0.3891
brca_tcga	TCGA-B6-A0RS	LAR	0.069795	-0.5339	-0.8663	0.3322	-0.4947	1.7562	2.767	0.3123	0.0715	-0.8178	-0.1656	-0.6264	0.5584	-1.3795	-0.3251	0.2276	-0.369	0.6604	0.3024	0.9507	0.3895	-0.3859	1.4397	0.5316	0.5282	-0.5535	0.6101	-0.976	-0.6364	0.6378	1.7384	-0.9263	-0.6255	-0.2347	0.5251	0.3789	1.4153	-0.2761	0.4427	0.1102	-1.1467	0.7769	0.5508	1.2498	0.3048	-0.7776	0.0687
brca_tcga	TCGA-B6-A0RU	M	0.878905	0.3354	2.2077	2.015	0.071	1.2385	0.3676	1.7891	1.7377	1.8577	1.0093	1.4505	-1.0284	2.5432	0.2046	0.7341	2.1843	1.102	0.7953	1.3065	1.5267	0.4913	0.3206	1.401	0.8114	0.2881	-0.3142	1.232	1.1615	1.5791	2.1183	-0.3736	1.0271	1.7213	-0.4259	0.3437	0.258	0.5875	-0.0158	0.8599	0.1427	1.7661	-0.039	0.2027	0.8734	1.6524	1.801
brca_tcga	TCGA-B6-A0WX	M	0.834364	1.1237	0.7495	1.7677	0.8527	1.0979	0.3075	1.6158	1.5292	0.1861	1.1136	0.8703	-0.2298	0.4906	0.2112	1.7146	0.0508	0.8333	1.7828	0.3506	1.8876	0.6894	0.756	-0.0488	1.2525	0.7554	0.9184	1.1411	1.4692	0.59	1.1308	0.6165	1.0536	1.7487	-0.4957	-0.0798	0.9341	0.2622	0.5806	0.7322	0.1114	0.5812	0.8667	-1.2846	1.1344	0.7301	1.1972
brca_tcga	TCGA-B6-A0X1	BL1	-0.335367	-0.0627	0.0182	0.0574	1.7077	0.5976	1.4846	0.5403	-0.2003	0.6864	-0.5658	-1.4538	-0.9871	0.092	0.3399	-1.6329	-1.3052	-0.1415	-0.7353	1.3036	-1.1046	-0.5395	1.6922	0.3897	0.8342	0.1771	-0.6797	-0.4249	1.2145	-0.6748	1.5113	-0.7379	-0.3877	-1.7563	-1.6045	-1.6408	-2.3315	-1.1934	-0.4128	1.7404	-3.0613	-2.654	0.2088	-0.7243	-2.0875	0.4276	0.4898
brca_tcga	TCGA-B6-A400	M	0.892368	0.7999	2.4804	1.0627	0.7069	0.3027	0.1929	1.8666	1.5727	1.0204	1.2134	0.8588	0.7004	1.6097	-0.5764	0.3526	1.1515	2.6263	0.6255	-0.0336	1.1307	0.5663	0.6133	0.755	1.1242	2.2236	1.9705	1.0544	-0.5268	1.2101	0.1626	1.0325	0.7635	1.4955	-0.7253	-0.1082	2.0783	-0.1605	0.9548	1.7665	-0.284	1.5023	0.5511	-1.0784	1.0272	0.5463	1.8368
brca_tcga	TCGA-B6-A402	BL1	0.120573	1.1052	1.7746	1.3141	-1.1137	1.0924	-1.3736	2.4143	-0.3931	0.4987	1.2338	-1.7964	-0.6437	1.9888	-0.7317	-1.2037	0.9582	1.1903	-0.3171	0.0382	2.3823	-0.7129	0.9192	0.1296	-0.2159	0.2429	0.4048	1.2199	-1.2996	1.2091	1.0008	0.0186	-0.2434	1.6939	-1.0781	-0.7307	-0.1241	-1.4181	-0.5211	1.4589	0.1446	0.824	0.0952	-1.0823	-1.6749	0.2382	-1.9049
brca_tcga	TCGA-B6-A409	BL1	0.337978	0.4656	1.5159	1.4286	-1.8008	1.2592	-1.0578	2.3283	-0.1618	0.5214	2.3212	-0.8286	-0.9108	0.9554	-1.2389	-0.2734	2.5436	0.4196	0.4224	-0.7214	1.699	-0.8015	1.1281	0.0573	1.0562	1.0371	0.7173	1.0547	-0.643	1.8856	0.5953	1.1974	-1.113	0.9014	0.3274	-0.6183	1.1146	-0.407	-0.0061	1.881	-1.0573	-1.9167	-0.0245	-0.8977	-0.1626	0.0629	-0.7307
brca_tcga	TCGA-BH-A0AV	M	1.08451	1.1926	1.4546	1.5945	2.1351	1.5935	1.8395	1.8499	2.0557	2.2011	1.2233	1.1005	1.3902	0.8756	0.5734	1.7261	0.0489	2.3855	1.5584	0.269	0.1672	1.8233	0.0318	1.0189	0.2018	1.7111	0.8681	1.0184	1.031	0.824	1.8673	-0.0699	1.3338	2.016	-0.7374	0.2579	2.1849	1.061	1.7391	-0.4439	1.032	2.3989	1.3691	1.1496	1.2213	1.546	0.6285
brca_tcga	TCGA-BH-A0B3	BL2	0.817647	0.4093	1.1855	1.4911	1.8612	1.4957	1.3562	0.4122	0.1713	0.8874	2.2176	-0.305	0.7503	0.5235	0.1259	0.8138	-0.0946	2.4781	1.5468	1.148	-0.0763	0.443	1.6708	1.657	1.207	2.1034	0.6953	0.4653	-0.3181	0.5945	0.8059	0.7988	-1.0457	-0.5236	-0.5152	0.7121	1.6786	1.001	0.9867	1.7598	0.1141	0.5464	1.3521	0.1132	0.9824	0.7044	0.9623
brca_tcga	TCGA-BH-A0B9	BL1	-0.146604	-1.8487	1.5369	1.4159	0.8887	0.1288	-1.1595	1.8284	-1.6037	0.783	-0.1602	-2.5274	-0.8506	0.0392	-1.6706	-1.0882	1.4822	-1.4719	0.3946	-1.5303	0.6421	-0.9441	1.7387	-0.4636	0.4582	0.0434	-0.1968	1.279	-1.0642	-0.1265	1.2861	-1.3242	-1.5945	2.3155	-0.1813	-0.025	-1.7652	-1.658	-1.247	0.5256	-2.7051	-0.6563	-0.2823	-0.5243	1.0088	0.0109	-1.5325
brca_tcga	TCGA-BH-A0BG	BL1	0.601201	-0.5968	2.2543	1.4059	0.7075	1.1415	0.7798	2.0658	-0.4958	1.6913	-0.3247	-0.8662	-0.2507	2.0693	-0.3106	-0.2187	2.437	1.1492	0.3812	0.3582	1.0467	1.065	1.3911	0.5966	-0.2238	1.0521	-0.7971	1.6546	0.1929	0.6622	1.9794	1.7507	-0.9041	1.2143	-0.7282	-0.3357	0.4929	-0.3871	2.9385	-0.0151	-1.0619	0.5274	1.726	-0.753	0.205	1.7101	-0.0939
brca_tcga	TCGA-BH-A0BL	BL2	1.12267	0.8227	0.9377	0.6204	1.3967	0.9666	1.0098	1.2865	0.9397	0.4387	2.1279	0.9475	1.412	-0.5974	1.7492	1.9715	0.9324	1.5236	1.1754	1.3618	1.6951	1.6815	0.6262	1.4422	1.3643	1.8658	0.9241	0.8882	1.4688	1.0998	0.8573	0.0938	1.6708	1.3481	-0.6487	0.5013	1.2006	2.07	0.0696	0.4275	0.3723	2.1078	1.3301	0.0576	0.8958	1.229	1.6275
brca_tcga	TCGA-BH-A0BW	BL1	0.494032	-1.0951	2.115	0.303	0.8929	1.2253	-0.334	1.4793	-1.2718	1.8724	0.0341	0.4616	-0.2454	1.2224	0.1935	-0.6085	2.3305	0.1565	0.9736	1.1253	-0.7795	1.8675	3.3909	2.3755	0.444	1.5729	-1.2163	2.1759	2.1808	-0.2399	0.1491	0.8814	0.8581	-1.0969	-1.7395	-1.1248	0.6857	-0.4112	-0.0653	1.2553	-1.2636	0.1566	0.881	-0.2569	0.0785	0.9816	0.9335
brca_tcga	TCGA-BH-A0E0	LAR	-0.695685	-0.4691	-1.2563	-1.2201	0.1416	1.6898	0.1446	-0.2177	-0.6613	-1.307	2.0697	-1.5174	-0.8942	-0.46	-1.5302	-1.3694	-0.5683	-1.2666	-1.6737	-0.9937	-0.3564	-1.9098	0.4782	0.1419	1.9442	-1.0735	-0.2346	-1.5051	-1.6936	-0.7859	1.4527	-2.6449	-2.1437	-1.5311	-2.2723	-0.7772	0.8608	-1.2109	-0.9758	1.1021	-2.3196	-2.6529	-1.7302	-1.0275	-0.8634	-0.3729	-1.3992
brca_tcga	TCGA-BH-A0E6	M	0.462777	0.2341	2.1896	1.6405	-0.0326	1.3374	-0.8247	1.994	0.6251	0.7311	2.5073	-0.4917	-1.0135	0.3051	-0.2875	-0.7346	1.8123	1.1439	0.8813	-0.2116	0.7001	0.249	0.0751	1.206	0.9	1.1645	0.8212	-0.1376	-0.3693	0.6237	1.2913	2.0746	-1.2158	1.7198	0.7824	-0.6788	1.0019	-0.636	-0.6266	0.9059	-1.1546	-0.5768	1.155	-0.8472	1.3343	-0.271	0.223
brca_tcga	TCGA-BH-A0WA	M	0.921628	-0.0285	1.938	1.9392	1.2482	1.1538	0.9433	1.7191	1.043	2.3281	1.3954	-0.7046	0.2586	1.9816	-0.4192	0.8255	1.9547	2.7767	1.5102	-0.1059	1.2273	1.9377	1.5653	1.6327	0.481	1.0599	0.1501	1.6543	1.3475	0.9654	1.8126	0.5076	0.5277	2.7011	-0.5741	0.0348	1.4017	-0.1951	2.7335	0.3509	0.253	1.1898	0.4396	-0.1392	0.6201	1.5627	0.7488
brca_tcga	TCGA-BH-A18G	M	-0.0667099	0.8369	2.0821	1.6931	0.5564	1.198	-0.643	0.5078	-0.3702	1.7043	-0.8469	-1.5914	0.3067	0.3112	-2.5625	-0.3203	2.7349	0.9725	-1.0835	-0.0678	-0.3349	0.3271	2.0703	-1.4605	1.7736	-0.7631	-0.8938	0.7632	0.0165	-0.2582	1.545	2.2415	0.3968	-0.8997	1.2042	-1.3707	-0.5959	-1.3184	0.0013	0.1366	0.0115	-1.1165	0.2963	-2.486	-0.4201	-0.6576	1.8629
brca_tcga	TCGA-BH-A18T	BL1	-0.348591	-0.2543	1.3605	0.3217	1.191	0.3949	0.02	1.1682	-1.0121	1.1646	1.2838	-1.631	-0.5465	0.5765	-0.1416	-0.5561	-0.1546	-0.1474	-0.4667	-1.8698	-0.2055	0.8765	0.949	0.9083	-0.4265	0.7759	0.1263	-0.5752	0.1727	-0.3768	1.2277	-1.148	-0.5613	-1.0477	-0.6338	-1.202	-0.5541	-1.0175	-2.0789	0.6492	-1.3003	-1.8312	-1.5154	-2.135	-2.98	-1.2102	-0.6239
brca_tcga	TCGA-BH-A18V	BL1	0.431039	-0.4117	0.5789	0.7449	1.4808	1.3185	0.2506	1.9527	0.56	1.0751	0.052	2.0387	0.6909	1.7242	-0.2574	0.4752	-0.4992	0.9346	0.4046	0.9339	2.0702	0.1977	0.0866	-0.1167	0.0631	1.5578	-0.3202	-0.0399	0.0194	1.7295	0.3065	-1.0462	0.2801	-0.4895	-1.9714	-0.6501	2.2725	1.6982	1.7699	-0.1835	-0.5165	1.129	0.1368	-0.2927	0.0031	0.5292	-0.2504
brca_tcga	TCGA-BH-A1EX	LAR	0.102143	-0.2481	0.3959	-1.0436	0.6481	0.5035	1.312	-0.4072	0.3788	-0.2854	1.7132	0.6348	1.3253	-0.8324	-0.0465	1.0723	-0.4348	0.2229	1.586	0.3264	0.0362	-0.0194	-0.1233	-0.7139	0.2927	0.569	-0.9979	0.7441	-0.0573	0.598	0.3751	-0.3655	0.7338	-0.448	-0.44	-0.0111	-0.0465	0.2627	0.0767	-0.6464	0.8797	0.478	0.2008	0.4924	0.4825	0.394	1.181
brca_tcga	TCGA-BH-A1F6	BL1	0.179054	-0.1534	0.9822	1.4637	1.4131	1.2521	1.0254	1.767	-0.4573	0.9934	2.6894	-0.8793	0.0114	1.0825	-1.3048	-0.2509	0.9073	0.0225	0.3269	0.131	1.1564	0.2691	-0.6337	-0.151	1.6901	-0.2854	-0.4152	1.1049	-0.8391	2.102	1.5885	1.5627	-0.8197	-0.2027	-1.296	-1.0305	0.284	-0.4571	-1.4882	1.3866	-0.8313	-1.4642	0.3219	0.0706	-1.5085	1.2519	-0.2756
brca_tcga	TCGA-BH-A1FC	BL1	-0.335566	-0.8981	-0.8423	-0.064	1.4106	-0.4637	-0.0394	1.0212	-1.7897	-0.7545	0.093	-1.3789	-0.8257	0.1127	-1.1493	-1.0468	-0.8103	0.5043	0.4204	0.6064	0.0297	-0.9079	0.579	-0.8139	-1.4582	1.0084	-1.5718	0.4869	0.5817	0.6832	0.8971	-0.4802	0.6354	0.5455	-1.4255	-1.6609	-0.8953	0.9996	1.1387	0.1548	-1.9448	0.311	-0.0465	-0.2279	-0.3937	1.2342	-1.9891
brca_tcga	TCGA-C8-A12K	BL1	0.255512	-0.7503	1.5399	1.6195	0.3872	1.2684	1.5477	0.8906	0.8792	2.1176	-1.2035	-1.7682	1.3732	0.8423	0.1091	-0.5727	0.5702	-0.7694	0.2308	-1.2258	0.0876	-0.3828	0.6807	0.0028	-0.054	-0.0807	-0.8946	0.3059	0.4768	-0.2422	1.0086	1.4644	-0.7794	1.3008	-0.3521	-0.8799	-0.4781	-0.392	1.0632	0.9016	-1.2633	-1.6526	0.9502	0.2265	-0.7448	1.3363	0.493
brca_tcga	TCGA-C8-A131	BL2	0.46679	1.0646	0.0299	0.9082	0.0013	-0.1181	-0.8058	1.1814	1.0103	-1.0857	0.6004	-0.5785	0.8662	-1.129	-0.4203	0.7841	-0.0311	1.137	0.6927	0.7659	-0.5752	0.2541	1.1699	0.945	0.5048	0.5798	0.6583	0.5402	0.6018	0.98	0.9347	1.2003	0.2895	-0.61	1.3357	0.4202	0.7377	0.9601	-0.1406	2.1497	-0.0963	0.4022	0.0423	-0.6522	-0.1434	-0.1558	1.703
brca_tcga	TCGA-C8-A134	BL1	0.75622	0.8892	1.4474	1.552	-0.056	1.52	1.8528	1.7769	0.6032	2.0578	0.6276	-0.4148	-0.8534	-0.9496	0.3011	0.222	2.6142	1.4545	0.9032	1.5413	-0.0002	0.9874	1.841	1.4198	0.4463	1.5738	0.1211	1.2875	1.5565	1.9069	1.392	0.3401	0.0641	1.039	-1.3464	1.267	1.4757	-0.8118	1.6512	0.3396	0.4731	0.7206	0.1939	-0.4313	-0.2337	1.9636	-1.3349
brca_tcga	TCGA-C8-A1HJ	M	0.184169	-1.1584	2.3127	1.248	-0.0077	0.5327	-1.5443	2.2557	-0.4316	0.9321	1.892	1.8082	-0.8633	0.9468	-1.4512	-0.2716	1.8785	1.0491	1.0285	1.0752	0.0472	0.4915	-1.6662	-0.3029	0.139	-1.6916	-2.0135	0.8099	0.8129	1.6089	0.8156	0.9755	-0.8962	0.9263	-1.9171	-1.1228	-0.2185	0.0758	0.2713	-0.9524	-1.8053	1.5033	0.1214	-1.0105	-0.4025	1.4013	-0.2767
brca_tcga	TCGA-C8-A26X	LAR	0.20946	-0.0917	-1.1609	0.0727	0.0956	-0.1443	1.5457	-0.3267	0.745	-0.355	-0.5012	0.0747	0.7119	-0.3168	0.1612	0.4858	-0.0999	1.0131	0.7961	0.3661	0.1394	-0.1803	1.3422	2.5645	-0.7892	-0.3136	0.6178	-0.5513	0.4033	0.0238	-0.6248	0.3397	0.0607	0.5368	0.878	-0.2988	0.5732	0.7664	-0.0105	0.1373	0.5927	0.5321	1.2856	-0.1524	-0.2399	0.3312	-0.593
brca_tcga	TCGA-C8-A26Y	LAR	-0.562776	-0.725	-0.4986	-0.6526	-1.9745	0.5182	2.3497	-1.2018	-0.3494	-0.2048	1.8196	-1.3027	-1.0381	-0.2242	-0.7622	-1.5081	-1.1615	-0.65	-0.4421	0.4882	-2.243	-0.1431	1.8312	0.008	-0.7464	-0.9584	-0.6162	-1.3383	-0.9049	-0.3831	-2.3683	-0.6817	-0.8104	-0.5988	-0.9675	-2.0139	-0.6067	-1.1249	-0.02	0.6225	-1.0215	-0.731	-1.3467	0.4463	0.0122	-0.8609	-1.6349
brca_tcga	TCGA-C8-A27B	BL1	-0.0689327	-1.7457	1.3035	1.8873	-1.1781	0.8241	0.5064	0.3501	-2.1701	1.2014	-0.819	0.2009	0.4711	1.8257	-1.3722	-0.6684	2.5008	0.3205	1.0865	-1.6185	1.6726	0.8674	-0.1578	-0.9229	-0.4176	0.6277	-2.3672	1.0117	0.7253	0.3514	-0.4932	1.1393	-1.3284	-0.498	-1.8531	-1.4088	1.1404	-0.7093	-1.1487	0.8568	-1.6967	-0.6333	-0.1319	0.0385	-2.4057	1.117	0.9469
brca_tcga	TCGA-C8-A3M7	LAR	0.643145	-0.8638	0.6205	0.7446	-0.1909	0.4047	-0.3722	0.5522	-0.1991	1.4506	0.4379	1.394	-0.2222	0.8835	1.8619	0.1311	0.548	-0.5405	1.0254	1.819	0.8767	0.0093	0.2393	1.9542	1.2887	0.3747	0.0637	0.3656	1.0228	0.511	1.1025	-0.1492	0.3504	1.2095	0.4758	0.406	0.4618	1.2523	1.4313	0.0926	0.8	1.1234	0.4623	0.8919	0.0129	1.4987	-0.2523
brca_tcga	TCGA-D8-A13Z	BL2	0.281084	-0.3009	0.3237	-0.2048	-0.0837	0.823	0.6736	-0.3192	0.3719	-0.3027	1.4492	0.03	1.0207	-0.9842	-0.1389	0.1536	0.1357	0.7204	0.6046	0.0976	-0.8417	0.5053	-0.7978	0.2579	0.8984	1.3488	-0.067	-0.8794	0.8513	0.4349	0.3541	0.8697	0.5728	0.1632	-0.0049	-0.262	0.6358	1.3793	-0.2527	0.3485	-0.1352	0.3162	0.4091	-1.1589	0.2611	0.4333	0.6595
brca_tcga	TCGA-D8-A142	M	0.84609	0.1202	1.5791	0.8546	1.5631	1.0781	0.8252	2.8129	1.3445	0.2472	0.9324	0.7041	1.6235	0.0235	0.6553	0.7283	1.3838	1.8351	1.1606	1.4838	1.4929	0.524	-0.1127	2.4133	1.4105	2.2444	0.7419	0.4088	1.4848	0.1525	1.5006	-0.8856	1.6119	0.054	-0.2679	0.7002	1.9226	1.035	0.015	-1.7942	1.3657	1.0676	0.4736	-0.8974	1.2116	0.913	0.0247
brca_tcga	TCGA-D8-A143	LAR	-0.173741	-0.8994	0.1148	1.6368	-1.9933	1.4051	-1.3318	-0.7478	-0.9594	-0.4763	0.0904	-0.9171	-0.7989	-0.7884	-0.4612	-0.9601	0.5411	1.0229	1.9572	-0.7272	-0.9376	0.8611	1.0433	0.0915	1.6874	1.713	-0.1708	-0.6072	-0.7777	0.3176	0.4225	-1.1132	0.3136	-0.1541	-2.4083	-1.1999	0.0145	-0.4083	-1.4879	-0.6412	-1.3307	-0.4984	-1.1232	-1.7722	1.2318	0.091	0.6558
brca_tcga	TCGA-D8-A147	BL1	0.376672	-0.8438	1.4742	1.8111	0.4757	0.9857	0.8092	2.1573	-1.0805	1.6893	1.352	0.389	-0.2551	1.2557	-0.2432	0.6882	2.2116	0.4636	1.002	-0.19	-0.2037	-0.5464	0.4241	-0.1074	0.3759	1.3072	-1.7144	1.0725	0.4107	1.4573	1.6222	0.1192	-0.5558	2.7626	-2.6472	0.0622	-0.4024	-1.0962	1.1991	0.7628	-0.9346	0.6408	0.2117	-0.9389	0.5924	0.9695	0.7773
brca_tcga	TCGA-D8-A1JF	LAR	-0.435163	-0.7025	-1.1613	-0.7314	0.3508	-0.3967	1.8457	0.9267	-0.0815	-0.6811	-0.3796	0.5908	0.5705	-0.2873	-0.2663	0.6257	-0.716	-0.5273	0.9373	0.3562	-0.0197	0.6878	2.508	-1.7162	-1.4841	-1.1976	-2.0754	0.0503	0.0429	-0.5816	0.6497	-1.631	0.5288	-0.5425	-0.3119	-0.2578	-0.3946	-0.1228	-0.0495	-1.0728	0.6381	1.5195	0.0483	-0.639	-0.9518	0.1608	-1.3635
brca_tcga	TCGA-D8-A1JG	LAR	-0.306096	-0.4104	-0.8281	-0.5361	-0.1156	-0.4993	1.0528	-1.5365	-0.5859	0.4737	-1.5384	-0.3067	0.5302	-0.6856	-0.1868	0.1534	-0.7474	-0.3851	-0.1037	0.651	0.1365	-0.313	0.6327	-0.3703	-0.0848	-0.2485	-0.2075	-0.5407	0.2059	0.9132	-0.1214	0.2132	0.8648	-0.7127	-0.375	-1.0564	0.1716	-0.0087	-0.3693	0.6283	-0.9533	0.3809	0.0734	-0.2951	-1.404	-0.1161	0.3892
brca_tcga	TCGA-D8-A1JL	BL2	0.550164	-0.0249	1.1345	1.9178	0.946	1.4194	2.8489	1.9877	0.6245	1.9322	1.6736	0.5008	0.6094	1.0181	0.2356	0.4327	1.628	1.1774	1.2219	0.5351	1.2905	1.3277	1.566	1.9251	1.5394	-0.0816	0.3794	1.4372	0.283	0.2769	1.2042	0.2788	-0.329	0.6759	-1.5755	0.3191	0.0503	0.3577	0.7056	0.6111	-0.5019	-0.0156	1.112	-0.1619	0.8711	1.6557	0.9767
brca_tcga	TCGA-D8-A1XK	BL1	0.0482663	-0.1038	1.4095	1.4683	2.0563	-0.0435	0.4417	0.2377	-0.1527	2.5289	2.5251	-1.8804	-1.227	-0.121	-1.1826	1.313	0.8791	0.5976	2.2778	-0.2698	-0.6515	0.9851	-0.2882	0.4322	1.1146	0.6884	-0.2571	1.6381	0.8922	1.1232	1.6431	0.0899	-1.8576	0.5027	-1.1336	-1.4802	0.3969	-0.018	-2.5729	0.3515	-1.3001	0.4137	-0.2875	-1.6963	0.2168	0.9712	0.1474
brca_tcga	TCGA-D8-A1XQ	BL1	0.312224	-0.3827	1.7027	1.3822	-0.7533	1.3369	1.1724	2.428	0.6275	1.2507	-0.8542	-1.2241	0.6521	-1.1997	-0.8908	-0.2845	0.034	3.0569	0.5868	-0.9043	0.2574	0.6717	1.5088	1.8873	1.7658	1.8118	-0.0924	0.5411	-0.9599	-0.3577	1.4138	-0.3912	0.0293	0.9921	-0.9252	-0.0418	1.633	-0.2415	1.0099	0.1296	-0.3563	1.3043	0.6314	-1.4235	-0.1023	0.2266	0.0075
brca_tcga	TCGA-D8-A1XW	BL1	0.718983	-0.8427	2.1551	1.6272	1.0419	1.0959	3.1513	3.2101	-0.8721	1.7999	1.7661	0.5854	0.3224	1.7536	1.4761	0.1636	2.143	0.2752	1.0225	1.7644	1.7638	0.6063	1.7495	2.2797	0.9517	1.2086	0.3156	0.2091	2.1824	1.9501	1.4278	-1.8625	0.5426	-0.3337	-0.8488	-1.0392	0.5303	1.7345	0.2695	-0.5798	-0.222	0.8309	-0.5213	0.0209	1.9078	1.2721	-1.1876
brca_tcga	TCGA-D8-A27F	M	0.671219	-0.0593	1.4563	1.6228	0.3405	1.8909	-0.6604	2.5754	-0.0882	2.3298	0.9504	-0.1727	0.2742	0.0805	0.4536	0.9223	0.958	1.6095	1.8232	0.9466	0.7838	0.4941	-0.8142	1.2009	0.4264	1.5484	0.0806	1.3774	0.9033	2.2719	0.4951	-0.7534	-0.4846	0.7815	-1.9085	0.2114	0.7763	0.0562	0.513	-0.351	-0.1878	0.9997	-0.3103	-0.6818	0.0778	1.135	1.9772
brca_tcga	TCGA-D8-A27H	M	1.02566	0.5484	2.3904	1.5735	0.6168	1.8795	1.3291	2.6894	0.3091	2.5783	2.4932	1.0357	0.8966	2.007	0.8351	1.4714	2.9637	3.0668	1.8041	2.4793	-0.4975	1.1991	1.8457	2.8728	1.5539	1.6559	0.19	1.7472	0.5392	2.3162	1.5138	0.0769	0.819	2.8178	-0.8942	0.3697	2.0785	0.6745	-0.2453	0.791	0.9203	0.9603	0.4899	-0.9406	0.396	1.3045	0.2121
brca_tcga	TCGA-D8-A27M	BL2	0.86422	-0.031	2.4196	1.3021	0.9306	1.4104	0.8921	1.7798	0.4376	1.4191	2.2151	0.6356	1.2328	1.8516	1.0846	0.7804	1.7839	1.4195	0.9424	2.2976	0.5142	0.3619	0.5617	1.2543	1.0055	1.2404	-0.0394	1.3804	2.0643	0.6115	1.3967	-0.1109	1.0738	0.3859	-0.8613	-0.2354	0.1154	0.9748	1.1543	0.8226	0.8024	0.5602	1.3351	0.0868	-0.9879	1.3531	1.1675
brca_tcga	TCGA-E2-A14N	BL1	-0.205697	-1.426	1.6043	1.3414	1.7737	0.8218	-0.5148	1.3303	-1.7284	1.6715	-0.5762	-1.6355	-1.0285	1.1125	-1.9157	-0.8468	1.5166	0.1802	0.3875	-1.0721	0.8058	-0.6765	0.2483	-0.8153	0.97	-2.0324	-1.5133	1.3742	-0.5153	-0.0684	1.9903	1.1104	-0.2395	-1.1462	-1.7132	-1.9685	-0.4583	-0.4734	-1.0447	0.8235	-1.7149	-1.967	0.0714	-0.2391	-0.3115	1.5815	0.0791
brca_tcga	TCGA-E2-A14R	BL1	-0.222501	-1.3408	1.7734	1.5969	-0.1002	1.7223	1.4233	1.8783	-0.8383	0.6847	1.4915	-1.1771	-0.4486	0.926	-2.0134	-0.3717	0.567	-0.2669	0.1813	-1.2067	0.5072	-1.8486	1.0553	-0.0074	1.417	-0.5858	-0.7688	0.7367	-1.5345	1.1536	1.1791	0.1688	-1.1394	-0.5404	-0.9843	-0.882	-0.1926	-1.2874	-2.2043	1.353	-1.1669	-0.7828	0.2465	0.3687	-0.094	0.6115	-0.8237
brca_tcga	TCGA-E2-A14X	BL1	0.201866	-0.0819	1.7711	2.4842	-0.7789	1.8758	0.1459	1.9784	-0.4963	1.6913	2.0736	-0.4663	-0.2648	2.2164	-0.6333	-0.4446	1.0142	0.6988	0.1307	0.4081	2.2322	0.1357	-0.5236	-0.0191	0.6805	0.7221	-0.4473	-0.5292	0.1184	2.682	1.7984	-1.7635	0.8579	0.3403	-1.404	-0.96	0.3452	-0.361	-1.9279	1.5465	-1.0261	-0.7381	-0.2476	-0.9406	-1.5406	0.9226	-0.4668
brca_tcga	TCGA-E2-A150	BL2	0.5495	0.1451	0.2725	1.338	1.4818	-0.3025	2.888	1.7756	-0.3451	1.0499	-0.7163	0.0636	-0.1979	0.1722	1.4395	0.2398	-0.0802	1.5044	1.4388	2.0093	0.7756	1.5414	1.2449	1.5646	1.6874	1.3082	0.3455	-1.084	1.3879	0.3267	2.3766	0.6291	-0.4626	-0.3806	-0.9155	-0.6092	0.2211	1.3529	-1.7737	-0.3502	-1.2912	0.7286	-0.2922	-0.6837	-1.5584	1.0645	0.4224
brca_tcga	TCGA-E2-A158	M	-0.210165	-1.5668	2.0085	1.3229	0.4243	1.08	-1.0003	1.5989	-2.4259	2.2258	2.6007	-2.0279	-0.8626	1.7753	-3.0769	-2.2373	2.2607	1.1146	1.4882	-2.067	-0.8044	0.2132	0.6805	0.0922	0.0902	0.5631	-2.1083	1.3038	-2.4981	3.2906	2.8609	-2.7345	-1.4172	0.3199	-2.0726	-1.8569	-0.7484	-2.1293	-0.7345	1.1616	-2.0708	0.916	-0.7235	0.1712	0.4629	0.9628	-1.8414
brca_tcga	TCGA-E2-A159	BL2	0.180453	-0.2677	-1.0901	0.121	-0.5275	1.0827	1.0231	1.2612	-0.6502	-0.5935	2.3384	-0.6365	0.5904	-1.4866	-0.7521	0.0046	-0.391	-0.429	1.3124	0.4932	-0.0014	-0.0745	-0.132	0.0959	0.9688	0.6007	-0.1163	-0.3743	-0.2129	0.2902	1.1869	-0.1824	0.0963	-0.2563	-0.775	-1.077	-0.1023	0.1722	-0.5289	0.3398	-0.767	-0.5636	0.4466	-0.684	-0.0302	0.7447	0.3824
brca_tcga	TCGA-E2-A1AZ	BL2	0.316626	-0.0448	-0.3072	0.4451	0.6297	0.1382	-0.062	1.2539	0.5986	-0.2999	2.1813	0.7995	0.7452	0.4632	0.1062	1.202	-0.3362	-0.1297	0.5861	0.7672	0.348	1.1911	0.9666	1.8076	0.7826	0.052	0.7738	-0.0337	1.1393	-0.127	1.6901	-0.6965	0.4618	1.355	-0.9308	0.3152	-1.0404	1.807	-1.0939	0.8829	0.0932	0.7019	-0.1604	-1.009	0.3675	1.1938	0.9408
brca_tcga	TCGA-E2-A1B6	BL1	0.322454	-0.9476	2.3341	0.6226	0.588	1.4128	-0.1448	1.9177	0.8696	1.6501	2.0975	-0.7516	-1.9119	0.913	-1.4656	-1.2167	2.3975	-0.574	-2.1497	1.8027	0.8404	-1.5567	1.0363	-0.0612	0.9318	-0.4672	-1.267	0.7901	-0.9932	0.8511	1.4317	1.4448	-1.3896	1.807	-0.2532	-0.6305	-2.2209	-1.4968	1.2796	1.4	-1.1739	-1.087	0.9275	-0.6277	0.1292	0.0371	-1.039
brca_tcga	TCGA-E2-A1II	BL1	-0.70019	-2.4064	0.9072	1.1459	-0.5642	0.1841	0.5113	-0.872	-2.1099	0.656	-0.8653	-0.8621	-1.1649	-0.098	-1.6608	-1.8278	0.3059	-1.2092	0.1857	-1.0299	-1.7924	0.309	0.4657	-1.26	-0.4319	0.5362	-2.2895	-1.6162	-1.1046	-1.0422	0.6843	-0.2826	-2.9178	0.5209	0.0937	-2.0281	-2.4449	-1.6194	-0.6882	-0.0357	-1.4957	-2.1469	0.0868	-1.0824	-3.557	0.9116	-1.1767
brca_tcga	TCGA-E2-A1LG	BL2	-0.352873	-2.2056	1.6213	1.5112	-0.1605	1.9213	-0.0071	1.9709	-2.1103	1.0541	2.2986	-2.6314	-1.7507	1.3334	-0.9496	-2.9203	-0.3026	0.34	-1.8125	1.4134	-0.6774	-1.8728	0.7307	-0.8401	-1.1853	-1.8758	0.3884	-2.0285	-0.6154	0.464	-1.4818	-1.4336	-1.857	2.2772	-0.5701	-0.4818	-2.9237	-2.3579	2.4384	-1.0435	-1.0446	2.5221	-2.132	-1.3637	1.7373	1.1901	-1.0987
brca_tcga	TCGA-E2-A1LH	BL1	0.568073	0.1556	2.0029	0.9025	-0.1318	1.5353	0.3322	2.7065	0.4271	1.258	2.0518	-0.9659	-0.3842	1.1166	-0.7704	-0.4989	1.4802	1.5072	0.2316	-0.2248	1.0469	-0.6689	0.0514	0.5725	0.9111	-0.1076	-0.0774	0.211	-0.194	2.3729	0.3098	0.4773	-0.3879	3.1183	0.4708	-0.978	0.4215	-0.2812	-0.3162	1.1788	-1.2733	0.4343	1.6202	0.3091	-1.2869	0.5629	-0.329
brca_tcga	TCGA-E2-A1LI	BL1	0.208726	-0.7935	-0.0016	1.5817	0.3949	0.9072	-0.8882	2.3343	-0.7277	1.7563	-1.3419	-1.6794	-1.3087	1.4492	-1.9096	-1.6034	1.8243	1.2574	1.4689	-0.8172	1.5064	0.3845	-0.1234	0.0844	-0.5007	0.1642	-1.8416	1.8745	-0.4208	1.3674	1.5903	0.8282	-0.8064	2.3196	-1.3909	-1.4663	0.8234	-1.2216	-1.5262	1.0348	-3.0435	0.2092	1.4523	-0.6064	-2.9933	1.3169	0.2591
brca_tcga	TCGA-E2-A1LK	BL1	0.0468772	0.9204	2.5877	2.1146	1.649	1.4216	0.6557	1.7909	1.5729	2.4464	1.5319	-3.1389	-1.8386	2.8568	-2.7617	-0.803	0.9818	1.2116	0.3547	0.0181	-0.7893	1.1972	1.8299	0.4151	0.381	-0.5821	0.3345	-0.0355	-0.4561	0.6697	0.8636	0.4161	-0.9834	-0.6406	-0.8816	0	-2.4384	-1.6571	1.4517	2.7709	-0.7668	-0.5836	-1.7356	0.6534	-3.0456	0.3249	-0.2353
brca_tcga	TCGA-E2-A1LL	BL2	0.776455	-1.0153	0.4043	1.1526	-1.2316	1.5773	0.2758	-0.2571	-0.5213	1.2077	0.0756	0.3753	-0.96	-0.1691	-1.1549	-0.066	0.1286	3.2033	-0.0641	2.5387	-0.7641	0.7436	0.5131	0.8035	1.6004	3.2497	0.1524	1.3079	1.2522	-0.0226	0.02	0.1077	1.4087	-1.7262	-0.6906	0.0654	0.3753	0.2601	2.1584	-0.858	-3.0121	-0.5825	-1.0685	1.11	-1.0992	2.2175	1.6603
brca_tcga	TCGA-E2-A1LS	M	0.237235	-1.6197	2.8331	2.4255	0.2144	0.5343	-1.6782	2.1055	-1.2776	2.0229	1.7913	-0.6699	-1.4664	1.5884	-0.5392	-1.3089	3.6295	-1.1299	-1.9815	3.472	2.8127	-0.2688	1.1785	-1.6422	1.0127	-1.1157	-2.6658	0.4246	0.5163	3.759	2.7084	-0.089	1.3202	-0.4684	1.7915	-1.8879	-2.0524	-0.7305	-1.7795	0.4471	1.1871	0.0339	2.3817	-0.2196	0.2102	-0.5651	-0.7893
brca_tcga	TCGA-E2-A573	BL1	0.234221	0.1968	1.7499	1.1354	1.1563	0.7347	-0.2073	0.7986	-0.6554	0.5013	2.6099	-1.3249	-0.5021	0.7889	-1.5677	0.0926	1.9784	0.2993	0.6877	0.3316	0.2524	-0.4941	1.0924	0.22	1.8563	-0.1891	1.2222	1.3714	-0.9055	1.7385	0.7196	2.5238	-1.3608	1.527	-0.2594	-1.7275	-0.4946	-0.0257	-0.4737	1.9698	-1.8623	-0.3511	0.8679	-0.4628	0.1699	0.2949	0.7159
brca_tcga	TCGA-E2-A574	M	-0.105258	-1.7634	2.9434	0.691	-1.2736	0.9487	-2.5196	2.1074	-0.8347	0.8825	2.0808	0.4777	-1.5855	0.5428	-2.1752	0.3456	1.701	-2.15	0.6872	0.147	1.1263	-0.7919	0.7533	1.1922	0.8916	-0.9191	0.1888	0.4886	-0.717	2.7363	-0.7151	1.5137	-1.8567	0.41	0.5713	-2.0469	-0.1077	-4.1799	2.1239	1.7452	-1.8498	-0.4501	-0.5298	-3.187	1.3684	0.033	-2.0798
brca_tcga	TCGA-E9-A1N8	M	-0.0606	-0.3417	2.0064	0.9347	0.0482	0.6687	-0.8025	0.5932	-1.2853	1.8408	1.3242	-0.6032	-1.6188	0.3406	-1.3489	-0.606	1.2089	0.1123	0.2227	-0.6883	0.0066	-0.8959	0.853	-0.6961	0.3979	0.6351	-0.7527	0.4652	0.3429	0.375	1.4553	-1.1748	-0.5704	0.8182	-0.9016	-0.7366	-0.9148	-0.8713	-0.2123	-0.4004	-1.4011	-0.8517	-1.0671	-1.5155	0.6296	0.4058	-0.6898
brca_tcga	TCGA-E9-A1NC	BL1	1.11823	0.2263	2.5781	1.5905	-0.0788	1.4664	1.4105	2.3514	1.1198	1.4967	2.8849	-1.0962	0.7766	2.0719	-0.5428	0.3951	1.9665	3.3947	1.1117	2.0916	0.8343	-0.2944	0.9789	0.8186	1.6402	1.8736	0.6343	1.0534	-0.3456	1.0111	1.3889	1.5515	0.1506	2.0973	0.4978	-0.0461	1.2946	-0.8533	1.2752	1.7189	1.6728	1.3459	1.8775	-0.657	0.9009	1.0223	0.2114
brca_tcga	TCGA-E9-A1ND	BL2	0.223235	-0.2093	-1.3321	0.6272	0.5449	1.8004	1.006	-0.267	-0.3793	-1.2652	2.7556	-0.9486	0.3881	-1.8596	-0.9069	0.2544	0.2149	0.7588	1.0684	1.0738	1.6122	0.2199	3.0768	1.0755	1.195	-0.8611	0.2789	0.1283	-0.2129	0.1143	0.9874	1.0552	-0.1783	-0.6748	-0.3848	-0.7712	-0.1705	0.9193	-0.2286	1.5531	-1.1075	-0.5219	1.2417	1.4459	-1.0787	1.149	0.9248
brca_tcga	TCGA-E9-A22G	BL1	-0.371634	-1.393	2.1147	1.543	-1.2849	0.987	0.4666	-0.8943	-1.2598	1.1439	0.9331	-1.4527	-0.5137	1.4583	-2.6184	-1.4165	0.8954	-1.7335	-1.0782	-0.6742	-1.2784	0.4872	0.7969	-0.4001	-0.3829	-1.0908	-0.9413	0.5576	-0.8668	0.3126	1.4556	-0.3794	-1.9205	1.9596	-0.8998	-2.3994	-1.7769	-1.8166	0.3351	0.7884	-2.5174	-1.1742	-1.266	-1.0106	0.881	-0.1629	-1.354
brca_tcga	TCGA-E9-A243	BL2	0.0186594	-1.157	-0.3773	0.9222	0.541	0.8418	1.8014	-1.1994	-0.3877	-0.3286	-1.3952	0.2898	0.5731	-0.3061	-0.49	0.7148	1.1289	-1.3475	0.0522	1.0743	1.7574	0.7001	1.1747	-1.9565	-0.038	-1.0403	-2.2623	0.5988	-0.2012	0.3381	0.4832	-0.3531	0.342	-0.7518	-0.658	-0.8226	0.2277	0.6632	0.8241	-0.4233	-0.6655	0.6254	1.0322	0.6643	0.1832	1.1709	-0.4175
brca_tcga	TCGA-E9-A244	M	0.753043	-0.4106	1.2546	1.2932	1.5348	1.4702	-0.4611	2.8565	-0.2951	0.947	0.4982	-0.6798	0.2009	1.7412	-0.9378	-0.0014	0.0441	2.9246	1.0413	2.0753	2.9291	0.5622	0.1926	1.1114	-0.0717	0.9584	-1.2904	0.9961	1.62	2.2113	1.9309	-1.1712	1.8188	2.0915	-1.2427	-0.0119	1.2016	-1.0068	-0.3034	-0.6824	0.2237	2.2645	-0.2715	-0.6657	0.5964	1.4149	-0.3813
brca_tcga	TCGA-E9-A248	LAR	-0.456413	-1.8492	-0.2243	0.5928	-0.4705	0.405	1.4156	1.576	-1.3351	-0.7402	0.2473	-0.425	0.3218	-0.9606	-1.065	-0.3791	-0.1808	-0.6625	0.3174	0.9985	0.3718	-1.4756	0.4003	-1.6096	0.159	-1.081	-2.3182	-0.9236	-0.3516	-0.2735	0.0749	-0.9938	-0.0897	0.7725	-1.0838	0.9715	-0.2419	0.3177	0.0051	-0.801	-0.7538	-1.3058	0.3158	-1.216	-1.8505	0.7763	-0.7817
brca_tcga	TCGA-E9-A5FL	BL2	0.504944	0.2558	-0.9677	-0.0069	0.2159	1.54	1.588	1.4726	0.5496	-0.6303	1.3787	0.8479	-0.8939	0.1688	-0.0729	0.6257	1.0381	0.1552	-0.1392	0.8867	0.3181	0.7025	2.4418	0.1662	2.0038	-1.2112	0.9048	0.2999	0.5389	0.4333	-0.4595	1.6871	-0.6564	-0.5253	1.6825	-0.5605	-1.2022	0.1727	1.3843	0.6186	-0.7853	0.2827	0.8987	0.4451	-0.3983	-0.3752	0.6445
brca_tcga	TCGA-EW-A1OV	LAR	-0.326926	0.2802	-0.8864	-0.7621	-0.6249	-0.4734	0.5208	-1.3686	0.2322	-1.0196	0.6657	0.0633	-0.2476	-1.4589	0.1318	0.5584	0.9491	-0.984	-0.7728	-0.3858	-0.3285	-0.1268	-0.2898	-0.2181	-0.3285	0.1595	-0.2177	-0.6712	-0.392	0.235	0.4741	0.4893	-0.0865	-0.469	0.2495	-0.1693	-0.7131	0.3646	-1.1145	0.0849	0.27	-0.6634	0.1964	-0.3424	-1.6914	0.2968	0.9734
brca_tcga	TCGA-EW-A1OW	M	0.977972	0.4441	1.9688	1.4476	0.7117	1.1389	-0.345	1.7732	1.0846	2.0427	1.639	-0.2628	0.6653	1.4218	0.0703	1.0033	1.3333	1.7057	1.5746	1.2483	1.0487	1.2151	0.8941	1.4468	-0.0087	1.9228	0.5214	1.7728	1.2409	1.4476	1.8005	1.2444	0.2228	2.7139	-1.516	1.2115	1.1395	0.5179	-0.1774	-0.0635	-0.4322	0.9993	0.9251	-1.0426	1.0453	0.9828	1.3365
brca_tcga	TCGA-EW-A1P1	LAR	1.22465	0.6736	0.882	1.2505	0.764	0.9121	1.3323	1.5178	0.6887	2.0358	1.6601	1.6346	0.5451	0.6218	2.196	1.4102	0.4939	1.561	1.361	2.09	1.2757	1.6129	0.629	1.9868	1.3451	1.3141	0.8529	0.6103	1.6316	1.733	1.0869	0.5728	0.8792	0.463	0.5632	0.4237	1.1604	2.3299	0.8595	0.1709	0.744	2.196	1.6516	1.3034	0.2111	1.6572	1.5437
brca_tcga	TCGA-EW-A1P4	BL2	0.490701	1.0064	2.5953	1.6025	-0.2081	1.4576	-1.1347	-1.1214	-0.7965	-0.0365	0.9578	0.3378	0.1301	0.9723	-0.3743	0.5663	1.1552	0.4501	1.6662	1.0384	-0.8308	0.3332	-0.0432	1.3099	2.0357	2.3891	-0.2416	0.4658	-0.3149	0.6464	0.2376	1.1677	-0.4675	0.6181	-0.645	0.6172	-1.334	-0.7903	0.529	0.5046	-0.5171	-0.0455	0.2407	-2.0386	-0.2346	1.9609	0.0242
brca_tcga	TCGA-EW-A1P8	BL2	0.226553	-0.3587	0.1693	1.4802	1.0536	0.1618	1.1203	1.463	-0.6908	0.7933	2.8853	-1.6328	-0.0733	0.5254	-0.4209	0.0484	1.2703	0.1038	0.651	0.7745	0.5598	-0.4887	1.0562	2.1051	2.3022	1.0301	2.0822	0.0132	-0.562	1.043	1.2117	-0.3109	-0.4879	1.1354	-1.0291	-1.214	0.609	0.4522	0.9792	1.2903	-0.9362	-0.6043	-0.7899	-0.5803	0.3284	1.0715	2.1633
brca_tcga	TCGA-EW-A1PB	BL2	-0.12069	-0.3559	-0.8282	-0.1822	1.1739	1.4261	-0.236	-0.6752	2.0562	0.9368	-1.648	0.6985	-2.3777	-3.0039	-0.0773	0.7153	-0.2793	-1.461	0.7411	1.9765	0.1694	-0.5426	1.8451	-2.0169	0.8856	1.0512	0.5391	-2.6556	-1.936	-0.108	-0.3251	2.355	-3.277	-1.0744	-0.8652	-2.3683	-0.0074	0.4305	1.4079	1.9887	-3.0635	-1.1355	2.3038	0.3269	-3.1939	0.2523	-1.3559
brca_tcga	TCGA-EW-A1PH	BL1	0.252222	-0.8806	2.036	0.4747	1.0528	1.298	1.8806	1.558	-0.0919	0.6265	2.1782	-0.4705	-0.9488	1.433	-2.0404	0.7098	1.5915	-0.1512	1.2607	-0.2392	1.538	0.5676	0.978	-0.2082	1.0768	0.2146	-0.7226	0.9803	-0.6912	0.6517	1.239	-0.1996	-0.9668	1.434	-0.651	-0.92	-0.2869	-0.2706	1.3648	2.7668	-1.4179	0.2411	0.5846	-0.6547	1.4831	0.9782	-0.2994
brca_tcga	TCGA-GI-A2C9	M	0.732751	0.9347	2.0307	1.6074	0.5882	1.637	1.2165	2.3142	0.4671	1.9346	2.213	-0.6347	-0.7779	1.7588	-0.1869	-0.3583	2.7891	0.896	-0.0333	1.4032	-0.0975	0.4896	1.1144	1.2589	0.9968	1.1876	0.7332	0.4069	1.6003	2.0974	1.4286	-0.389	0.715	2.3041	1.1228	-1.0882	0.0455	-0.3786	0.3061	0.0947	0.041	0.9657	0.7709	-0.3623	0.472	1.2689	0.8601
brca_tcga	TCGA-GM-A2DB	LAR	-0.145188	-0.4227	-0.0701	0.0167	-1.7516	0.2805	-0.6214	2.1064	-0.2396	-0.1629	1.6008	-0.9998	-1.1465	-0.7123	-1.3847	-0.8328	-0.3567	0.7533	0.5784	0.1897	0.9539	-0.495	0.6041	-0.489	1.0335	-1.1639	-0.1229	-1.3885	-0.3594	0.0918	0.8583	0.306	0.1252	-0.6083	0.9057	-1.1627	0.065	-1.4386	0.4504	-0.2197	-1.0183	-0.2973	-0.0864	-0.8611	-0.8683	-0.4885	-0.5338
brca_tcga	TCGA-GM-A2DD	LAR	0.451778	0.7399	0.2927	0.3691	0.078	0.5356	1.0792	2.0053	0.9541	0.8983	0.1578	-0.2143	-0.4031	0.0437	0.0839	0.4791	0.6175	0.4986	1.0329	0.5593	0.5413	-0.0728	1.6184	0.3063	-0.1242	0.092	0.8067	0.0274	-0.5032	-0.2138	1.0509	1.1436	-0.005	0.8083	0.7506	-0.0875	0.8656	2.4043	-0.3264	0.8847	-0.7093	0.1905	1.2715	0.4029	-0.5252	-0.0307	0.1118
brca_tcga	TCGA-GM-A2DF	BL1	0.369733	0.4746	1.6782	1.5381	-0.3491	1.3406	0.9259	2.0345	0.6463	1.0216	1.7974	-0.2161	0.1047	0.0448	-0.4569	-0.1781	2.564	2.3382	0.7036	0.0983	0.5811	-0.0937	-0.0485	1.3752	1.3873	0.0306	0.5355	1.691	-1.1074	2.1469	0.9059	1.022	-0.1434	2.3613	0.6061	-0.7883	1.2011	-0.3926	-0.6541	0.6171	-0.4254	-0.3064	0.4406	-0.4971	-1.0232	1.2136	0.1085
brca_tcga	TCGA-GM-A2DH	LAR	-0.437271	-0.9013	-0.7224	-0.6656	-1.1967	-0.0347	0.5146	-1.4308	-1.2395	0.0804	-0.6251	-1.1602	-0.1461	-1.1486	-0.2036	-0.0413	0.1631	-1.2261	0.1551	-1.2473	-0.0089	-1.2593	0.3441	-0.981	-0.429	0.5062	-0.4488	1.728	-0.2021	-0.0796	0.9862	-1.0847	-0.09	-0.1652	-1.0823	-0.0116	-1.323	-0.9208	-0.389	-1.1852	-1.0339	-0.6454	-0.0156	-1.0811	0.5382	-0.462	-0.07
brca_tcga	TCGA-GM-A3XL	BL1	-0.241271	-0.4112	1.0755	0.3084	-0.0087	1.0687	-0.6392	-0.1721	0.2758	0.2894	1.2544	-1.3514	-0.4337	-0.0635	-0.045	-2.142	-0.4011	-0.5639	-2.912	-1.8546	1.103	-0.2833	2.2353	-0.8268	0.8416	0.5713	0.6049	0.7533	-2.4484	1.2379	0.7874	1.7467	-2.1711	-0.8657	0.1269	-1.9589	-1.5519	-1.5031	-0.5162	2.4628	-2.3972	-1.0214	-0.0906	0.2311	0.2956	-0.6714	-0.6693
brca_tcga	TCGA-HN-A2NL	BL1	-0.515467	-0.9219	0.6004	1.9027	-1.5399	1.0003	-1.0545	-0.7612	-1.4735	0.2826	-1.4005	-0.6607	-1.679	0.5141	-2.5633	-1.1583	0.4298	-2.1153	0.1341	-0.8037	-0.6694	-0.7272	-0.1494	-0.9514	0.3768	-0.1108	-1.3026	1.4625	-0.4204	-0.2106	1.4985	0.6044	-1.5432	2.3788	-1.2332	-1.4537	-1.5348	-2.1979	3.6932	0.4435	-1.7988	-0.2011	-1.0553	-2.2501	1.0917	0.1916	-1.0425
brca_tcga	TCGA-JL-A3YW	LAR	0.769485	1.7993	-1.2993	-0.4794	0.7632	0.8857	1.6454	1.8663	1.9065	-0.4454	1.556	-0.1631	1.4119	-0.6774	0.7212	1.4532	-0.4996	1.6118	0.8141	0.9865	-0.6831	0.6273	1.1534	0.8365	0.4222	1.3147	2.0751	0.2792	0.3764	-0.0214	-0.5383	1.1013	0.796	1.0366	1.4067	-0.0254	1.5737	1.1363	1.4095	1.2258	1.3898	0.94	1.7324	-0.0352	0.1499	0.4851	0.5753
brca_tcga	TCGA-LL-A5YO	LAR	-0.160035	0.0629	-0.1228	0.1164	-0.5635	-0.2208	1.1861	-0.2044	-0.6212	-0.5208	0.4541	-1.5228	-0.2835	-0.789	-1.3584	-0.4003	0.6457	-0.0146	-1.3845	-0.2058	0.5604	-1.1455	1.1926	-0.7105	0.0859	0.0154	1.0518	-0.4129	-1.3236	0.8478	0.8529	0.1096	-1.0426	0.6236	0.2649	-0.9018	-0.4437	-0.8984	-0.6758	1.4485	-1.8511	-0.7706	0.8932	-0.9986	-0.4245	0.2972	-0.8383
brca_tcga	TCGA-LL-A5YP	M	0.891294	1.1329	1.9632	1.3312	0.4885	1.035	0.2325	1.472	0.7242	1.9176	1.4866	-0.0257	1.212	1.2833	-0.3392	0.8742	2.0667	1.5512	0.6157	0.5819	1.2177	1.0856	0.4677	1.0525	1.7571	2.0961	1.545	1.0149	0.5033	1.7838	0.6221	0.3269	0.9672	2.4727	-0.0175	-0.5309	1.5208	0.0028	0.3496	0.6076	0.519	1.0477	0.908	-0.613	1.1688	0.7418	1.7772
brca_tcga	TCGA-LL-A6FR	M	0.736484	0.9579	2.2086	0.948	-0.495	1.6241	0.5743	2.6423	1.404	1.3811	1.3193	-0.8241	0.1712	0.4446	-1.1716	0.3271	1.9721	0.6402	-0.0559	0.6451	1.3555	-0.4924	-0.5016	-0.9205	0.3986	0.8335	1.6319	0.5372	-0.6502	1.2552	1.2654	1.3988	-0.1527	3.1289	0.8693	-1.1434	1.1828	-1.0549	1.2004	2.0915	0.6661	0.0119	0.938	-1.0674	0.944	0.0784	-1.2926
brca_tcga	TCGA-LL-A73Y	M	0.747523	1.4186	2.63	2.2038	0.3618	1.7203	0.0894	2.0617	1.13	1.1468	1.5723	0.5752	0.7465	2.109	0.5306	0.8041	2.7619	1.9132	0.3962	0.6262	1.5185	0.5331	0.9836	1.4894	0.7664	0.6199	0.8545	1.2197	0.9293	1.9047	1.3763	0.0239	0.6988	2.7706	0.5168	0.2638	0.623	0.246	3.1498	-0.6844	1.2032	1.0761	0.4913	-0.609	0.6861	1.4813	0.4355
brca_tcga	TCGA-LL-A740	LAR	0.414134	0.9741	0.4788	-0.0668	0.2277	0.3265	0.4635	0.9532	0.2605	-0.73	0.0553	0.1032	0.7352	0.0203	0.1523	0.4577	0.7378	0.5708	1.2333	0.9124	-0.4353	-0.0744	2.3901	1.0953	0.3025	0.022	1.2499	-0.1869	-0.1159	-0.2191	0.2566	-0.0019	0.3526	-0.0729	0.9307	-0.6048	1.4241	1.7634	-0.5292	0.2758	0.5395	0.738	-0.4987	-0.164	-0.4158	0.1737	0.74
brca_tcga	TCGA-OL-A5D6	LAR	0.480384	1.0232	0.2359	1.0286	0.0493	0.7764	0.4804	0.4606	1.1426	-0.1852	0.3296	0.0519	0.9533	-0.2162	1.101	0.6223	-0.5155	1.2297	0.9292	0.4167	0.2032	0.0708	2.5807	1.1812	0.2433	0.7193	1.6987	-0.0908	0.349	-0.0694	0.3324	-0.4642	0.9714	0.5866	0.2167	0.2152	1.4819	0.7638	0.5367	0.0275	0.5118	0.4184	0.125	0.2285	-0.2492	-0.0952	0.5844
brca_tcga	TCGA-OL-A5D7	BL1	-0.68995	0.1457	-0.1768	1.0666	-0.9019	-0.5845	-1.2461	-0.8639	-1.1658	0.3712	1.4747	-2.6759	-1.4351	0.14	-1.8406	-1.961	-0.1658	-1.326	-1.4362	-2.0429	-0.8822	-1.0431	0.2233	-0.2834	0.1644	-0.0113	0.287	0.5921	-1.9434	1.521	0.8059	1.3992	-2.3194	0.7938	-1.5135	-1.9663	-1.7705	-2.4567	-1.2478	1.6577	-2.0495	-3.1487	0.0789	-0.2598	-3.3385	-0.3894	-0.8461
brca_tcga	TCGA-OL-A5RW	BL1	0.251313	0.1778	1.8036	0.9275	-0.3285	1.7501	0.9536	3.4389	-0.1327	-0.2084	3.1788	-0.5986	-1.4909	1.2896	-0.2604	-0.409	-0.152	0.1525	0.2283	1.5748	0.953	-2.7457	0.4518	-0.4056	1.1249	-0.7255	0.4946	1.3101	-0.724	1.6769	0.1483	2.4337	-2.4089	2.3094	-0.4376	-1.3424	-0.2751	0.1312	0.3772	2.8487	-0.5607	-1.1608	1.062	-0.5163	0.7568	-0.7894	-0.5709
brca_tcga	TCGA-OL-A66I	BL1	0.518093	1.1043	2.5671	1.3114	0.145	0.8616	0.7859	1.1521	1.9236	1.3803	1.5291	-0.9242	-0.0698	0.742	-0.7982	0.0125	1.2444	1.0497	0.2578	0.0196	0.3621	-0.1557	0.8627	-0.6134	0.5216	1.3243	0.4938	0.3165	-0.0326	-0.4014	0.015	0.2915	0.3792	0.8955	-0.023	-0.8493	1.5722	-0.73	3.0113	1.2611	-1.1604	-0.0173	1.1021	-0.1863	-1.0053	1.1717	-1.3062
brca_tcga	TCGA-OL-A66P	LAR	-0.0487703	0.8657	0.1176	-0.2203	-0.5213	-0.5238	1.533	0.1703	0.8888	-0.3353	-0.646	-1.0353	-0.8192	-0.7656	-0.8353	0.3965	0.3446	-1.3909	-0.9647	0.1494	-0.0104	-0.7782	0.8364	0.0215	-0.2442	-0.2122	1.059	-0.9559	-0.8387	-0.0167	-0.4146	-0.1251	-1.4575	0.6599	2.0515	-1.0776	0.9639	-0.7436	-0.1005	1.0409	-0.513	-0.482	0.996	1.3741	-0.4733	-1.0084	-1.1164
brca_tcga	TCGA-OL-A6VO	BL1	-0.347908	-0.0205	0.9205	1.4684	1.1476	0.1311	-0.8114	0.9221	-1.5572	0.3394	0.1046	-2.045	-0.3464	0.9195	-2.4988	-0.7708	0.1349	-0.2484	-0.2922	-0.7322	-1.2714	-0.5969	-0.2399	-0.5359	0.8817	-0.302	-1.2333	-0.4163	-1.4231	1.2043	1.739	1.0294	-0.0652	1.1044	-1.953	-0.5867	-0.9957	-1.6416	-0.5077	1.3284	-2.6526	-0.7601	-0.8364	0.0861	1.367	0.78	-1.1056
brca_tcga	TCGA-S3-AA10	BL1	0.371785	0.5501	1.7968	1.4664	0.0549	1.4365	0.6297	0.0079	0.4358	0.7948	1.6198	1.1306	-0.4816	0.499	0.0262	-0.9098	0.489	1.8189	0.1254	0.1402	-1.1426	-1.2082	0.8511	0.1987	0.8859	1.4119	0.3266	0.2329	-0.8231	-0.036	0.5369	1.2941	-0.422	1.3122	-0.4416	-0.8338	1.7415	-0.7543	0.8144	1.6836	-1.8446	-0.2617	1.0873	-1.1879	0.1847	1.3351	-0.7407
brca_tcga	TCGA-S3-AA15	BL2	0.724702	0.9802	0.9588	0.8284	0.6318	0.5835	0.3347	2.0555	0.7978	0.8568	0.9087	0.3689	0.2898	0.5909	0.6492	1.0536	1.3318	0.4592	0.3357	0.2884	1.218	0.923	0.4891	1.4178	1.6394	1.1661	1.5141	0.7273	0.481	1.254	0.4367	0.6248	-0.2625	0.6298	0.256	-0.0213	1.8531	0.7282	0.7106	-0.1657	-0.776	0.4397	1.0818	-0.0771	0.5623	1.1961	1.0203
[truncated: 55 more columns]

## Sheet: Fig3C
STUDY_ID	SAMPLE_ID	Subtype	Mean.Expression	COL6A1	MIA	SFRP1	PLXDC2	TRIM29	GPNMB	CRYAB	BGN	SYNM	KLK6	RBMS3	SULF1	CRISPLD1	TNS1	FSTL1	S100B	ACTN1	CNN3	CAV2	FMO2	LAMC1	SCPEP1	MCAM	TINAGL1	FLNA	COL18A1	SGCE	MAP1B	RCAN1	NFIB	IFITM3	PALLD	FXYD6	CD63	IGFBP5	TPM1	NRP1	AOPEP	LY6E	TIMP3	FERMT2	SERPING1	STOM	TMEM98	FAM126A	TNC
brca_tcga	TCGA_A1_A0SB_01	LumA	0.725783	0.0409	2.1252	1.6164	0.7453	1.7559	-2.7143	1.6081	-1.1384	0.4058	0.9103	2.6782	-2.1758	1.6283	-0.0845	1.1361	0.3877	1.091	0.7536	1.7555	2.0769	2.1496	1.9838	-0.5801	0.6534	1.1923	-0.9419	1.0746	1.6541	3.049	2.2148	-1.8081	1.2654	-0.9758	-0.9005	0.4184	0.2566	-0.2611	1.2197	-1.3615	0.6009	1.3491	-1.0057	-0.5859	1.2779	0.5318	-0.5596
brca_tcga	TCGA_A1_A0SD_01	LumA	0.639718	-0.2536	0.564	0.4397	0.4942	0.8732	0.2695	0.572	0.5201	0.1087	0.1618	1.1294	0.7642	0.6056	1.2894	0.4369	-0.2515	0.9613	0.1547	0.9301	0.8555	0.6158	0.3086	0.8529	0.4862	0.406	0.9621	0.5488	1.4359	-0.0964	0.5249	0.6507	0.7005	0.5801	0.0603	0.537	0.2472	0.709	0.5056	0.1938	0.597	0.8797	0.5351	0.4161	-0.0719	0.5842	0.6248
brca_tcga	TCGA_A1_A0SE_01	LumA	0.434254	0.7009	0.6499	1.2462	1.0884	0.9393	-0.3196	0.3353	0.2755	0.7033	0.3246	1.208	-0.0142	0.7063	1.1349	0.6743	-0.0266	0.7177	0.1156	0.1994	1.3286	1.3311	0.2792	-0.4349	0.4227	0.4888	0.2702	1.1249	0.1105	0.2333	0.615	0.1028	0.6544	0.2691	0.2928	-0.119	0.151	0.3468	0.0766	-0.8542	0.5906	0.0976	0.1383	0.305	1.0064	0.8569	0.3855
brca_tcga	TCGA_A1_A0SF_01	LumA	0.191132	0.1012	0.8134	0.8195	-0.1281	0.7935	-0.2034	0.2514	0.1599	0.2032	0.6658	0.857	-1.1808	0.3335	0.6029	0.3266	0.3182	0.2086	-0.7873	0.1793	0.8891	0.3291	0.3848	-0.8237	0.5976	-0.1689	0.1102	-0.2565	0.095	-0.2116	0.6005	-1.2404	0.8445	0.2912	0.6706	-0.4966	-0.1213	0.014	-1.0004	-0.2318	-0.4648	-0.0631	0.3033	-1.2631	-0.0373	0.4553	0.3361
brca_tcga	TCGA_A1_A0SG_01	LumA	0.0113881	0.4649	-0.5809	-0.3295	1.1878	-0.1496	0.0373	-0.1776	0.596	-1.0205	-0.8851	0.6043	0.3435	-0.4419	0.3431	0.299	-0.6138	-0.1943	1.2559	-0.8274	-0.632	-0.3771	0.0284	-0.5175	-0.6737	0.6396	0.3143	-0.1761	0.012	1.4475	-0.5095	0.0591	0.2343	0.2016	-0.5582	2.436	-0.0447	-0.4921	0.6935	-0.0054	0.1814	-0.1335	0.2315	1.7614	-0.4795	-0.173	-0.1103
brca_tcga	TCGA_A1_A0SI_01	LumA	0.337506	1.9119	-0.5659	-0.0327	1.2199	0.3962	0.1689	-0.5297	1.1588	-0.3128	-0.5317	1.4471	0.1389	0.5837	0.5396	1.6621	-0.6086	0.7945	1.4953	-0.1334	-0.0082	0.644	0.4995	0.0653	0.5037	1.0414	0.8029	0.4407	1.4578	1.526	0.0147	0.4918	1.306	0.2271	-0.687	-0.1921	0.2988	0.1627	0.6033	-0.0491	0.7847	1.0532	1.4183	0.4823	0.5919	0.4228	0.0509
brca_tcga	TCGA_A1_A0SK_01	TNBC	-0.684806	-1.5693	-0.2331	1.1389	-2.6167	1.3473	-1.7996	-1.0817	-1.0727	0.1601	0.4602	-2.0975	-0.6188	0.2258	-1.52	-1.6692	-0.3068	-1.2791	-0.492	-1.1554	-0.4642	-1.5732	-0.9302	0.363	0.8084	-0.7782	-0.1377	-0.1455	0.3323	-0.5253	1.5917	-2.9401	-1.123	3.0401	-2.9743	-1.4314	-1.908	-1.7139	2.3808	-1.2799	-1.1711	-1.1065	-2.1036	-1.9474	1.0275	2.7324	0.1097
brca_tcga	TCGA_A1_A0SM_01	LumB	0.194607	1.0239	-0.4662	-0.4268	0.316	0.3191	0.0832	-1.0357	1.2308	-0.5858	0.5508	0.3249	1.577	0.3709	-0.1315	0.732	-1.1194	0.4913	0.395	0.0312	-0.756	0.7329	0.4084	-0.0572	-1.134	0.7212	0.7719	0.6665	0.4821	0.4666	-0.8288	-0.1407	0.3428	0.1528	1.2371	1.8006	-0.0645	1.5067	0.1989	0.0553	1.1862	0.3183	0.4322	-0.5513	0.1086	-0.0307	1.0075
brca_tcga	TCGA_A1_A0SN_01	LumB	-0.0559861	1.1194	-0.2922	-0.3078	0.5739	-0.3512	0.836	-0.7913	0.6797	0.1574	0.6063	0.5707	0.9764	-0.1712	0.1189	0.842	-0.6814	-0.2392	-0.5811	-0.4444	0.2437	1.0842	-0.8344	-0.3836	-0.7428	-0.0265	0.8456	-0.4286	0.2375	-0.9563	-0.1398	-1.1571	0.4892	-0.1854	0.9715	-0.0822	-1.0812	0.296	0.2071	-0.0028	0.4172	0.1045	0.3878	-0.4586	-0.3815	-0.2134	0.0368
brca_tcga	TCGA_A1_A0SP_01	TNBC	0.273332	-0.6172	1.4995	0.6991	-0.3722	1.101	-0.3544	0.1769	-0.5192	0.3228	0.5705	-0.6149	-0.3461	0.7832	-0.8783	-0.6844	0.6426	0.74	0.4744	1.6187	1.3704	-0.117	-0.9603	0.1111	0.4311	0.7596	-0.164	-0.2057	0.7385	0.1822	1.1524	-1.7031	0.4845	1.7816	-0.2501	-0.8183	0.0492	-0.855	1.7605	-0.318	-1.2371	-0.2447	-0.6579	-0.4055	-1.0753	1.004	-0.6942
brca_tcga	TCGA_A1_A0SQ_01	LumA	-0.511344	-1.6688	-0.4737	-0.0495	-1.0284	-0.1228	-0.5421	-0.9863	-0.9909	-0.2482	-0.7175	-0.1977	-0.942	-0.7488	-0.1648	-0.8413	-0.8686	-1.0376	-0.5381	-0.3959	0.0032	0.2533	-0.85	0.5379	-0.211	-0.8536	-0.4044	-0.153	-0.4942	-1.0421	-1.0544	-1.391	-1.346	-0.0574	-0.2503	-0.7817	-1.0144	0.8694	-0.8927	-1.4494	-0.6692	-1.3346	-1.2435	-0.17	-2.0084	-0.7897	-1.0019
brca_tcga	TCGA_A2_A04Q_01	TNBC	0.417927	-0.076	0.9393	0.9065	0.8747	0.3119	1.0915	0.4563	2.293	1.3157	0.0947	0.1221	0.2631	-0.0417	-0.1747	0.2207	1.7247	-0.1483	0.7497	-0.8964	2.5737	1.0083	2.1335	0.386	0.5189	0.0464	0.3529	-0.6105	0.3098	0.1902	1.9185	0.7672	-0.3929	0.1664	0.6573	-0.4434	-0.3774	0.5408	0.5166	1.2947	-0.3892	-0.7142	1.2014	-0.086	0.5591	-0.2344	1.3859
brca_tcga	TCGA_A2_A04T_01	TNBC	0.227904	-0.2003	1.904	1.8358	-0.968	1.085	-0.3841	1.0129	0.296	1.7752	0.7075	-0.0529	-0.5806	2.1066	-1.5671	-1.2452	1.6672	0.3594	1.1309	-1.2286	-0.484	1.6821	0.8684	0.2321	0.9747	1.3592	-1.1917	1.383	-0.457	0.5513	2.1562	-1.1228	-0.9874	2.8715	-0.4226	-0.2762	0.0862	-1.6449	-0.9211	0.9279	-1.4903	-0.9831	-0.1843	-0.5263	-1.0397	0.2875	1.6208
brca_tcga	TCGA_A2_A04U_01	TNBC	0.201147	-0.2651	2.349	1.3807	-0.778	0.9951	0.3103	0.5014	0.4756	0.9014	1.9825	-1.0551	-0.5041	0.715	-1.6046	-0.3851	2.3347	-0.5984	0.1092	-0.2109	-0.4778	-1.2005	1.0994	0.2542	1.9697	-0.5479	0.3343	-0.3372	-0.3868	1.5977	2.0424	-0.2633	1.5007	1.3189	1.2623	-0.5803	-0.3467	-1.3467	1.4435	0.1415	-0.2992	-0.5532	-0.4534	-1.231	1.1361	-0.5635	-1.577
brca_tcga	TCGA_A2_A04W_01	Her2	0.262998	0.9434	-1.4598	-0.6683	-0.0704	0.9656	0.393	-0.7736	1.265	-1.2543	1.1577	0.1072	0.6603	-0.8161	0.6937	0.8667	-1.3684	0.1499	0.938	-0.0044	-1.6098	0.3025	0.2466	1.2556	1.1905	0.8534	1.5409	0.4398	1.3261	1.0601	1.0818	-0.3887	0.4857	0.6369	2.3468	0.5631	0.5869	0.8316	0.8717	0.8907	0.8502	-0.0055	0.504	-0.215	0.0551	-0.4374	1.5069
brca_tcga	TCGA_A2_A04X_01	LumB	-0.297129	-0.7105	-0.8796	-0.6664	-0.2854	-0.0859	0.1901	-0.935	-0.157	0.233	-0.7124	-0.9325	-0.651	-0.1518	-1.1723	-0.713	-0.3198	-0.5878	0.6549	-0.9537	0.2021	-0.9217	0.6121	-0.0601	-0.7776	-0.9027	-1.0105	-0.3218	-1.1245	0.4919	0.3528	-0.2912	-0.9088	-0.2432	0.717	1.2639	-1.3287	0.0629	-0.4546	-0.4287	-1.041	-0.8026	0.5351	1.659	-0.6317	-1.1962	0.6687
brca_tcga	TCGA_A2_A04Y_01	LumA	-0.183384	-1.1645	-0.6221	0.1145	0.144	-0.1622	-0.2625	0.0412	-0.5815	0.4981	-0.7428	0.1402	-0.8683	0.1471	-0.0635	-0.716	0.3488	-1.4629	-0.9352	0.1307	0.52	-1.3267	-0.5226	0.1399	-0.4605	-1.5914	-0.9982	-0.7137	-0.8798	0.7249	0.7959	1.4664	-0.65	-0.793	0.5385	2.0826	-1.1969	0.162	-0.148	-0.0545	-0.068	-0.4559	-0.0324	1.1568	-0.7926	-0.1293	-1.0044
brca_tcga	TCGA_A2_A0CK_01	LumA	0.198328	0.0579	0.7818	0.6566	-0.4895	0.5189	-0.2272	0.7062	0.6292	0.3669	0.2516	0.2935	-0.9347	-0.0525	1.0024	-0.0825	1.0707	-0.4609	-1.0724	0.8272	0.6256	-0.4903	0.1608	0.3847	0.8039	-0.5668	-0.0688	1.5795	-0.3311	-0.1784	-0.4843	-0.0878	-0.6624	0.7062	0.8073	-0.5529	-0.6148	0.2149	0.6441	-0.5049	-0.547	0.0094	0.4435	1.4673	1.5322	-0.5502	0.0134
brca_tcga	TCGA_A2_A0CL_01	LumA	0.169117	0.1187	-0.541	0.0311	0.2284	-0.0108	-0.1243	-0.5102	0.2774	0.1215	-1.0385	1.1784	0.5462	-0.4888	1.0567	0.9871	0.7413	-0.2592	0.3323	0.3015	0.7515	0.4964	0.363	-0.0113	-0.1049	0.6115	0.3173	0.3265	-0.0435	0.7066	-0.0952	0.684	0.2385	0.2146	-1.1644	0.3904	-0.9064	0.5469	-1.3003	0.5394	0.7012	0.0158	1.1111	-0.0142	-0.944	0.6636	0.3453
brca_tcga	TCGA_A2_A0CM_01	TNBC	0.143061	0.6222	0.8852	0.7821	0.4235	0.4421	0.0305	1.398	0.051	0.9129	2.4624	0.0469	0.0362	0.4536	-0.8291	0.0882	-0.4798	1.1306	0.5598	0.3146	1.4923	-0.3155	-0.2212	-0.3779	0.563	1.2629	-0.829	-0.905	0.0452	0.6561	0.8838	1.1537	0.1144	-0.3611	-1.1241	-0.9628	1.1304	0.3188	-0.6588	0.4815	-0.3177	-0.6084	0.3224	-0.7189	-1.7679	-0.3166	0.138
brca_tcga	TCGA_A2_A0CO_01	LumA	0.697412	0.766	0.669	0.7978	0.6958	0.8422	0.0348	0.6472	-0.0417	1.0873	0.3921	0.9671	-0.6028	0.2494	1.7901	0.4933	0.8956	0.587	0.05	1.4613	0.754	0.3242	0.1559	1.7777	1.4998	0.4758	1.1131	0.411	0.2499	1.2277	0.0574	0.8746	-0.1641	0.7628	0.2126	-0.5715	0.2262	1.2335	0.7403	0.3799	0.2496	0.5305	1.2983	0.7308	0.7973	0.7146	0.6572
brca_tcga	TCGA_A2_A0CR_01	LumA	0.494387	0.7031	1.6067	0.8837	-0.1842	0.8664	-0.4213	1.1857	1.1423	1.4144	0.8426	0.3255	-1.0062	-0.0261	0.0854	0.0292	1.2096	-0.2625	-0.4009	0.4163	0.435	-1.0352	0.5342	0.0246	1.0435	0.2324	1.4162	0.0194	-0.4261	0.5694	0.4377	1.7664	-0.5788	1.7743	2.0176	-0.8958	0.1887	-0.6139	0.8346	1.9247	-0.4311	-0.7913	1.4835	0.4711	0.9038	-0.2816	0.3377
brca_tcga	TCGA_A2_A0CV_01	LumA	0.615473	0.3054	0.8218	0.9324	0.3206	0.915	0.1477	0.3228	0.4726	0.9234	0.6311	0.9034	0.6847	0.5062	0.1218	0.9444	0.1751	0.3769	1.3818	0.5603	0.4211	0.5015	0.7401	-0.1107	1.1975	0.0044	0.2978	0.7015	-0.1541	1.3873	1.0443	0.7633	0.9744	0.5573	0.0228	-0.8502	0.7692	1.4416	0.476	0.1404	-0.7028	0.9069	0.5039	1.8391	0.5877	0.5325	0.1966
brca_tcga	TCGA_A2_A0CX_01	LumB	0.143043	0.0803	-0.0917	-0.8291	0.2644	-0.0877	0.3979	-0.5203	0.6681	-0.7715	-0.4684	0.1827	1.2254	-0.7133	0.295	0.6433	-1.23	0.0409	-0.0704	0.3006	-0.4041	-0.1016	2.3716	0.6106	-0.9293	0.1325	0.1656	0.2671	-0.4189	-0.5929	-0.7174	-0.4916	0.6181	-0.2826	0.2101	0.2952	0.2719	0.2163	0.257	-0.8148	1.0955	0.5612	0.654	-0.1143	-0.0331	-0.2086	-0.32
brca_tcga	TCGA_A2_A0D0_01	TNBC	0.0115505	-0.3432	1.5962	1.6345	0.3241	1.1017	-2.192	1.9077	0.6926	0.5763	2.187	-0.2714	-2.4738	-0.2356	-1.7394	0.1914	1.4289	-5.1968	0.1833	1.2504	-1.4405	0.7428	0.2819	0.2566	0.9083	1.0011	-1.2395	0.5008	-1.6497	-0.2281	1.8522	1.5863	-2.7324	-0.0517	-0.0884	-1.2368	-0.0989	0.1518	0.9553	1.5967	-1.9103	-0.6361	-0.1043	-1.6672	-3.8158	-0.9754	-0.0743
brca_tcga	TCGA_A2_A0D1_01	Her2	-0.666918	-0.2819	-0.953	-1.3189	-1.8892	-0.6137	-0.8218	-0.4232	0.1448	-0.473	-1.4642	-1.2039	-0.146	-1.4969	-1.2964	-0.2014	-2.1678	-0.2273	0.152	-0.5591	-1.5692	-1.381	-2.4571	0.563	-0.7109	0.9936	0.219	-1.7792	0.4663	-1.0174	-1.0304	-1.2293	1.4147	-1.0207	-1.4301	0.5389	0.7307	-0.4343	-0.9408	0.3724	-0.4713	-1.4686	-0.9398	-0.2238	-1.1501	-1.8845	-0.7394
brca_tcga	TCGA_A2_A0D2_01	TNBC	0.528207	0.0397	1.7139	1.2367	0.6771	1.2449	-0.427	1.8798	1.2005	1.7241	-0.0305	-0.7577	0.1507	-0.3225	-0.9779	-0.0211	1.547	0.6426	1.3273	0.4357	-0.6066	-0.2342	0.7945	2.3093	0.6905	1.652	-0.4814	1.4507	1.5783	0.4591	0.7704	0.4984	-0.168	-0.716	-0.575	-0.5289	2.52	-0.4752	0.4726	-0.7439	-1.0499	0.5519	-0.1188	-0.2351	-1.159	1.2441	1.603
brca_tcga	TCGA_A2_A0D3_01	LumA	-0.471996	-1.2241	-1.0354	-0.7863	-0.9766	-0.4115	-1.4646	-0.8601	-0.5331	-1.383	-0.6713	-0.8406	2.0061	-1.3213	0.68	-0.8315	-1.0377	-0.2217	1.6366	-1.5935	-1.5076	0.4057	0.3992	-1.6195	-0.067	-0.6914	-0.7771	1.6836	-1.3077	-0.0768	1.1201	-0.6058	0.2783	-1.3865	-0.7577	-0.9274	-0.0509	0.668	-1.5528	-1.4741	-0.5632	-0.756	-1.0036	2.0132	0.4691	-1.1667	-0.9657
brca_tcga	TCGA_A2_A0D4_01	LumA	-0.590821	-0.6693	-0.4912	-0.1916	-2.2371	-0.5144	-1.6374	-0.1641	-0.5974	-0.2828	-0.4077	-0.8195	-1.9834	-1.4465	-0.1214	-0.6524	0.4035	-0.5879	-1.6838	-0.336	-0.064	0.1543	-2.5943	0.1703	0.5044	-1.4123	-0.7463	-0.108	0.7484	-1.2894	0.0778	0.3271	-1.8659	-0.0991	0.5479	-0.8353	-0.1381	-0.1483	-1.0511	-0.9464	-0.4251	-0.5808	-1.4014	0.2824	-1.5458	-1.3223	-0.1377
brca_tcga	TCGA_A2_A0EO_01	LumA	0.80254	0.1596	0.7542	0.9996	0.979	0.9972	0.7957	0.6237	0.9535	0.6224	0.5247	1.3124	0.197	0.2907	0.929	1.0643	-0.0913	0.7799	0.564	0.8988	0.6507	1.3156	0.8165	0.1024	0.4464	0.7228	0.3674	0.984	0.2157	0.3559	0.5386	0.8581	1.2589	1.0647	0.9215	1.0632	0.1683	0.6464	0.8525	-0.6706	0.1419	0.7802	0.9037	2.2177	1.0599	1.0313	0.9715
brca_tcga	TCGA_A2_A0EP_01	LumA	0.393798	1.6784	-0.6405	0.2883	0.1268	-0.9389	1.4952	1.0233	0.8559	-0.5377	-1.2453	0.1439	-0.1707	-0.3735	1.8027	1.447	1.3203	0.0909	0.154	1.61	0.6781	0.6637	0.2396	1.5639	1.0818	0.5376	1.2132	0.3158	0.6286	0.9606	0.2308	0.175	0.1424	0.6918	1.1405	1.1416	-0.4587	1.4887	0.3465	-0.322	0.7799	0.9987	1.6225	0.1925	-0.1577	0.5788	0.4516
brca_tcga	TCGA_A2_A0EQ_01	Her2	-0.61698	0.0611	-1.1147	-1.2941	-0.0291	-1.1738	0.5505	-1.3459	-0.9877	-1.5374	-1.648	-1.2747	-0.4521	-0.5577	-0.719	-0.359	0.082	-1.4085	-0.2171	-1.0239	-0.4078	-1.0309	0.2761	-0.5276	-0.2561	-0.4365	-0.5294	-1.5263	-0.122	-0.4708	-0.1007	0.0899	-1.4415	0.2978	1.7104	-0.8905	-2.3593	-0.4723	-2.0024	0.0077	-1.0174	-1.6918	0.5126	0.0622	-1.6301	0.3473	-0.0651
brca_tcga	TCGA_A2_A0ES_01	LumA	0.993842	-0.0186	1.3639	1.3969	0.8583	1.2105	0.0896	1.1065	-0.6684	1.4855	0.7729	1.4642	-0.0761	1.2362	1.5825	1.0882	0.8089	0.6352	0.3927	1.9937	1.4823	0.5086	1.1367	0.3317	1.0161	0.1828	0.172	0.9639	1.2378	1.5957	1.5583	-0.1691	1.2052	0.9165	-0.1202	-0.209	0.9332	0.4652	0.8406	-0.1898	0.2166	1.1729	1.078	0.8182	0.8296	2.0272	0.954
brca_tcga	TCGA_A2_A0EU_01	LumA	-0.155876	0.3488	-1.6713	-0.6641	-0.9042	0.2671	-0.6358	-0.7726	-0.5663	-0.3913	-0.1658	-0.0931	-0.2181	2.0711	-0.5956	0.12	-0.8366	-0.0533	1.0875	-0.2946	-0.9434	-0.6435	-0.6444	-0.3628	0.484	-0.6454	-0.679	-1.025	-0.2726	-0.86	-1.5614	-0.2365	0.3986	-1.1569	-0.359	-0.7915	-0.0446	-0.2661	-0.7445	-0.4375	0.633	-0.344	-1.0739	1.1394	0.2316	-0.1673	0.2222
brca_tcga	TCGA_A2_A0EV_01	LumA	0.065703	0.0696	-0.1487	-0.0278	0.5713	-0.2147	0.7431	-0.0192	0.7809	0.3075	-0.3246	0.1903	0.7161	-0.4055	0.3622	0.2226	-0.0682	0.2287	0.4319	-0.1573	0.278	-0.4608	0.4086	-0.6257	-0.8783	0.942	-0.5206	1.1227	-0.4117	-0.5724	0.3239	0.5685	0.5489	0.1769	0.7238	-0.3065	0.1106	-0.1037	-0.6097	-0.0343	0.868	-0.0153	0.3332	-0.2407	-0.2936	-0.1393	-0.343
brca_tcga	TCGA_A2_A0EW_01	LumA	0.687463	0.9533	0.4798	1.058	1.1333	0.6912	0.6651	0.8564	0.3251	1.3599	0.4244	1.749	-0.1523	1.1344	2.5998	1.0203	1.236	-0.2694	1.522	1.8223	1.3911	0.7244	0.4926	1.6127	0.7818	0.3758	0.6514	0.9858	1.2625	1.0052	0.8931	-0.4701	0.7954	0.3472	-0.5013	0.4202	0.5762	1.2644	0.0321	-0.613	0.3544	1.0864	0.7119	0.1127	0.169	1.4019	0.5129
brca_tcga	TCGA_A2_A0EX_01	LumA	0.396319	0.4885	0.4731	0.8195	0.7587	0.4856	0.2681	-0.0578	1.0441	0.7467	0.3399	1.1893	0.6575	0.7758	0.6089	0.8915	-0.0265	0.2416	0.379	0.4108	0.5509	-0.0014	0.2058	0.0092	-0.3772	0.6442	0.0153	0.0315	-0.1719	-0.3859	0.6287	-0.0255	0.6048	0.8321	-0.1138	-0.4831	1.203	0.1221	-0.0071	-0.8781	0.4758	0.4104	0.5929	1.1972	0.3549	0.3401	0.1277
brca_tcga	TCGA_A2_A0EY_01	LumB	-0.432935	-0.9374	-1.296	-0.6168	-0.3796	-1.2308	0.4159	-0.2023	-0.1502	-0.7846	-1.4994	-0.4972	0.803	-1.1409	-0.2931	-0.3786	0.26	-1.0236	-0.5603	-0.2272	-1.0395	-1.1601	1.2016	-0.4026	0.0216	-0.5356	-0.579	-0.8182	0.4999	0.8972	0.4812	-0.9715	-0.0367	-0.4945	-0.7319	1.2961	-0.2992	-0.573	0.1342	-0.5164	0.5618	0.4295	-0.6421	0.1813	-0.1962	-0.3064	-0.2327
brca_tcga	TCGA_A2_A0SU_01	LumA	0.241271	0.3191	1.0047	0.7844	-0.6013	0.4647	-0.5494	-0.1333	0.2118	0.9477	0.0278	0.1979	-0.0104	-0.0205	0.3786	0.1821	0.4048	-0.3483	1.2843	0.2948	0.6214	0.9879	-0.3084	0.6889	0.2489	-0.3542	0.4792	-0.5476	0.02	-0.3688	0.0251	-0.4938	-0.7486	0.4219	0.3704	-0.832	0.8551	0.1231	-0.8759	-0.1067	1.0434	-0.0383	0.2759	1.0976	0.4984	-0.028	-0.0594
brca_tcga	TCGA_A2_A0SX_01	TNBC	0.44709	0.4235	-0.0034	0.6709	1.2261	1.1508	1.1675	1.7322	0.0825	-0.4241	0.6918	0.9423	0.6876	0.1689	0.5936	1.0568	0.1042	0.376	1.0738	1.1251	2.0285	0.5058	0.5346	0.5083	1.2174	1.0313	0.0824	0.5636	1.0877	0.5841	1.8285	0.3055	0.3572	1.9458	-1.1128	-0.1779	0.2053	2.33	0.3029	0.2785	0.4213	0.9731	0.7239	-0.6054	-0.1077	0.5208	0.1841
brca_tcga	TCGA_A2_A0T0_01	TNBC	0.0224129	0.2485	-0.1231	1.2521	0.876	1.6573	-0.1863	1.3295	0.4769	-0.1744	0.536	-0.3095	0.2026	1.2514	-1.0754	0.1159	1.175	-0.0249	-0.6381	0.2179	0.4779	-1.2755	-0.3948	0.2896	-0.3795	-0.2646	0.2884	-0.4154	-0.9907	0.409	0.2518	-0.836	1.1717	-0.6502	-0.5318	-0.4753	-0.3533	-0.2196	0.2401	0.0264	-0.2702	-0.75	0.8159	-0.3771	-0.0789	1.2423	-0.8915
brca_tcga	TCGA_A2_A0T1_01	Her2	0.135083	1.002	-1.0809	-0.4297	0.031	0.3698	1.6492	-0.1022	1.3024	-0.8759	-1.648	-0.1069	1.2959	-1.7052	0.3546	1.0948	0.006	0.035	0.1121	0.1815	-0.4045	0.4061	-0.0565	1.4447	1.2495	0.2543	1.3399	0.779	0.3504	0.5627	0.6772	0.1493	0.2629	-0.4373	1.2248	-0.0881	0.1303	0.7523	-0.0109	-0.0808	0.7959	0.1571	0.9939	0.397	-0.2181	0.0437	1.8416
brca_tcga	TCGA_A2_A0T2_01	TNBC	0.294425	0.4221	1.2628	1.3297	2.0355	1.1776	-0.3872	0.5365	-0.084	0.0095	1.4632	-1.0614	-0.0564	0.4143	-0.816	-0.2905	1.0316	1.4139	0.7474	0.1714	1.1502	0.6557	0.8548	1.1382	2.2242	0.731	0.6421	0.4837	-0.5474	0.6252	1.5207	1.5048	-0.8852	-0.7348	0.4583	-0.646	0.9558	1.1005	-1.3974	1.8788	-0.7327	-0.757	-0.1023	-0.4989	-1.4083	0.2455	-0.4643
brca_tcga	TCGA_A2_A0T5_01	LumA	0.675456	0.0909	1.1045	0.4006	0.429	1.2722	-1.5474	0.5313	0.5106	0.2357	0.7417	0.3952	2.2547	-0.2572	1.3656	0.0667	-0.7302	1.3178	0.7172	0.4922	0.0022	0.4844	0.5576	0.4274	1.6281	0.6766	1.1392	0.3606	-0.5159	0.1528	0.447	-0.722	0.2176	0.9361	-0.4978	-0.708	0.5733	1.0897	-0.2636	-0.4205	0.4596	0.1719	-0.122	0.8025	0.75	0.2239	1.7224
brca_tcga	TCGA_A2_A0T6_01	LumA	0.315349	1.0155	-1.542	0.2884	1.5528	-0.6093	0.2997	0.2462	0.7476	-0.2788	-1.4227	1.7336	0.9626	0.1409	1.3227	1.7182	0.9068	0.2615	1.1515	0.7005	1.0042	1.5868	0.389	0.3148	-0.8258	1.1077	0.1593	-0.058	0.724	0.6818	0.7048	0.2321	1.2585	-0.5022	-0.2622	0.7892	0.1772	1.0583	0.2284	-1.3743	1.6599	1.3007	1.0072	0.966	-0.164	0.6514	1.9324
brca_tcga	TCGA_A2_A0T7_01	LumA	0.70787	0.5528	0.6765	1.1648	0.6758	1.0232	1.2302	0.5772	0.5583	1.7233	0.6395	0.9975	1.0112	0.6975	1.0678	0.7024	0.5266	0.6905	0.0121	0.5492	1.1876	1.1666	0.7904	0.2084	0.4732	0.9638	1.0884	0.5846	1.1921	0.6587	0.608	0.9141	0.7478	0.877	0.242	0.8104	0.3521	0.8422	1.2743	0.349	0.2712	0.5933	0.4136	0.1721	0.3311	1.129	0.2161
brca_tcga	TCGA_A2_A0YE_01	TNBC	0.197742	0.1908	1.227	1.3718	1.1208	-0.0127	1.4837	0.695	-0.3396	1.297	1.9226	-1.0921	-0.0311	1.3729	-0.1424	1.378	1.9874	0.0667	0.6473	1.3074	1.0939	0.7135	0.0716	1.7303	1.3719	0.222	1.2481	0.734	0.3018	2.6438	0.1784	0.6553	-0.7014	3.4171	-0.4059	0.8162	0.0157	-0.9544	-0.0948	0.9107	-0.2282	-0.4712	-0.2018	-2.2584	1.08	1.7136	0.8283
brca_tcga	TCGA_A2_A0YF_01	LumA	-0.385407	-1.4716	-0.3252	-0.1777	0.3037	-0.4235	-0.1117	-0.1103	-0.5972	-0.1527	-0.7702	-0.0165	-0.6041	0.2679	0.1539	-0.5354	0.0517	-1.4717	-0.1898	-0.2684	-1.0646	0.2282	-0.4598	0.192	-0.8061	-2.2253	-1.3341	0.3215	-0.0192	-0.8853	-0.0806	0.7801	-0.9927	0.1666	-0.1753	0.4189	-0.5325	0.4358	-0.5096	-2.2971	-0.2812	0.0609	-0.9582	1.3276	0.9639	-0.2897	-0.7757
brca_tcga	TCGA_A2_A0YG_01	LumB	-0.463277	-0.7539	-0.3531	-0.0294	-0.3471	-0.3715	0.9232	-1.0763	-0.9421	0.4278	-0.664	-0.4478	0.1623	-0.9029	-0.5889	-0.8426	-1.074	-0.368	-1.1943	-0.6749	-0.4746	0.6156	-0.9432	-0.6795	-1.224	-1.1983	-0.4348	0.0594	1.5888	-0.89	0.32	-1.0725	-0.7846	-0.9029	-1.0042	-0.5621	-0.9145	-0.1697	-0.5903	0.0661	-0.0104	-0.461	-1.3038	-0.41	-1.4551	0.3082	0.6198
brca_tcga	TCGA_A2_A0YH_01	LumA	-0.163308	-0.3195	-1.2389	1.8857	1.0006	-0.8249	1.0866	-0.7796	0.1782	-0.5376	-0.7971	0.2972	-0.0897	0.1585	-0.2405	0.3144	-1.031	-0.2022	-0.2623	-0.584	-0.2772	-1.0925	0.5196	-1.0135	1.3713	-0.7755	-1.3931	-0.5194	-0.9345	-0.6704	-1.0189	1.4508	-0.2925	0.3473	-0.3855	0.8491	-0.8469	-0.2745	0.0794	2.4342	0.0415	-0.5495	0.7075	0.4852	-0.0986	-0.0272	-0.6247
brca_tcga	TCGA_A2_A0YI_01	LumA	-0.0709396	0.0816	-0.1071	0.2776	0.7553	0.0908	0.0336	-0.5003	-0.0327	-0.3733	-0.5683	0.9077	-0.5672	0.1485	0.2794	0.2687	0.2267	-0.2977	0.915	-0.1379	-0.183	-0.2568	0.1676	-0.5139	-0.3744	-0.9451	-0.6058	-0.7186	0.0679	-0.6468	-0.4068	-0.3998	0.5982	-0.1981	0.3184	0.8943	0.7793	0.7736	-0.6021	-0.5433	-0.3456	0.0759	0.1696	-0.5575	1.166	0.4575	-0.2671
brca_tcga	TCGA_A2_A0YJ_01	LumA	0.22796	-1.4637	2.3003	2.0148	2.3011	1.2595	3.6795	2.8255	0.0008	1.2934	2.9438	-1.7202	-0.697	1.4077	-1.2449	-0.2452	1.3256	1.9087	0.0626	-1.3012	-0.0385	1.0294	2.063	0.4976	0.1147	1.0421	-0.3281	-1.0896	-0.3698	2.3158	0.8638	-1.067	0.352	0.2919	-1.6072	-2.0368	0.1395	-0.422	-1.0422	0.4162	-0.009	0.5768	-1.1041	-0.6091	-1.0668	2.3282	-0.7432
brca_tcga	TCGA_A2_A0YK_01	LumA	0.707264	0.2582	0.8632	1.5131	0.7253	0.8558	-0.6446	0.7829	0.1741	1.8935	0.6612	1.8925	-0.5838	1.0178	1.9422	0.8761	1.1757	0.1854	0.3582	1.5644	1.4896	0.638	0.2554	1.2385	0.9295	0.6818	0.0836	0.5486	1.2029	0.8601	1.2553	-0.2187	0.7871	0.926	-0.9493	0.8314	0.2307	0.8605	0.2248	-0.573	0.6609	0.7638	0.9414	0.3876	0.116	1.4063	0.6581
brca_tcga	TCGA_A2_A0YL_01	LumA	0.660758	0.474	1.0724	1.4227	1.1782	1.166	0.7233	0.8425	0.0023	1.4088	0.5976	1.8276	-0.2764	0.7461	1.2904	0.7271	0.7516	0.5235	0.005	0.8238	1.5027	0.4931	1.0354	-0.1282	0.7181	0.8798	0.6199	0.4186	0.9599	1.1251	1.3495	-0.4186	1.06	0.9811	-0.8588	-0.5296	0.027	1.2608	-0.1312	-0.1332	-0.3659	0.2235	0.6414	0.2061	0.8708	1.2785	1.7069
brca_tcga	TCGA_A2_A1FV_01	LumA	-0.167374	-1.4608	-0.0727	0.4024	-0.0231	0.0819	-0.2321	0.1155	-0.2696	0.3575	-0.2465	1.0091	-0.2313	-0.1856	0.8325	0.2166	0.2007	-1.7883	-0.2262	1.0234	0.497	0.7138	-1.3328	0.2205	-0.2866	-1.7837	-1.5478	0.7176	0.4915	-0.4473	1.1989	-1.7712	-0.7289	-0.3684	-2.7238	-0.3922	-0.9882	0.6154	-0.0111	-2.0733	0.7914	0.715	-0.6755	-0.5382	-1.2162	0.3597	-0.7337
brca_tcga	TCGA_A2_A1FW_01	LumA	-0.423322	-1.5778	-0.5348	0.1051	0.0921	-0.1113	-0.2958	-0.1778	-0.6864	0.4281	-0.4651	0.5233	-0.3924	-0.0623	0.2907	-0.155	0.1286	-1.7666	-0.74	-0.0591	0.4746	-0.8337	-0.5065	-1.7899	-0.7976	-1.2583	-2.5846	0.173	-0.0206	-1.2765	0.9936	-1.1369	0.0567	0.0207	-1.2373	0.0014	-1.5006	-0.6518	-0.5821	-1.8285	0.2525	0.0984	-0.606	0.7179	-1.3563	-0.078	-0.5844
brca_tcga	TCGA_A2_A1FZ_01	LumA	0.269192	0.6058	0.0254	0.6449	0.7407	0.2329	1.0035	1.0333	0.0132	0.5436	-0.0486	0.8486	0.379	0.6637	1.462	0.4802	0.6769	0.8077	0.1151	0.458	1.3034	1.6504	-0.4695	0.5159	0.0383	0.2356	0.9733	1.4865	0.2829	0	-0.3626	-0.2968	0.1294	0.3144	-0.3423	-0.3105	1.2359	0.9878	-0.7868	-0.8509	1.2625	0.3589	0.2434	-0.3211	0.8805	0.5484	-0.0761
brca_tcga	TCGA_A2_A1G1_01	TNBC	0.516176	-0.4554	1.789	-0.0757	1.4025	0.5739	0.7666	1.3051	0.2099	0.3431	2.195	0.3714	1.1683	-0.2724	-0.2868	0.3353	-0.5465	2.0871	1.8433	1.2009	-0.5089	0.7105	-0.858	-0.048	0.5404	1.4371	-0.936	-0.8384	0.3684	-0.5591	0.8133	-0.8153	1.9897	-0.4399	0.3737	-0.5428	1.7965	0.9413	-0.5187	-0.4051	0.0766	1.5389	0.6143	-0.8978	0.4377	1.4936	0.4847
brca_tcga	TCGA_A2_A1G4_01	LumA	-0.694882	-2.1081	-0.6872	-0.4104	-1.0733	-1.252	-0.6128	-0.9964	-1.6147	-1.3258	-1.2954	-0.3277	-0.8794	-0.3834	-0.291	-1.4378	-0.2127	-0.6635	-0.0124	-0.8182	0.0383	-1.2906	-1.2609	-0.5642	-1.2921	-0.1285	-1.829	0.0151	-0.8083	-1.5576	0.5883	-0.5481	-1.2471	-1.2909	0.0842	-1.3396	-0.468	0.0178	-1.1618	0.4593	-0.7487	-0.5415	-1.6266	0.2165	1.2176	-0.6061	-0.2999
brca_tcga	TCGA_A2_A1G6_01	TNBC	1.04355	-1.0311	1.3669	1.8255	0.311	1.6404	1.2737	1.7353	-2.0889	2.0294	1.2115	1.2184	-0.8683	1.7992	1.138	0.5224	1.0596	0.5038	0.6271	2.1686	2.0676	0.1017	1.8028	-0.1359	1.2884	-0.0147	-0.8346	1.2661	0.6531	2.3099	1.5731	-0.2201	1.1376	1.3917	-0.8644	-0.0755	1.1785	0.6884	2.1428	-0.2607	0.3093	1.1209	1.3285	0.5132	1.4999	2.3703	0.1193
brca_tcga	TCGA_A2_A259_01	LumA	0.590229	-0.2487	0.6518	0.9017	-0.0503	0.7188	-0.5627	0.0044	-0.9227	1.0153	-0.0812	1.2666	0.0532	2.0094	0.8647	0.011	0.4992	1.9623	0.3051	0.7737	0.5496	0.1064	0.322	0.2578	0.4885	1.104	-0.3171	-0.3957	0.5386	0.0699	0.0225	-0.0317	1.0129	-0.007	-1.3947	-0.6459	1.0407	0.0523	2.0623	-0.059	0.6591	0.9792	0.1341	1.0151	-0.1927	1.1926	0.829
brca_tcga	TCGA_A2_A25C_01	LumA	-0.0675851	-0.0284	-0.7691	-0.3858	0.7052	-0.5507	-0.3238	-0.7977	-0.0818	-0.973	-0.0775	1.1117	0.2285	-0.29	0.832	0.6719	-0.4939	-0.2697	-0.272	-0.2624	-0.2048	0.9745	-1.1467	-0.4765	-0.4352	-0.6892	-0.7901	1.989	0.5953	-0.3427	0.0794	0.3431	0.215	-0.7217	-0.4304	0.0006	-0.0317	0.7902	0.0395	0.1821	0.4326	1.0485	-0.0826	-0.3573	0.871	0.7653	-0.5485
brca_tcga	TCGA_A2_A25D_01	LumA	-0.0891911	-1.126	-0.1589	-0.0617	-0.7774	-0.0498	0.2978	0.0483	-0.5519	-0.2457	-0.3551	-0.4135	-1.061	-0.8278	0.2192	-0.3975	0.3633	0.3507	-0.1939	0.4082	0.11	-0.5486	0.7058	0.9128	0.2273	-0.8534	-0.0879	-0.6379	-0.8231	-0.202	0.2887	1.4186	0.0998	-0.2899	0.349	-0.3395	-0.2038	0.2192	-0.5849	1.2639	-0.1697	-0.7369	0.6474	1.1493	-1.3236	-0.5363	-0.6972
brca_tcga	TCGA_A2_A3KD_01	LumA	0.107678	-0.6258	0.2605	0.8104	0.0164	0.4849	-0.9218	-0.236	-0.7194	0.3633	-0.2359	0.6641	0.8792	0.3418	0.6003	-0.4279	-0.5018	-0.4675	0.1546	-0.3846	1.009	0.4697	-0.2486	-0.5405	0.526	-0.426	0.8883	-0.536	0.6218	3.7208	-0.2871	-0.2129	-0.5175	0.0982	0.7918	-1.0481	0.6925	1.2182	-0.7921	0.5818	-0.4397	0.3482	0.1899	0.2484	0.4095	0.5459	1.1991
brca_tcga	TCGA_A2_A3XT_01	TNBC	-0.116493	1.6778	1.7964	0.225	-0.8186	0.8426	1.7376	-0.0058	-0.6572	1.6016	1.0616	-1.6341	-0.3919	0.3877	-1.0308	-1.0253	0.4419	0.3383	-2.1492	0.5862	-0.0143	0.3988	1.1307	0.0575	0.8715	1.6134	-0.1517	0.4054	-0.4834	-0.3295	0.385	0.3542	-0.7302	-0.8531	-0.4127	-1.1846	-1.3261	-0.31	-1.4756	-0.2886	-0.9611	-0.1464	-0.1731	-1.6123	-2.0536	0.8393	-1.0736
brca_tcga	TCGA_A2_A3XW_01	LumA	0.453668	0.3645	0.2493	0.3479	-0.2839	2.3364	2.0913	0.6191	-0.0252	0.6517	-0.1128	-0.9179	-1.325	-1.8494	0.6592	-0.5468	1.2668	-0.6668	-0.6738	0.815	-1.2359	-1.0084	-0.111	0.3757	0.7399	0.9255	1.6696	0.5335	-0.8987	-0.3717	-0.181	1.4097	-1.3984	0.9195	1.185	-0.4161	-0.1645	-1.2502	2.913	1.6642	0.3117	-1.4243	0.8174	-0.9112	-0.1916	-1.6096	-0.0643
brca_tcga	TCGA_A2_A3XX_01	TNBC	0.4484	0.6969	1.893	1.8187	-0.441	0.834	0.4636	1.6664	0.1724	0.7013	1.7098	-1.0828	-0.0704	2.5396	-0.6564	-0.8861	1.3339	1.7776	0.5702	-0.1185	1.9151	0.0328	0.5524	1.0028	0.5274	1.8855	0.7105	1.613	-0.7253	0.5596	0.9308	0.5956	0.7419	3.7663	-1.1894	-0.5858	0.5955	-0.9301	-1.0727	2.6548	-0.5669	-0.5646	-0.1573	-0.8866	0.1401	0.5444	0.0032
brca_tcga	TCGA_A2_A3XY_01	TNBC	0.917544	1.3592	1.9995	1.0289	0.5898	1.6701	1.0637	1.8332	1.4282	1.1164	0.7439	0.2578	0.5357	2.1726	1.1147	0.4432	1.138	2.7804	0.727	0.6525	0.7293	0.8963	0.5236	2.0983	1.1451	1.2559	1.7931	0.9309	-0.0691	1.4043	0.3952	1.2012	0.2247	1.276	-0.7298	0.3853	1.81	0.3854	0.4875	2.2359	0.3152	1.7525	1.1174	-0.2384	0.5589	0.8265	1.5825
brca_tcga	TCGA_A2_A3XZ_01	Her2	-0.187604	-0.0308	0.2787	0.4367	-1.4252	0.326	-0.3144	-0.5594	-1.0352	0.3658	0.0472	-0.9457	-0.7706	-0.3584	-0.7026	-0.6174	0.815	0.1567	-2.1533	-0.2613	0.0008	0.3356	-0.7168	-1.188	1.7838	-0.3286	-0.1573	0.0412	-0.1344	-0.2553	-0.3741	-0.6355	-1.5022	-0.2684	0.4309	-1.1095	-0.4515	-0.59	-0.4165	0.4043	-0.5562	-1.4661	-0.2041	-1.1553	0.0043	0.0557	1.0064
brca_tcga	TCGA_A2_A3Y0_01	LumA	-0.203401	0.1258	1.2332	-0.4883	0.6294	1.8523	-1.3307	-0.9994	-0.5938	-0.3835	2.4986	-2.2438	-1.5159	-0.3364	-0.4526	-1.3573	0.0472	-1.1444	-0.3324	1.1941	-1.7619	-1.5422	1.265	0.9987	1.3905	0.0595	1.1292	-1.6786	-2.2567	-0.3547	-0.7411	-0.2029	-1.1555	-0.7162	-0.568	-2.4692	-2.8031	-0.8385	-0.7009	2.3717	-3.3167	-0.8003	0.7361	-0.818	-1.0004	0.1211	-1.5861
brca_tcga	TCGA_A2_A4RW_01	LumA	0.0902149	1.1767	0.2138	0.2662	-0.0144	0.2857	0.6585	-0.3349	0.2503	0.5106	-0.3605	0.0889	-0.2191	1.9888	0.7078	0.1063	-0.1093	1.6405	-0.4927	0.0938	0.3454	1.1832	-0.2607	-0.1682	0.0533	-0.0961	1.6548	-0.227	0.7664	-0.2212	0.2671	-0.9564	-0.6614	0.1394	0.1987	-0.2252	-0.9699	1.0228	-0.6373	-0.445	0.5016	-0.4006	0.9265	1.1337	-0.4206	0.3506	0.47
brca_tcga	TCGA_A2_A4RX_01	LumA	1.2862	1.723	1.8893	1.914	0.5144	2.1678	0.0097	2.1098	2.5015	2.0105	0.217	1.0047	1.1442	1.9888	1.1335	1.0451	0.775	3.8831	1.8655	1.2544	1.1492	1.0779	-0.2814	1.7867	0.6057	2.4711	2.065	-0.0692	1.8993	1.7122	1.1985	0.6556	1.1424	2.3705	-1.5828	0.58	1.0248	0.6573	2.2108	-0.8406	0.3781	2.1888	0.4345	0.912	-0.1068	1.1231	2.5412
brca_tcga	TCGA_A2_A4RY_01	LumA	0.85348	0.5436	1.4758	1.5491	0.3515	1.5145	-0.4094	1.1497	0.1211	1.8192	1.1349	1.3255	-0.7042	1.0798	1.9257	0.3243	1.1825	0.878	0.0747	1.2476	1.3744	0.3017	1.2779	0.8823	1.6562	1.2335	1.1928	0.6396	0.8524	1.3635	1.0785	-0.6784	0.5957	1.5311	-0.6027	0.087	0.2015	0.732	1.0182	0.0273	0.1614	0.6389	0.7048	0.1786	0.9414	1.9052	1.0352
brca_tcga	TCGA_A2_A4S0_01	LumA	-1.10883	-1.6843	-0.9722	-0.9215	-1.6424	-1.4135	-2.1659	-1.2418	-1.4299	-0.9333	-1.648	-1.2186	-1.4352	-0.8063	-1.0496	-1.698	-1.0183	-1.3962	-2.2429	-1.1099	-0.7603	-0.9689	-3.156	0.1047	-0.9334	-1.6928	1.4593	-2.4539	0.3879	-1.5921	-2.0061	-2.5016	-2.4582	-1.5505	1.1815	-1.4345	-2.1508	-0.6888	-1.5997	0.5031	-0.3197	-1.0936	-2.1478	-2.1268	-2.0763	-1.3692	-1.6091
brca_tcga	TCGA_A2_A4S1_01	LumA	0.482765	2.8384	-0.7859	-1.5233	0.8131	-0.3113	0.7493	1.7175	3.0221	-0.2763	-1.648	0.0416	1.501	0.3461	-0.2339	1.2513	0.6276	0.8831	0.2191	1.3945	-1.7392	1.4635	2.0808	2.473	0.4285	1.51	2.7183	2.0313	2.2794	0.031	-1.3774	1.0726	0.6254	3.3788	2.4035	1.8168	1.3343	1.1505	1.6254	1.1793	-0.2126	1.215	0.2748	-0.3857	-0.7048	2.3707	2.4026
brca_tcga	TCGA_A2_A4S2_01	LumA	-0.0747208	0.7123	0.3175	0.3452	-0.2239	0.0207	0.0161	-0.0988	-0.4573	-0.0055	0.2406	-0.0273	-0.4918	0.1238	0.3442	-0.1526	0.0568	0.7518	-0.698	-0.1595	0.3007	0.7196	-0.4838	0.1858	0.9496	-0.4906	0.6928	0.5523	-0.7491	-0.0318	-0.0474	1.649	-0.4291	-0.2848	-0.5464	-0.9297	-2.2465	-0.1518	-1.3252	1.0597	-0.5054	-0.1719	0.6119	-0.7069	-0.1442	-0.2583	0.2551
brca_tcga	TCGA_A2_A4S3_01	LumA	-0.572719	-0.1326	-0.3278	-0.6284	-0.918	-0.653	-0.0041	-1.2207	0.3096	-1.2855	-1.1903	-1.074	-0.0708	0.6271	-0.917	-0.9033	-0.4869	-0.421	-1.0331	-0.0861	-0.7953	-1.3247	0.2152	-0.6707	-1.3674	-0.613	0.0869	-0.5057	-1.219	-0.3246	-0.1178	0.4818	-0.747	-0.7202	0.2449	0.9303	-1.7138	-1.4323	0.202	-0.7093	-0.0477	-1.0151	-0.2724	-1.6792	-0.1965	0.2288	-0.6099
brca_tcga	TCGA_A7_A0CE_01	TNBC	0.523247	-1.1165	1.3525	1.4815	1.1903	1.7727	-1.4337	1.5299	-0.7711	1.5035	1.7995	0.6784	-0.6433	0.6734	0.1138	-0.8313	0.3952	1.0762	0.7964	0.803	-0.0206	0.7952	1.4029	2.9775	1.0924	0.8853	1.9765	1.3388	0.7758	1.5696	1.6506	0.5477	-1.6121	1.8136	1.0031	-0.7047	-0.3612	-0.8115	-0.5443	0.2331	0.1518	-0.0478	0.161	0.5222	0.9248	1.1707	0.3492
brca_tcga	TCGA_A7_A0CG_01	LumA	0.484465	0.2647	0.6617	1.0053	1.205	0.6294	0.5956	0.3247	0.8722	1.0704	0.5022	0.9927	-0.4376	0.6457	1.48	1.2028	1.0002	-0.4442	0.6602	0.8889	0.9527	0.4555	0.5621	0.5387	0.5569	-0.203	-0.1877	0.3562	1.1769	1.7455	0.9002	-0.6115	0.5479	0.8248	0.2217	0.7568	0.0624	0.8737	0.1589	-0.8708	-0.1039	0.5018	0.8833	-0.0997	0.2979	1.3132	0.2631
brca_tcga	TCGA_A7_A0CJ_01	LumA	-0.422279	-1.3183	-0.0765	-0.4762	-1.9604	-0.2428	-0.6658	-1.0461	-1.3742	-0.8877	-0.2617	-1.4155	0.7166	-2.3784	-0.7619	-1.2758	-0.9499	-0.133	-1.0173	-1.1457	-0.4746	-2.2045	-0.105	-0.2481	-1.1453	1.3413	-0.4026	0.1269	-1.6825	-0.8027	0.6589	-0.0551	1.2534	-0.8404	-0.6997	1.7172	-0.5493	-1.0557	1.1308	0.1906	-0.8576	0.537	-0.5922	0.5855	-2.3641	-1.6846	1.7281
brca_tcga	TCGA_A7_A0D9_01	LumA	-0.139774	0.0868	-1.1821	-0.3022	-0.63	0.1803	-0.4338	0.3437	0.0194	2.0246	0.0803	-0.2919	0.8785	-0.808	0.4386	-0.0518	0.1403	-0.0019	-0.1414	0.1446	-0.025	0.174	-1.5907	0.0668	0.3541	-0.6569	0.38	-0.897	-0.1441	-0.4558	-0.2521	-1.6725	0.0124	-1.059	-0.9717	-0.1972	0.5696	0.0155	-0.7817	1.1481	1.0445	0.0993	-0.675	-1.4245	-1.338	0.0922	0.1646
brca_tcga	TCGA_A7_A0DA_01	TNBC	0.758896	0.6221	1.4675	1.4898	1.2798	1.9037	1.1217	2.5315	1.2837	2.6737	1.4782	0.1295	0.9178	0.4064	-0.2243	0.5004	0.6362	1.5541	1.4017	0.8836	1.3424	0.3104	0.7823	0.5993	0.7807	1.6593	1.4293	0.3679	0.2646	1.1347	1.2276	-0.9886	0.7928	0.2974	-1.2119	-0.607	2.1257	1.2174	0.0112	1.2578	1.2113	0.9874	0.0423	-0.8169	0.0862	0.9993	-0.7761
brca_tcga	TCGA_A7_A0DB_01	LumA	0.253674	0.2312	0.1101	0.3172	0.0789	0.4064	1.0654	0.6332	0.468	0.4383	-0.0637	0.4085	-0.3152	0.0474	0.9704	0.637	0.9573	-0.2076	0.6765	0.5623	0.7076	-0.6488	1.0352	-0.3382	-0.2708	-0.0001	-0.4895	0.3956	1.8335	-0.0715	-0.4221	-0.7194	0.2456	-0.059	1.3407	1.6805	0.1219	0.4963	2.009	-0.4515	0.3858	0.5842	0.2811	-0.3142	-0.06	0.0619	-0.2823
brca_tcga	TCGA_A7_A13G_01	LumA	-0.515761	-0.1974	-0.6538	-0.8213	-0.6308	-0.4256	-1.438	-0.9463	-0.5738	-0.5538	-0.4031	-0.1913	-0.1502	-0.4304	-0.3441	-0.4266	-0.4943	-0.5436	1.1377	-1.2097	-0.6697	-1.3946	-0.4377	-1.1036	-0.9639	-0.7916	-0.7067	-1.5304	-0.6723	-1.3551	-1.8168	-1.288	0.7695	-1.4585	-0.4604	-1.4363	3.0141	-1.0189	-0.8246	-1.6564	0.0623	-0.694	-1.3119	-0.2146	0.3922	-1.0933	-0.7203
brca_tcga	TCGA_A7_A26E_01	LumA	0.0216891	-0.1376	0.0418	0.5576	1.8694	0.1055	0.0986	-0.3674	0.3961	0.3143	-0.2246	1.2707	0.3148	0.6815	0.5752	0.5691	-0.659	-0.5261	0.3723	0.035	0.5337	1.159	0.0545	-0.8545	-0.7905	-0.0709	-0.9151	-0.269	0.3128	-0.4289	-0.2961	-2.0161	0.74	-0.2724	-0.1903	0.8469	0.7746	0.6758	1.3704	-1.1487	0.5764	0.2984	-0.3256	0.7166	-0.323	0.7844	-0.4098
brca_tcga	TCGA_A7_A26F_01	TNBC	0.556061	0.251	-1.2251	0.9015	0.2864	1.5072	0.604	-0.0564	0.6163	-0.8271	2.0325	0.1694	1.3928	-0.4752	-0.3088	1.1969	-0.2532	0.1427	1.5516	1.5111	0.931	0.9988	1.2988	1.0073	1.4964	0.4542	-0.0989	1.5422	0.3795	0.6475	1.4588	0.613	1.1639	-0.7053	-1.116	-0.5973	0.4725	1.5828	0.6615	0.5142	-0.9263	1.4246	0.6848	0.757	-1.1396	1.4834	1.6648
brca_tcga	TCGA_A7_A26G_01	TNBC	0.568253	0.3692	1.5648	1.2746	1.4168	0.0855	0.8051	0.8774	0.9866	0.5888	1.6119	1.6086	1.6438	-0.4052	0.6391	1.4021	1.8577	0.3027	1.3833	0.8777	-0.7943	1.9777	0.7715	0.5666	1.0877	0.2171	-0.3725	0.6111	1.429	-0.1094	1.0802	0.2535	1.5091	-0.0046	-0.5591	0.4345	-0.104	1.2911	0.0684	-0.975	1.1383	1.1325	1.1207	0.3902	0.0191	1.662	0.8372
brca_tcga	TCGA_A7_A26I_01	TNBC	0.688692	0.6158	1.3381	-0.7702	1.3185	0.8581	0.4469	0.8831	-0.1692	-0.6724	2.3606	0.6492	1.4196	0.4201	0.6015	1.8406	-1.0404	1.4839	0.8	2.1107	0.3931	1.3212	0.4735	1.3349	1.8154	1.5548	0.3297	-0.3065	0.3248	-0.3314	1.765	-0.9586	1.3788	0.5339	-1.5575	-0.0222	1.3655	3.0921	0.6206	0.4137	0.8157	1.189	0.1149	-0.7762	0.3457	1.1959	1.5484
brca_tcga	TCGA_A7_A26J_01	LumA	0.0786733	-0.2139	-0.1512	0.1842	0.7514	0.1066	0.4888	-0.4974	-0.2735	0.3238	-0.0147	0.9346	0.533	-0.1163	0.5246	0.4528	-0.7952	-0.2781	-0.619	-0.0653	0.3642	1.0493	-0.244	-0.8388	-0.698	-0.1042	-0.343	-0.4049	-0.0331	-0.1773	0.0613	0.4868	0.7363	-0.103	-0.5119	1.8966	-0.2767	-0.1981	-0.1503	0.8495	-0.0573	0.6142	-0.0651	-0.6739	0.9748	0.3555	-0.1328
brca_tcga	TCGA_A7_A2KD_01	LumB	-0.0198129	0.7687	-0.093	-0.5661	0.0801	-0.0137	-0.2726	-0.9605	0.0692	-0.4575	-0.2158	0.2243	0.842	-0.0661	-1.094	0.4996	-0.4197	-0.793	0.236	0.6232	-0.2422	-0.5588	0.3108	-0.2844	-0.3452	-0.9032	0.1161	1.4409	-0.5539	-1.2748	-0.8151	0.1016	0.5057	-0.301	0.0036	-0.7652	-0.4483	0.0475	0.556	0.6853	0.6893	0.9557	0.176	2.211	0.4989	-0.1593	0.507
brca_tcga	TCGA_A7_A3IY_01	LumA	0.527174	-0.5387	1.0907	0.7109	-0.2116	0.5991	0.0569	0.5286	-0.4291	0.8558	0.603	-0.734	0.4962	-0.6161	-0.2605	-0.2361	0.2469	0.4354	1.1757	0.8651	-0.2991	-0.7123	-0.3282	1.5735	0.4377	-0.5211	1.1381	-0.539	0.6803	0.5873	-0.3395	0.8317	0.4733	0.0729	2.177	-1.1688	1.6226	0.2574	-0.1329	1.2103	0.8585	-0.2456	-0.0186	0.2041	0.9788	0.2956	1.8787
brca_tcga	TCGA_A7_A3J0_01	LumA	-0.671531	-1.4492	-1.1506	0.0907	-0.6324	0.1098	-2.1997	-1.2044	-0.9402	-0.7088	-1.648	-1.114	-0.8177	-1.3293	-1.3952	-1.9657	-1.0069	-1.4095	-2.3594	-1.182	-1.1445	-0.3203	-0.9926	-0.0554	-0.3129	-0.1449	1.0419	-1.4413	1.3813	-1.0448	-0.4996	-1.5096	-1.2613	-1.6456	-0.3627	-1.7875	-1.7753	-0.4075	-0.7901	-0.6559	-2.0583	-1.6868	-1.1312	-0.3324	-1.6301	-0.6637	1.7764
brca_tcga	TCGA_A7_A3J1_01	LumA	-0.052697	0.6101	-0.3122	0.4635	0.3796	-0.037	-0.0836	0.5733	0.3516	-0.4725	-0.5726	1.0539	-1.6518	0.2244	1.7247	-0.0587	0.2239	-0.5421	-0.3217	0.2344	0.8708	-0.4128	0.1331	0.1528	0.7357	-0.1609	0.7885	0.623	0.3074	-0.5758	0.0711	1.3357	-0.2733	-0.2539	-0.2521	1.6751	-1.8866	0.4153	-0.1235	0.7824	-0.8405	-0.4361	0.6978	0.2953	0.0745	-0.1076	-0.9135
brca_tcga	TCGA_A7_A3RF_01	LumA	-0.832361	-0.1112	-1.0648	-1.5263	0.5198	-1.6371	-2.2664	-0.1627	0.2364	-0.5136	-1.648	-1.5659	-0.9816	-1.0331	-1.1652	-1.1693	-1.104	0.7494	-1.9829	-1.4303	-1.3293	-0.13	-3.253	1.5383	-0.2175	-0.2863	0.6877	-2.1487	0.5603	-1.4241	-0.4064	-0.537	-1.2724	-1.0224	0.4459	-1.4094	-0.0758	-0.5356	-1.17	-0.6754	-0.3847	-2.4051	-1.2114	-0.5989	-1.8801	-1.7661	-0.5717
brca_tcga	TCGA_A7_A426_01	LumA	0.586405	0.5279	1.2919	1.1805	0.4179	1.0408	0.2537	0.8736	0.6558	1.4338	0.837	-0.2611	-0.5864	0.4453	1.0503	0.1338	0.9869	0.5444	-0.5004	0.7425	1.0393	-0.4282	0.9425	0.6673	1.7531	0.4296	1.436	0.4491	0.2052	0.5178	0.4738	0.3141	-0.4669	1.3346	0.3123	0.045	0.1218	0.2576	1.5575	0.6005	-0.5126	0.2192	1.2998	-0.0434	0.5286	0.4821	0.4994
brca_tcga	TCGA_A7_A4SA_01	LumA	0.0745911	0.5544	-0.3052	0.6129	-0.1336	0.2315	0.0323	-0.0465	0.6638	-0.1615	-0.3304	0.3602	-0.2323	-0.1518	0.9254	0.374	0.2568	0.3452	-1.163	0.4501	0.7448	-0.2316	0.3441	0.1141	0.1925	0.79	1.0619	0.4128	-0.2766	-0.7078	-0.1954	0.1876	0.4105	0.0678	0.0381	-0.1913	-0.176	0.0182	1.7056	0.1421	-0.4775	0.6853	0.3237	-1.0893	0.0459	0.1375	-0.756
brca_tcga	TCGA_A7_A4SB_01	LumA	-0.149106	-0.206	0.0304	-0.018	-1.0573	0.0834	-1.0962	-0.1046	0.3214	-0.3405	-0.0915	-0.253	-1.0575	0.1786	0.2799	-0.6782	-0.4486	-0.6478	0.1496	0.4547	-0.0513	0.033	-1.1271	0.0367	0.2976	-0.6199	0.0025	0.8104	-0.5965	-0.1585	-0.4723	-0.9142	-0.1623	0.557	0.9582	-1.0574	0.2634	0.1057	-0.9176	-1.2144	1.2006	-0.9152	-0.3907	-0.2302	-0.5978	0.0243	-1.1378
brca_tcga	TCGA_A7_A4SD_01	TNBC	0.472079	0.3855	1.8855	0.9461	0.297	1.2584	-0.1312	1.3211	0.2784	-0.0839	1.6965	0.0744	0.8675	1.2656	0.4642	0.6061	-0.8659	1.1927	0.8729	0.1623	2.305	0.5627	1.7511	1.3678	1.448	1.3458	0.4554	-0.1399	-0.514	0.8682	0.9217	0.2069	-0.5488	0.4802	-1.2917	0.5452	0.2169	-0.2468	0.4797	0.7071	-0.8137	-0.2853	0.7177	-1.0599	-0.6153	0.6841	0.8498
brca_tcga	TCGA_A7_A4SE_01	TNBC	1.02459	1.1983	1.6169	0.498	0.5434	1.3985	0.4159	2.3164	1.1779	0.5466	1.1271	-0.0312	0.6731	-0.0139	0.3278	1.1952	0.0127	2.0427	1.5735	1.6271	1.6276	0.6687	0.1368	1.2508	1.6429	2.2397	2.0756	0.433	1.4756	1.3298	0.2497	1.2976	0.8282	0.4465	-0.4492	0.2367	1.6313	1.4475	1.7704	1.1208	0.254	1.5084	0.8381	0.3596	0.5162	0.2345	0.2723
brca_tcga	TCGA_A7_A4SF_01	LumB	-1.16521	-0.2903	-1.2995	-1.6484	-1.6057	-1.7211	-0.703	-1.6551	-1.083	-1.7406	-1.1797	-1.3541	-1.0938	-1.279	-0.6115	-1.1955	-0.6013	-0.2909	-2.1254	-2.1321	-2.047	-2.7222	-0.084	-2.0417	0.7672	-1.1439	-0.8821	-0.0221	-1.9614	-2.737	-2.6485	-0.3402	-1.3796	-1.065	-0.8007	1.5941	-0.6792	-2.5949	-0.2125	0.1735	-1.1272	-0.4006	-1.0675	-3.0942	-2.1592	-1.6667	-1.0216
brca_tcga	TCGA_A7_A56D_01	LumA	0.12594	1.8567	-0.0699	-1.4323	-0.5494	-0.9176	-0.5448	0.4779	2.2511	-1.064	-0.7682	0.4521	-0.6056	-0.705	-1.0432	-0.0789	-0.9553	0.3994	-0.6681	-0.3708	-2.2277	-1.0837	-1.5257	-0.8825	-1.0932	0.5532	1.1976	-0.4571	-0.5969	-0.164	-0.3481	3.0003	-0.4456	2.2872	2.9678	-0.0449	0.8478	-1.3835	2.1655	3.2298	1.1672	0.1463	1.633	-1.0422	-0.0444	-1.9053	-1.0457
brca_tcga	TCGA_A7_A5ZV_01	TNBC	0.321512	0.8076	3.0703	0.7265	0.7013	1.0341	-0.9326	1.9847	4.1761	1.7926	1.2094	-1.0287	-3.8584	1.4921	0.4279	-0.9606	2.7179	-0.5159	1.3696	1.607	-2.1274	0.9096	2.4521	-0.6329	-1.0737	1.2424	0.5805	1.2231	-0.2722	1.4585	-0.2484	0.2209	-1.7625	2.0585	2.3475	1.0067	-1.0502	1.2336	-0.5024	1.9069	-0.5829	-0.3431	-0.2149	-0.0438	1.0297	-0.072	2.4877
brca_tcga	TCGA_A7_A5ZW_01	LumA	0.682087	1.4212	0.8418	0.6979	0.1926	0.615	0.4132	0.2936	0.2077	0.4112	0.593	0.1379	0.3738	0.7002	0.1621	1.4548	0.8781	0.1866	0.964	1.2886	0.758	0.6226	1.073	0.2915	0.6435	-0.1885	0.9575	0.6782	-0.035	0.1848	0.3671	-0.1191	1.57	0.4273	0.5253	0.34	1.4249	0.5392	0.5461	-0.8114	0.2343	0.9698	0.8519	0.9008	1.3958	1.067	0.6099
brca_tcga	TCGA_A7_A5ZX_01	LumA	0.820717	0.4842	1.4699	1.2767	0.4361	1.3556	0.4652	0.8256	0.8395	1.0281	1.2404	0.6429	-0.0377	0.9361	0.4639	0.704	0.9551	0.5436	0.2085	0.9875	1.379	-0.2534	1.5246	-0.5198	1.5181	0.3998	1.4691	0.828	0.0548	0.5824	0.6357	-0.1651	0.9212	1.6402	0.0454	-0.5302	0.9588	0.3103	0.8139	-0.201	-0.398	0.4354	0.8674	0.3787	1.519	1.8144	0.5618
brca_tcga	TCGA_A8_A06N_01	LumA	-1.73638	-3.7872	-1.4044	-2.8866	-3.7688	-2.92	-1.9585	-2.1433	-3.5801	-0.3728	-1.648	-2.2066	-2.4938	-1.9911	-0.3266	-3.2147	-1.5486	-0.9105	-2.4347	-2.1685	-2.8384	-3.2988	-0.5864	-1.2888	-1.2655	-3.2402	-2.8143	0.1033	-1.2299	-1.6573	-0.1301	-0.4599	-2.0447	-2.0973	-1.5272	-0.4601	-2.551	-2.0099	-0.3787	1.3065	-0.2341	-0.7001	-4.0028	1.9074	-4.6238	-2.6763	-2.6474
brca_tcga	TCGA_A8_A06O_01	LumA	-0.427825	-0.1351	-0.4071	-0.2504	-0.1079	-1.7638	0.6858	0.3808	-0.4374	-0.3647	-1.5086	0.6181	0.5168	-1.3245	0.3076	-0.1536	0.2964	-0.3764	0.6509	-0.0192	0.637	0.1432	-0.4746	-0.943	-1.3891	0.0016	-0.4978	-0.9878	0.5952	0.1127	-0.946	-1.8859	0.1671	-0.8864	-0.3348	0.4438	0.5128	-0.331	-0.0805	0.6501	0.8051	-0.7663	-0.468	-0.3018	-0.5183	-0.4976	-1.5411
brca_tcga	TCGA_A8_A06P_01	LumA	0.245603	0.9692	-0.9025	-0.5181	0.9503	-0.6438	0.6336	0.0222	1.0871	-1.1245	-0.7722	1.0175	1.092	1.1621	1.3313	1.125	0.1002	0.9927	0.5248	0.0357	0.4246	0.6393	-0.1705	0.5529	0.1852	1.5164	0.6825	-0.0838	0.3431	-0.246	-0.1632	0.0937	0.8785	0.1106	0.2981	1.003	0.1195	0.572	1.43	-0.0014	1.3456	0.7375	0.4831	0.5469	-0.2637	0.136	0.1657
brca_tcga	TCGA_A8_A06Q_01	LumA	-1.30189	-3.7844	-0.9954	-0.8159	-1.9777	-1.609	0.0294	-0.8785	-1.849	-0.8311	-1.532	-1.7572	0.3403	-2.3856	-1.8809	-1.9208	-1.6838	-2.2667	0.7788	-1.4161	-0.0127	0.0115	-0.9237	-1.9934	-0.0675	-1.2029	-1.7512	-1.6502	-1.7422	-0.274	1.1034	-2.9392	-0.5642	-2.2096	-0.1585	-0.3262	-0.401	-0.9289	-2.2874	-0.9996	-1.6847	-0.7644	-2.5348	-3.1051	-0.109	-0.3846	-1.92
brca_tcga	TCGA_A8_A06R_01	LumB	0.243855	0.1091	-0.4326	-0.9069	0.2947	-0.4319	0.9505	-0.5953	0.6766	0.0755	-0.3437	0.0411	1.0507	-0.6268	0.416	0.7139	-0.783	0.2347	0.4548	0.5859	0.4368	0.0253	-0.397	1.1344	-1.0323	0.4384	0.8487	0.084	0.0574	-0.8103	-0.3341	-0.3748	0.6842	0.1332	0.2205	0.5305	0.7033	0.9896	0.5625	-0.6114	0.9308	1.0152	0.6662	-0.2971	0.0794	0.5751	-0.295
brca_tcga	TCGA_A8_A06T_01	LumB	-0.886387	-0.3423	-1.5472	-0.5533	-1.0266	-2.1322	-0.8406	-1.1885	-0.8039	-1.6987	-1.5352	0.0286	-0.685	-0.4166	-0.9433	0.013	-0.7518	-1.5651	-0.513	-0.8779	0.4779	-0.5317	-0.6642	-1.156	-1.4769	-1.3419	-0.9309	-1.4594	-0.8736	-0.7087	-1.6515	-0.0424	-0.8936	-1.7408	-0.3446	0.016	-0.0332	-1.0986	-1.1569	-0.1528	-0.8386	-0.932	-0.5289	-0.4502	-0.28	-1.0212	-1.2621
brca_tcga	TCGA_A8_A06U_01	LumB	-0.340573	-1.1075	0.3042	0.0317	-0.926	0.1767	-0.0283	-0.4986	-1.0691	0.1833	0.0327	-0.5994	-0.064	-0.3245	-0.478	-0.706	-0.3757	-0.5215	-1.1934	-1.161	-0.5912	-0.5068	-0.1152	-0.8443	-0.876	-1.0671	-0.9349	-0.3922	1.0891	-0.8128	-1.3869	-1.7884	0.015	-0.8069	0.1731	0.6926	0.0391	-1.1095	-0.8178	-0.1085	-0.4092	-0.6462	-0.4529	-2.1835	0.4358	-0.7865	-0.2881
brca_tcga	TCGA_A8_A06X_01	LumB	-0.844437	-0.2726	-1.4739	-1.0666	-0.9712	-1.8261	-0.2115	-1.2908	-0.6593	-1.4854	-1.4558	-0.5461	-0.1103	-1.3956	-0.7322	-0.6005	-0.9208	-0.8117	-1.7314	-1.3567	-0.7608	-1.5746	0.227	-0.6237	-1.6218	0.261	-0.612	-1.7161	-1.0976	-0.5847	-1.3042	0.8224	-1.3295	-0.4142	-0.4005	-0.7479	-0.5226	-0.8646	-1.5753	-0.5336	-0.7884	-1.1549	0.1542	-0.8687	-0.5951	-1.3319	-1.1111
brca_tcga	TCGA_A8_A06Y_01	LumA	-0.790131	-1.0694	-0.9559	-1.1642	-1.5433	-0.852	-1.994	-0.2044	-0.9055	-1.15	-1.3606	-1.0484	-1.1424	0.2596	-0.737	-1.5027	-1.8004	-0.3926	-2.6631	-1.2256	-1.5278	-0.4526	-1.9682	-0.1018	-0.4772	-1.7552	-0.098	-2.1909	0.4824	-0.688	-2.1178	-0.2094	-1.6676	-1.4124	-0.3791	1.6304	-2.1537	-0.0522	-1.654	0.186	-0.5722	-0.8965	-0.8047	-1.6692	0.6609	-1.46	-1.286
brca_tcga	TCGA_A8_A06Z_01	LumA	-1.28584	-1.3593	-1.0692	-1.705	-1.636	-2.3676	-0.8817	-2.0696	-1.2528	-0.283	-1.648	-0.5899	-0.8618	-1.6436	-1.5111	-1.6087	-1.1692	-1.1983	-0.6852	-1.6206	-1.4301	-1.094	-0.0308	0.0977	-1.6886	-2.0083	-0.9158	0.351	-0.1385	-1.4381	-2.2231	-0.9694	-1.8826	-0.9675	0.3858	-0.391	-1.5207	-0.4507	-1.8528	-0.0938	-1.2446	-1.5482	-2.4856	-0.9201	-3.0913	-1.6539	-1.75
brca_tcga	TCGA_A8_A075_01	LumB	-0.238095	-0.0164	-1.5213	-1.4397	0.6241	-0.5318	0.8513	-0.2269	0.6052	-1.3739	-1.3001	-0.2841	1.0173	-1.6732	0.2246	0.6023	-0.1536	0.9145	0.226	-0.6102	-1.4385	0.2005	-0.8531	-0.6871	-1.1303	0.4066	-0.1182	1.199	0.4349	0.8191	-0.0499	-0.2647	0.0959	-0.4166	0.9014	1.5909	0.2444	-0.1657	0.7995	0.7004	0.9529	0.2902	0.281	0.3552	-0.3764	0.7857	-0.0936
brca_tcga	TCGA_A8_A076_01	LumB	-0.36938	0.2812	-1.3502	-1.273	0.6148	-1.7248	0.947	-0.5238	0.3949	-1.109	-1.2124	0.1763	1.3255	-0.8916	-0.1465	0.8173	-0.9077	0.0589	-0.5436	-0.1886	-0.6451	-0.4179	-0.8668	-0.7075	-2.0334	0.138	-0.5354	-0.6735	0.7807	-0.0735	0.228	-0.6331	0.8062	-0.4873	0.3456	1.2066	-0.3949	-0.1662	0.5452	0.0363	0.7804	-0.1118	-0.0915	-1.7432	-0.6916	-0.0492	-0.9902
brca_tcga	TCGA_A8_A079_01	LumA	-0.706869	-0.9615	-0.8739	-1.3747	-0.6129	-0.9353	-0.1502	-1.2856	-0.7487	-2.1958	-1.0234	-1.4178	-0.2611	2.4017	-0.3072	-1.386	-0.9883	-0.2718	-2.7555	-2.3392	-0.8359	-0.8555	-0.3289	-1.8941	-1.5558	-0.1974	-0.9418	-0.687	-1.3095	-1.9381	0.1518	0.0264	-0.0185	-0.1896	1.0061	2.8307	-1.5689	-1.1766	-1.7946	0.4339	-0.6372	-1.6173	-0.9012	-1.425	-2.3851	-1.1801	-1.2242
brca_tcga	TCGA_A8_A07B_01	LumB	-0.353885	-0.3723	0.0901	-1.5402	-0.1668	1.2302	-0.3041	0.1538	-0.4435	-1.0178	-0.9442	0.5416	0.1482	1.1684	-0.2268	0.2468	-2.0269	0.1402	0.4676	-0.4729	-0.8446	-0.8262	0.3363	-0.5195	-0.3637	0.2357	-0.6795	-1.2757	-0.4681	-0.3195	1.629	-1.2557	0.2149	-2.2123	-0.1562	0.0993	-0.8663	-0.0481	-1.8369	0.1157	0.6058	-0.4792	-0.6139	-0.0312	-1.623	-0.6138	1.1833
brca_tcga	TCGA_A8_A07E_01	LumA	0.501682	1.0784	0.0741	0.5931	0.6595	0.58	0.4961	0.1002	0.6856	-0.2133	-0.2891	1.0957	0.5695	-0.0483	1.3465	1.8913	0.1666	0.2002	0.158	0.8932	0.2302	1.8636	-0.0305	1.5735	0.2969	0.4047	0.6924	0.0992	1.5143	-0.6025	0.5788	-0.0383	0.6026	-0.0638	0.765	0.7419	0.2927	1.4959	0.1801	-0.0419	1.0468	1.0325	0.6434	-0.012	0.26	1.0951	1.1004
brca_tcga	TCGA_A8_A07F_01	LumA	-0.178969	-0.1306	-0.8992	-0.6653	0.5684	-0.2623	0.6687	-0.9876	-0.5341	-0.8408	-0.9222	0.6005	-0.2988	-0.09	-0.1803	-0.0088	-0.9867	-0.8934	0.1378	-0.0097	-0.7424	-0.2619	-0.0729	-0.5795	-1.4573	0.0608	-0.2371	0.2409	0.2071	0.3182	1.2728	-0.2614	0.8046	-0.7707	-1.1356	1.6184	-1.1373	-0.8695	-0.1147	-0.8673	-1.4136	0.0254	-0.9609	0.2336	0.4905	0.0554	0.771
brca_tcga	TCGA_A8_A07G_01	LumA	0.557124	0.9668	0.121	-0.0821	1.1864	0.4916	0.5163	-0.2227	1.395	-0.1441	-0.0527	1.3543	0.7686	0.4098	0.6805	1.4603	-0.3974	0.3278	1.3534	0.118	0.3514	1.2516	1.086	0.1845	-0.5864	0.805	0.3821	1.2604	0.5629	0.1525	1.08	0.2004	1.3386	0.3919	1.0198	1.3571	0.884	0.4764	1.0051	-0.2627	1.7033	1.0841	0.9628	0.2808	0.8181	0.3099	0.3235
brca_tcga	TCGA_A8_A07I_01	LumB	0.101996	0.7027	-0.3707	-0.7011	0.633	-0.4292	0.7123	-0.5546	0.5785	-0.3203	-0.1443	0.3383	1.372	-1.5752	0.5023	0.6836	-0.4456	0.7221	-0.088	-0.4166	-0.1496	1.136	-0.5255	-0.206	-1.2813	0.5741	0.3008	-0.5146	-0.1043	0.2055	0.2652	1.9932	0.4672	-0.5788	-1.2807	1.5238	0.6796	0.6966	-0.8431	-0.4678	0.4098	0.2996	0.9482	0.7937	-0.936	0.11	0.175
brca_tcga	TCGA_A8_A07J_01	LumA	0.177068	1.2522	-1.486	0.1883	1.1636	-0.5972	1.5863	0.7777	0.6743	-0.6866	-1.1507	1.1685	0.5833	-0.0984	1.7062	1.4096	0.8935	0.6893	-0.0949	0.6269	0.9854	1.9336	0.3434	0.4495	-0.4112	0.8309	0.5698	0.1289	0.2456	-0.5524	0.4637	0.4816	1.2537	0.2534	0.6614	-0.1564	-0.369	1.3124	-0.3068	-0.5334	0.4818	0.8188	1.1039	0.844	-0.5022	0.2914	0.976
brca_tcga	TCGA_A8_A07L_01	LumA	-0.444992	0.3011	-1.3252	-1.2684	-0.254	-1.234	-0.034	-1.0539	0.3898	0.1088	-1.1158	-0.3308	0.3686	0.0679	-0.2334	-0.2378	-1.9682	-1.2547	-0.91	-0.5815	-1.1341	0.6479	-1.1718	-0.344	-1.7063	-0.6142	0.2537	-0.3958	-0.1547	-1.3957	-0.2671	-0.667	0.2375	0.0466	-0.3627	1.1437	-1.1082	-0.3659	1.6544	-0.9853	0.0254	-0.0959	-0.8758	-0.4145	-0.1948	-0.5479	-0.6767
brca_tcga	TCGA_A8_A07O_01	TNBC	-0.189514	-0.0464	0.4111	0.4914	-0.2325	0.7967	-0.0743	-0.6514	-0.6047	1.4803	1.0228	-1.9208	-0.472	1.8465	-0.3767	-0.8108	0.1842	-0.3488	-1.4004	0.1377	0.7029	1.0439	1.5833	0.107	-0.627	0.2645	0.5314	0.2513	-0.2958	1.859	0.7117	-1.0856	0.3168	-0.8667	-1.785	-2.2085	-1.7546	0.4567	-0.5013	1.6015	-1.527	-1.4419	-1.337	0.5756	-2.6145	1.6659	-0.7537
brca_tcga	TCGA_A8_A07P_01	LumB	-0.463971	0.2287	-0.3485	-0.7044	-0.358	-0.8524	0.0429	-0.7925	-0.0482	0.0835	-0.9362	-0.2221	-0.0054	-0.6768	-0.2899	0.0623	-0.7175	-1.0443	-0.5443	-0.4076	0.4369	-0.1282	-1.3139	-1.1676	-1.6336	0.5464	-0.713	-0.4881	-0.6686	-0.7502	-0.763	0.0214	-0.6535	-0.7047	0.5102	0.7737	-0.5391	-0.7	-0.6543	-1.543	-0.3178	-0.557	-1.3277	1.9063	-0.1856	-0.4219	-1.1266
brca_tcga	TCGA_A8_A07R_01	Her2	0.314918	-1.1373	1.7834	1.4306	1.4575	1.7764	0.8835	1.333	-0.7919	2.713	1.5918	-1.486	-1.043	-0.451	0.2849	-0.8251	1.2224	2.1424	-0.5539	-1.2137	1.0591	1.7297	0.7524	1.647	1.2982	0.7001	-2.2538	1.3582	-1.7312	0.7791	1.8945	1.3488	-2.2057	1.6076	-1.3965	0.3299	1.5999	-1.8238	1.155	1.659	-0.6626	-0.4039	0.7327	-0.5576	0.4017	0.8773	-0.5788
brca_tcga	TCGA_A8_A07W_01	LumA	-0.325824	-0.0083	-1.0878	-1.1313	-0.0987	-2.0831	0.3412	-0.4142	0.4525	-0.8776	-1.2572	-0.0804	1.0925	0.8837	0.0638	-0.5991	-0.487	-0.1051	-0.7996	-1.3179	-0.3702	-0.3246	0.131	-0.2143	-1.5171	1.3963	-0.7917	-0.1302	0.4781	-0.9953	-0.3524	-1.0902	-0.0073	-0.1467	0.7486	0.3958	-0.4477	-0.3582	0.1681	-1.0708	1.4765	-0.4584	-0.4719	-0.8732	-0.7332	-0.7969	0.8887
brca_tcga	TCGA_A8_A07Z_01	LumA	-0.553792	0.2465	-0.7954	-0.7427	-1.7103	-0.7811	-1.4638	-0.8953	-0.9382	-1.0409	-0.4922	-1.548	-1.5801	-1.3619	-0.8746	-1.1498	-0.7556	0.1965	-0.6255	-1.8608	-1.6032	-1.2368	-1.5878	-0.1292	-0.8411	-0.3696	0.1413	-1.6328	-0.7892	-0.5758	-2.3072	1.0607	-2.8403	-0.866	1.7944	-1.0572	0.7718	-0.4965	-2.1753	0.6954	-1.0729	-2.443	-1.1946	0.7885	0.6493	-1.9142	-0.6636
brca_tcga	TCGA_A8_A081_01	LumA	-0.90161	-2.0431	-0.9413	-0.9995	-1.5071	-1.007	0.1831	-1.5808	-1.7849	-0.5927	-1.154	-0.9088	-0.56	-1.4866	-0.919	-1.6567	-0.5068	-1.5984	0.8927	-1.4562	-0.3237	-2.4779	0.8041	-1.661	0.288	-1.4759	-2.4039	0.161	-1.5006	0.3663	-0.0055	-1.8069	-1.0962	-1.2907	0.3848	0.8373	-1.5475	-1.2285	-0.8787	-0.8591	-0.683	-0.934	-1.1028	-0.4639	0.4951	-0.6879	-1.1745
brca_tcga	TCGA_A8_A082_01	LumA	-0.649772	0.7474	-1.6713	-1.3591	0.2827	-2.3294	-0.1963	-1.4657	-0.3287	-1.0987	-0.7491	-1.3604	0.5929	-1.3544	0.4072	-0.5298	-1.1636	0.2178	0.1049	-1.3299	-1.9572	-0.4512	-1.8075	-0.1373	0.867	0.6432	-0.3458	1.8507	0.5245	-1.7847	-0.1358	-1.3442	-1.0828	-0.8955	0.3515	-1.1305	-0.782	-0.3342	-1.8724	1.1275	0.2973	-0.6223	-1.123	-2.021	-0.3098	-0.7348	1.5838
brca_tcga	TCGA_A8_A083_01	LumA	-0.987023	-1.6001	-1.371	-1.9791	0.8107	-1.7203	-1.6386	-1.5734	-1.6715	-0.4115	-1.3735	-1.6196	-0.9358	-0.4609	-0.8493	-1.8058	-1.3882	-1.8502	2.0065	-1.7728	-1.6233	-0.3492	-0.1939	-0.6019	0.919	-0.4641	-1.171	-2.1555	-1.39	-1.1651	0.0898	0.3781	-0.4839	-1.0996	-0.2135	1.876	0.2792	-1.2488	-0.8928	-1.101	-1.8441	-1.6507	-2.1762	0.9182	-1.2383	-2.582	-1.7123
brca_tcga	TCGA_A8_A084_01	LumA	-0.311708	0.5417	-0.733	-0.9679	0.0389	-0.2262	-0.4739	-0.6885	0.2792	-0.8254	-0.3483	0.1379	0.5118	-0.8497	0.0655	0.0804	-1.3323	-0.3808	0.342	-1.0928	-1.2967	-1.0671	-0.2993	-1.0624	-1.8997	0.1795	0.1463	-1.0054	-0.3269	0.5037	-0.6761	0.8111	0.0174	-1.0217	0.0396	-0.5262	-0.2813	-0.8533	-0.4651	1.0768	0.3474	-0.223	-0.0711	-1.236	-0.5845	-1.0409	-0.2266
brca_tcga	TCGA_A8_A085_01	LumA	-0.54875	0.3863	-0.5262	-1.6715	-0.7481	-1.6725	-0.9053	-1.1415	0.7977	-0.6931	-1.648	0.3273	0.6863	2.5313	0.1975	0.1844	-1.7385	-0.3501	-1.0145	-0.6303	-1.1488	0.4703	-0.5237	1.1804	-2.1484	0.2312	1.1488	-1.0873	-0.0122	-1.5633	-1.8537	-1.5114	0.2409	-0.6813	-0.8554	0.5588	0.1123	0.3522	-0.0395	-2.222	1.4809	-0.5362	-1.0442	1.4655	-1.4739	-0.2639	-1.0474
brca_tcga	TCGA_A8_A086_01	LumA	0.242979	1.1706	-0.135	0.181	0.2531	0.0498	0.4639	-0.0979	0.4385	-0.367	-0.4307	0.2322	0.9397	1.2838	0.5051	0.5983	-0.8663	0.3809	0.0028	0.2743	-0.4342	-0.0068	-0.3393	0.0635	0.1778	0.5074	0.996	-0.1936	-0.3265	-1.0056	-1.1057	-0.2897	1.2362	0.1661	-0.1378	0.3366	0.0855	-0.0386	0.6898	0.0908	1.1388	0.4926	0.1333	1.0825	-0.1263	0.1232	0.06
brca_tcga	TCGA_A8_A08A_01	LumA	-0.615602	1.1635	-1.4048	-1.0754	-0.2054	-1.4652	-0.6702	-1.4069	-0.1265	-1.8663	-1.3886	-0.6234	-0.0011	-0.8689	-0.4762	-0.0682	-0.4471	0.0229	0.0261	-1.5172	-0.6679	0.5625	-0.2771	-0.7164	-0.3379	0.0021	0.6923	-1.5026	-1.1982	-0.7519	-2.283	-0.5741	0.0462	-1.1116	0.551	-0.8697	1.477	-0.6358	-1.217	-0.5568	0.1974	-0.7233	-0.2922	-0.0293	0.9375	-1.2822	-0.8505
brca_tcga	TCGA_A8_A08B_01	LumB	-0.569275	-1.5548	-1.6713	-1.0846	-2.3292	0.486	-1.0513	-1.0139	-2.0093	-0.3157	1.2601	-1.8094	0.6168	-1.4315	-0.9666	-1.486	-1.7751	0.9068	-0.2648	-2.1339	-0.5705	-2.6303	-1.0769	-2.4371	-0.2033	-0.4111	-0.3585	-0.2074	0.0703	0.9648	0.7893	1.4593	-1.0575	-1.7159	-1.2182	-0.1206	0.9573	-2.2319	-0.4943	-0.4122	-1.4947	-0.5421	-0.751	0.5044	-1.0661	-0.9056	0.9011
brca_tcga	TCGA_A8_A08C_01	LumB	-0.661099	-0.4249	-1.1778	-1.0206	-0.5314	-2.2543	-1.002	-0.9493	-0.5637	-1.7273	-1.4016	-0.4929	0.58	-0.7483	-0.8355	-0.5778	-0.8716	-0.7236	1.1852	-1.2362	-0.2824	1.5239	-0.8702	-0.7028	-0.4286	-0.5514	-0.3502	-1.4407	0.5318	-0.5685	-2.0262	-0.2673	-0.07	-2.7083	-0.6195	-1.3409	0.576	0.3728	-1.0347	-0.8489	0.005	-0.5627	-0.4719	1.223	-0.2545	-1.1607	-0.2755
brca_tcga	TCGA_A8_A08F_01	LumA	-0.546124	0.7722	-1.1752	-1.3209	0.1647	-1.8738	1.0867	-1.601	-0.0434	0.1384	-1.648	-1.4145	0.8199	-0.5233	0.4241	0.2054	-1.2417	-0.0663	-0.1955	-1.3405	-1.1822	-0.2152	-0.1968	0.1272	-0.3318	0.5358	-0.3198	-1.0066	-0.2177	-0.9359	-0.5107	-0.4214	-0.2681	-0.8855	-0.6585	-0.4962	0.3623	0.012	-0.6488	0.0416	0.7521	-0.1907	0.5621	-0.7371	-0.3091	-0.8911	0.036
brca_tcga	TCGA_A8_A08G_01	LumB	-0.487664	0.3437	-1.0838	-1.3294	-0.1994	-1.1858	0.3455	-0.9532	-0.5794	-0.1788	-0.7771	-0.1007	0.2252	-0.6861	-0.6392	0.0116	-0.6808	-0.8613	-1.0312	-0.9043	-0.3276	-0.5464	-0.4143	-0.8948	-0.1338	-0.4442	0.1009	-1.2922	-1.2132	-0.9527	-0.7878	1.3766	-0.385	-0.9049	0.6529	-1.1576	-1.119	-0.6309	-0.6667	1.1	0.2167	-0.5873	-0.239	-1.3752	-0.9075	-0.8738	-1.7259
brca_tcga	TCGA_A8_A08H_01	LumB	0.865102	1.7952	0.2122	0.4682	0.9714	0.453	2.3109	0.6252	0.8249	0.5333	0.7563	0.8986	0.0888	2.2311	1.7971	1.5029	0.5703	0.7241	0.4406	1.2944	0.8475	1.9581	0.5509	2.0402	1.0508	1.3986	1.2449	0.2773	1.55	0.2778	0.3832	0.5104	0.149	0.6175	1.4635	-0.2681	-0.1568	2.5188	-0.2307	0.0696	0.4752	1.3757	0.6005	0.2849	0.0317	1.6615	1.1847
brca_tcga	TCGA_A8_A08I_01	LumA	-0.74328	-1.8513	-0.3544	-0.9411	-0.4243	-0.9283	1.7015	-2.3037	-2.8454	-0.6605	-1.406	-1.1894	-1.2954	0.5569	-0.0995	-1.7518	-0.1038	0.3657	-0.9731	-2.197	0.0934	-0.2025	1.4988	-2.69	-1.628	0.5258	-2.7145	-0.4359	0.9816	-0.8637	-1.4251	-0.0987	-1.1775	-0.1116	-0.3587	-0.6147	-1.1501	-0.7742	-0.9141	0.0384	-0.5986	-0.3184	1.2215	0.0222	-0.3279	-0.7915	1.2513
brca_tcga	TCGA_A8_A08J_01	LumA	-0.0989267	0.1765	-0.8476	-1.2482	-0.1207	-0.9714	1.0172	-0.5188	0.248	-0.6952	-0.3589	-0.1554	1.1613	-1.0149	-0.4093	0.2782	-1.1992	-0.8575	0.4289	-0.2523	-1.2171	-0.1126	-0.3867	-0.1856	-0.7065	-0.2433	-0.1923	1.0649	1.3598	-0.9309	0.0412	0.2474	0.0343	-0.1283	1.0709	0.0693	-0.3835	-0.401	-0.0593	0.056	1.0696	-0.0006	-0.1368	0.6578	0.0669	-0.4512	-0.3652
brca_tcga	TCGA_A8_A08L_01	LumA	-0.498307	0.2005	-1.0306	-1.3323	-0.888	0.3911	0.6907	-0.6359	-0.6817	0.8978	-0.6981	0.1064	-0.5429	-1.1273	-0.6131	-0.0883	-0.6754	-1.7138	-0.5642	0.4252	-0.7771	-0.4741	-0.3667	0.7651	0.7284	-0.1197	0.7701	-1.2044	1.6081	-0.4583	0.2955	-1.5307	-0.8308	-0.0546	-1.0463	-0.434	-1.2497	-0.2214	0.0958	-0.2026	-1.0558	-0.9504	-0.3046	-0.5075	0.6379	-0.5303	-0.3459
brca_tcga	TCGA_A8_A08O_01	LumA	0.273519	0.4389	0.1681	0.515	0.295	0.4935	-0.2787	0.0857	-0.1092	0.2523	0.3416	0.5261	0.7613	0.2229	0.5249	0.5218	0.1259	-0.0737	-0.2406	0.4422	0.9935	0.8693	-0.3724	-0.3992	0.3073	0.6234	0.8389	0.386	-0.1191	-0.7893	0.0811	-0.7616	0.6784	-0.212	-0.6382	0.1141	0.2302	-0.3183	0.4967	-1.2024	0.2675	0.8438	-0.2126	0.6304	-0.1792	0.6127	0.7082
brca_tcga	TCGA_A8_A08P_01	LumB	-0.18142	-0.2264	-0.6392	-1.4926	0.0408	-0.9095	0.8669	-0.4412	0.1351	-1.1093	-0.747	-0.0021	1.0137	-0.7951	-0.4308	0.5314	-0.4889	-0.5689	-0.7824	-0.6962	-0.3974	-0.2666	-0.0312	-0.0858	-1.188	-0.1457	-0.1175	0.5545	0.2983	0.7446	-0.7067	-0.2004	-0.2629	-0.1087	0.418	-0.4446	-0.2736	0.7536	-0.4787	-0.1215	-0.3797	0.1387	0.6989	-0.4868	-1.4712	-0.2724	0.1299
brca_tcga	TCGA_A8_A08R_01	TNBC	0.556685	-0.5658	0.8685	1.0529	0.0684	1.0113	1.6174	2.77	-0.0044	2.0216	0.1002	0.1314	0.3986	1.9421	0.3643	-0.2611	1.0352	2.2161	0.3004	-0.0986	1.4588	0.9536	0.1058	1.2456	1.0995	1.6184	-1.2107	0.2307	1.0598	0.693	0.2918	0.1285	0.1289	1.0314	-0.5636	0.0833	1.3091	-0.1154	1.1933	0.1351	-0.8597	0.8303	0.8763	-0.41	-1.4606	1.5155	-0.1568
brca_tcga	TCGA_A8_A08S_01	LumB	-0.399259	-0.0925	-0.4246	-0.6876	-0.0163	-1.1503	-0.716	-1.0094	-0.4098	-0.6313	-0.9993	-0.5227	0.203	0.6243	0.384	-0.3701	-0.1092	1.1473	-1.6878	-1.2028	-1.0696	-0.6213	-0.856	-0.7682	-1.5865	-0.549	-1.2621	-1.3924	0.4091	-0.8665	-0.9515	1.3031	-0.294	-1.2624	-0.063	1.1608	0.405	-0.8895	1.812	1.871	0.3025	0.5578	-0.6592	0.6074	1.8146	-1.1661	-0.6419
brca_tcga	TCGA_A8_A08T_01	LumB	-0.310586	-1.0933	-0.9738	-0.9881	0.0547	-0.1022	0.0021	-0.8951	-0.0568	-1.1	-1.3182	0.9599	0.6672	-0.8705	0.2691	0.1496	-0.8143	-0.2925	-0.6271	-0.1839	0.4781	-0.807	-0.9566	-0.5715	-1.1749	0.8395	-0.8183	-0.6982	-0.4123	-0.9374	0.2932	-0.9345	1.7628	-1.5008	-0.7762	2.3374	-0.3983	0.8595	0.294	-2.4456	0.2616	-0.2417	-0.9092	1.1098	0.8465	-0.4891	-1.7014
brca_tcga	TCGA_A8_A08X_01	Her2	0.343447	0.4551	-0.9723	-0.1863	0.7361	0.1688	1.768	0.4736	1.2966	-0.685	0.637	-0.5573	1.611	-1.1457	0.4413	0.6885	-0.4527	1.3524	-0.347	0.2969	1.8717	0.4771	0.6188	0.2871	-0.2718	1.6114	0.4322	-0.2186	-0.1845	0.8178	1.311	0.5045	0.5337	0.9263	-0.6517	0.5279	0.693	1.5572	0.453	0.1712	0.306	0.7554	1.2616	-0.6776	-0.5148	0.3171	0.144
brca_tcga	TCGA_A8_A08Z_01	LumA	0.339131	0.3671	-1.4254	-0.9388	1.5783	-0.2061	1.7706	-0.4929	0.8482	-0.8103	-1.2501	1.2152	1.3203	0.0309	1.2717	1.5466	-1.3402	1.1186	0.8492	0.1966	0.0969	0.8634	0.0379	0.3189	-1.4339	1.7299	0.4339	1.109	0.2642	-0.3617	0.6334	0.2987	1.7867	0.0141	-0.5706	1.7564	1.0302	1.4406	0.7458	-1.6659	1.2656	1.4332	0.3845	-0.1249	0.0382	0.8673	0.8393
brca_tcga	TCGA_A8_A090_01	LumB	-0.149362	-0.0317	-0.2681	-0.3816	0.1168	-0.4054	0.9536	-0.6071	-0.3755	0.4821	0.0883	-0.8573	0.6061	3.8094	0.1032	-0.2773	-0.6261	-0.7545	0.0657	-0.4382	-0.0059	0.5186	-0.524	-0.367	-1.0659	0.1007	-0.1523	-1.0824	-0.6033	-0.3654	-0.7844	0.5829	-0.7014	-0.488	-1.0957	-0.6096	0.7823	0.2553	-0.8156	0.7853	0.2288	-0.5049	-0.3127	0.0754	0.3841	-0.1622	-0.1559
brca_tcga	TCGA_A8_A091_01	LumA	-0.482313	-0.5755	-0.6061	-0.1192	-0.086	-0.7032	-0.0578	-0.8664	-0.2745	0.6016	-1.1313	0.5587	0.3591	-0.6498	0.7196	-0.3728	-1.02	0.6841	-0.2921	-0.6702	-0.166	0.5658	-1.3199	0.513	-0.1501	-0.9237	-0.0797	-1.2143	1.7284	-1.5617	0.4711	-1.1081	-1.1354	-0.371	-0.1409	-0.4192	-1.6714	0.0668	-0.6006	-1.3923	-0.4295	-0.1822	-1.4079	-0.0883	-1.7787	-0.3607	-1.0898
brca_tcga	TCGA_A8_A092_01	LumA	-0.331575	-0.5997	-0.4629	-0.8765	-0.2729	-0.3369	0.417	-0.5702	-0.8444	-1.1341	-0.1975	-0.6361	-0.0295	0.0387	-0.5804	-0.5139	-1.0061	-0.404	-0.5306	-1.2705	-0.9807	-1.1746	0.009	-1.4132	-0.9004	0.4244	-0.3252	0.129	0.6235	1.066	-0.0131	-0.0331	-0.3276	-1.1025	-0.2641	1.3327	-0.5501	0.2067	0.1134	1.1033	0.3168	-0.0166	-0.7381	0.3628	0.6479	-0.42	0.0151
brca_tcga	TCGA_A8_A093_01	LumA	-0.243765	1.0743	-0.521	-0.4075	0.1799	-0.559	-0.2269	-0.0857	0.4729	-1.374	-1.1305	0.3804	0.4198	-0.4253	0.1803	0.6008	-0.37	-0.5459	-0.9613	-0.6352	-0.1656	0.6092	-1.0586	-0.7644	-1.4991	0.157	0.3293	0.3497	-0.4861	-0.7625	-0.7143	-0.5379	0.2674	-0.5135	-0.294	1.6611	-0.2395	-0.4326	0.2032	-1.5631	0.0777	-0.5164	-0.2212	-2.7522	0.9996	-0.6128	-0.9035
brca_tcga	TCGA_A8_A094_01	LumA	-0.020401	-0.7671	-0.6615	-0.8241	-0.091	-0.2337	0.9854	-0.5777	-0.7002	0.1436	-0.0125	-0.5957	1.3172	-1.3123	-0.8972	0.1057	-0.054	-0.4758	0.5845	-0.3944	-0.6321	-0.6992	0.7414	-0.455	0.5581	0.1696	-0.8189	0.6451	0.1098	0.1983	-0.6403	-1.3974	-0.1651	-0.4451	1.5747	0.1602	-0.0543	-0.1978	-0.9817	0.7036	-0.0051	0.1199	0.4741	-0.4392	-1.4055	-0.2012	0.0388
brca_tcga	TCGA_A8_A095_01	LumA	-0.0712099	0.1039	-0.6218	-0.4507	-0.0532	0.0164	-0.0353	-0.5135	-0.307	-0.7341	0.1851	-0.0823	0.6754	-0.5173	-0.0788	0.0773	0.0366	0.6638	0.0863	0.1445	0.0752	0.8079	-0.6681	-0.4583	-0.049	-0.3689	0.1359	-0.9187	0.1678	0.1318	-0.4192	-0.9069	0.3827	-0.7253	-0.6786	-0.0048	-0.0764	0.9876	-1.1407	-0.6607	-0.6619	0.4183	-0.6562	-0.1736	0.6625	-0.2919	0.304
brca_tcga	TCGA_A8_A096_01	LumA	0.149839	0.684	-1.3098	-1.3736	1.318	0.3775	1.037	-0.7963	0.8351	-1.1082	-1.648	0.5489	1.3486	-0.6884	0.4292	0.5846	-0.1501	0.429	1.0007	-0.3878	0.3	1.8446	-0.1153	0.4711	-1.1032	0.702	0.3807	-0.703	-0.438	-0.3568	-1.6072	0.1866	1.233	0.2151	-0.3264	0.0141	-0.1888	0.8601	-0.2244	-0.5928	1.1044	0.4043	0.9822	1.242	-0.4996	0.1896	1.2962
brca_tcga	TCGA_A8_A097_01	LumB	0.453465	0.8115	0.2977	0.3039	0.7005	0.3255	1.5017	0.0571	1.0042	0.6091	0.3232	0.9014	1.4107	-0.3097	0.5685	0.7442	-0.0375	0.8363	1.0053	0.0463	-0.1259	0.0825	-0.0009	0.2149	-0.1663	0.6686	0.1903	1.0555	0.221	0.1307	-0.2377	0.0193	0.8907	0.2467	-0.1078	-0.2396	1.3777	0.172	0.6855	-1.1808	1.1235	0.7343	0.3727	1.641	1.3585	0.4091	0.67
brca_tcga	TCGA_A8_A099_01	LumB	-0.840499	-0.477	-1.4624	-1.8158	-0.237	-0.928	-0.884	-1.6253	-0.8595	-0.0257	-1.648	0.1008	0.1822	-1.1236	-0.7852	0.0645	-0.9258	-1.8103	-0.4305	-1.4994	-0.8708	-1.1661	-1.3561	-1.2625	-2.0009	-1.2172	-0.7863	-1.7748	-0.4706	-0.4023	-2.0235	-0.7401	0.562	-1.0907	0.036	1.9139	0.2334	-0.5445	0.4698	-2.3258	-0.0196	-1.4609	-0.7764	-1.1962	1.3004	-0.9225	-1.7747
brca_tcga	TCGA_A8_A09A_01	LumA	0.407987	0.2891	0.1724	0.7867	0.7106	0.6321	0.4299	0.1915	0.7437	0.3361	0.4438	0.7167	0.963	0.6776	1.1873	0.6842	-0.2483	0.0435	-0.1358	0.1872	0.9595	0.7524	0.1129	-0.2878	0.3019	0.5477	0.6108	0.1084	0.9766	0.5907	0.5625	-0.9081	1.3218	-0.0478	-0.7479	0.1133	-0.0689	0.6201	0.2013	-1.6018	0.7891	0.6177	0.3751	-0.3252	0.3318	0.8474	0.5406
brca_tcga	TCGA_A8_A09B_01	LumA	-0.222564	0.5775	-0.4016	-0.0852	-0.309	-0.5848	-0.6943	-0.1671	0.1291	-0.7704	-0.6594	0.5136	-0.2303	0.6936	0.2717	0.2981	-0.274	-0.2066	-0.4864	-1.0359	0.5135	0.0373	-0.7924	-0.607	-0.3426	1.0837	0.0954	0.1265	-0.0115	-0.3161	-0.3189	-0.8537	0.2408	-1.2952	-0.4547	-0.5273	1.2227	0.4995	-1.2209	-0.0515	0.4325	-0.1395	-0.2463	0.2309	-0.2376	-0.5253	-0.5978
brca_tcga	TCGA_A8_A09C_01	LumA	-0.441783	0.3442	-0.9209	-0.5261	-0.6835	-1.2193	-0.7505	-0.3755	-0.2539	-1.6052	-1.3012	-0.1115	0.1203	0.1293	-0.1672	-0.0123	-0.5481	-0.3358	-0.6488	-0.5398	0.2917	-0.5064	-1.1387	-0.878	-1.5678	-0.6445	-0.721	-0.7925	-0.1294	-0.6232	-0.1449	-1.9667	-0.0076	-1.5408	-0.1645	1.1588	-0.6	-0.6139	0.9455	-0.4863	1.1328	0.5524	-0.7605	-0.052	-0.507	-0.6897	-0.5399
brca_tcga	TCGA_A8_A09D_01	LumA	0.149195	0.9593	-1.6713	0.1195	0.5224	-2.3868	1.3223	1.1595	0.7648	0.307	-1.4874	1.3783	1.4655	-0.7763	2.651	1.1234	1.1751	0.0594	-0.2289	1.2115	1.401	0.8355	-0.5285	1.4135	-0.2527	0.6702	1.0082	-0.1596	1.0824	-0.5114	0.3351	-0.3497	0.4929	-0.1656	0.8628	0.2485	-0.2057	1.0193	-0.3987	0.1765	1.4221	0.9193	0.7901	0.0248	-0.5442	0.3742	-0.6325
brca_tcga	TCGA_A8_A09E_01	LumB	-0.719731	-0.5704	-0.6475	-0.6966	-1.1922	-1.2676	-0.7059	0.0929	-0.9942	-1.5141	-1.3746	-1.5611	-0.5365	1.138	-0.751	-0.7968	-0.8508	-0.1564	-0.6551	-1.564	-0.1906	-2.0575	-1.047	-1.8969	-1.0835	-1.2328	-0.3165	-0.419	-1.6965	-0.2656	-2.3061	0.9517	-0.6274	-1.1386	-0.1212	0.95	-0.1931	-1.6045	-0.0415	0.6912	0.6236	-1.5903	-0.7891	-0.5934	1.3183	-1.5419	-1.4285
brca_tcga	TCGA_A8_A09G_01	LumB	-0.638425	-0.4395	-0.9383	-0.6574	0.0509	-0.3775	-0.7268	-1.2361	-0.9765	0.2198	-1.1513	0.1718	-1.0411	-0.973	-0.4879	-0.2797	-0.0575	-1.0371	0.7689	-0.6297	-1.0026	-1.0413	1.1855	-0.6217	-0.1215	-0.9085	-0.7526	-1.5417	-0.4532	-0.8766	0.2179	-1.4287	-0.4095	-1.0148	-0.6329	-1.4827	-0.8963	-0.1079	-0.8397	-1.888	-0.8342	-1.0514	-0.9077	-0.8374	0.4771	-0.3038	-0.599
brca_tcga	TCGA_A8_A09I_01	LumB	-0.427403	-0.5036	-0.6511	-1.2596	0.1032	-0.9321	0.0116	-1.1959	-0.2807	-0.694	-0.5506	-0.3306	0.4936	-1.2853	-0.7061	-0.1188	-0.8834	-0.3332	-1.0827	-1.3441	-1.2524	0.2845	-0.1877	-1.0226	-1.7921	-0.2679	-1.1609	1.8666	0.1373	-0.911	0.3712	-0.293	-0.8779	-0.919	0.8866	0.1961	-0.5807	-0.3187	-0.6466	1.5024	-0.3058	-0.1709	0.3744	-0.9994	1.7865	-0.6443	-0.353
brca_tcga	TCGA_A8_A09K_01	LumA	-1.48246	-1.8767	-1.6713	-1.1585	-1.6576	-1.5069	-0.5673	-1.7786	-2.3755	-1.5202	-1.648	-1.0302	-2.4071	-0.8452	-0.7945	-1.8262	-1.1697	-2.3331	-1.448	-2.5984	-0.5171	-0.8072	-2.127	-2.9921	-1.0714	-1.3629	-2.2533	-1.3542	-2.287	-1.5012	-0.9541	-3.307	-1.4065	-1.6001	-2.0238	-0.9997	-1.4468	-1.8225	-1.7153	-1.4048	-0.3533	-2.1243	-1.6035	-1.4407	-2.8695	-1.6172	-0.9336
brca_tcga	TCGA_A8_A09M_01	LumA	-0.802719	-1.104	-1.2083	-1.4837	-0.775	-2.374	0.297	-1.7797	-0.5819	-0.4774	-1.648	-1.281	0.0387	-0.8427	-0.3439	-0.7034	-1.1342	-1.2655	-2.3925	-1.7988	0.4964	-1.6087	0.2434	-1.527	-1.5786	-1.0948	-0.9747	0.3737	-1.776	-1.5566	-1.8711	1.6214	0.068	-0.9685	0.2875	-0.0214	-0.8045	-1.3632	-0.3613	1.1264	0.0663	-1.9841	-0.1364	-0.4998	1.1281	-1.104	-1.4999
brca_tcga	TCGA_A8_A09N_01	LumB	-0.517485	0.502	-0.5773	-0.4422	-0.382	-0.9466	-0.3946	-0.631	-0.6253	-0.4189	-1.0354	0.2777	-0.3778	-0.2422	-0.3447	0.0104	-0.6906	-0.8292	0.5525	-1.4623	-0.5659	-0.6795	-0.7212	-1.0066	-1.7865	-0.2512	-0.5331	-1.1317	-0.6767	-0.481	-0.122	-1.4978	1.2426	-1.4965	-0.4243	1.4485	-1.4292	-0.6044	-0.7396	-0.222	-0.0851	-1.0532	-1.0363	-0.2723	-0.8193	-1.0315	-0.2168
brca_tcga	TCGA_A8_A09Q_01	LumA	-0.436898	-0.174	-0.6427	-1.2686	0.5074	-1.9271	1.2433	-0.8269	-0.6745	-1.3119	-1.3222	0.9049	0.6925	-1.2043	0.4269	0.159	-0.4974	-0.7722	0.7954	-0.5092	-0.1116	-0.49	0.0305	-0.907	-1.2901	0.5251	-1.0504	-0.6554	0.0324	-0.6775	0.1185	-1.1942	0.3302	-1.3198	-0.5216	2.6295	1.2987	0.4075	-1.789	0.0271	0.6783	-0.142	-0.5631	-0.7251	-1.1409	0.1192	0.3909
brca_tcga	TCGA_A8_A09R_01	LumA	-0.153485	0.8747	-0.7362	-1.1111	0.3893	-0.8979	0.3929	-0.917	0.3014	0.3847	-0.5832	0.4491	0.7906	-0.4482	0.3695	0.2883	-0.9129	-0.2273	-0.6818	-0.4352	-1.0058	1.2223	-0.4345	-0.1893	-1.5716	0.2994	0.037	1.0534	0.3571	-1.1637	0.0682	0.2031	0.3223	-1.0264	-0.5747	1.5855	-0.3162	0.0614	-0.1599	-1.1497	0.7888	0.443	0.3611	0.0848	-0.5194	-0.2056	0.6177
brca_tcga	TCGA_A8_A09T_01	LumA	-0.189955	0.6187	-0.0315	-0.1664	1.2287	-0.727	0.0848	-1.505	-0.2654	-1.0172	-1.0709	-1.0995	0.6067	3.1733	-0.8446	-0.1197	-1.2439	-0.5011	0.8411	-0.748	-1.5615	-0.7382	0.0318	-0.6767	-1.0077	0.5031	-0.5485	1.6901	-0.8063	-0.3625	-1.9128	-0.1317	0.3727	-0.902	-0.1473	-0.426	0.8205	0.4066	-1.8367	0.3449	0.9297	0.4125	-0.6138	1.4334	-0.5246	-0.6722	1.3395
brca_tcga	TCGA_A8_A09V_01	LumA	-0.340429	0.0552	-0.6787	-0.5086	0.7282	-0.6758	-0.6954	-1.4115	0.0988	-0.7479	-0.9847	1.4634	0.0868	0.5707	0.3666	0.6212	-1.5862	-0.5312	-0.1563	-0.4699	-0.8945	0.7798	-1.3123	-0.9105	-1.0538	-0.6036	-0.4487	-0.0609	-0.0107	-1.4037	-1.0264	-1.0822	1.1122	-0.212	-1.6043	-0.2528	0.8986	-0.5229	0.5233	-2.0527	0.3489	-0.0751	-0.2383	0.8124	1.343	-0.0958	0.3453
brca_tcga	TCGA_A8_A09W_01	LumA	-0.454473	-0.9058	-1.6713	-1.0276	0.3858	-2.7094	0.3052	-1.1462	0.0188	-0.178	-1.648	0.5039	0.4431	-0.508	0.2823	0.2695	-0.6489	-1.2325	0.0161	-0.1262	0.2287	-0.1157	1.2658	-0.0939	-1.1227	-0.8082	-1.0051	-0.1186	1.2891	-0.8722	-0.7389	-1.0556	0.165	-0.0288	0.8987	2.7374	-0.9419	0.484	0.6474	-2.0252	0.3401	-0.2953	-0.6074	0.5325	0.5854	-0.2085	-1.3002
brca_tcga	TCGA_A8_A09X_01	TNBC	-0.271786	-0.4208	-1.3619	-0.0832	0.5062	0.4143	1.0657	-0.8371	0.2922	-0.9023	-0.9082	-0.486	0.666	-1.1693	0.1786	0.0577	-0.1913	0.1375	-0.3359	-0.5888	0.2148	-0.4862	0.6569	0.3234	-0.6653	0.1194	0.0182	-0.0636	-0.0695	-0.1357	0.5917	-0.8515	0.041	-0.2817	0.0947	0.2024	-0.72	0.8001	-1.0928	-0.1162	0.0384	-0.3238	0.5051	1.0015	-1.3915	-0.1972	-0.5544
brca_tcga	TCGA_A8_A09Z_01	LumA	-0.993904	-1.1645	-1.4076	-2.6443	-0.8583	-0.4929	0.4898	-1.5489	-0.6536	-1.0356	-1.648	-1.0788	-1.0598	-2.7603	-0.5236	-1.1039	-1.6962	0.883	1.976	-1.3813	-0.5286	-1.0681	-0.5764	-0.904	-1.4503	0.1179	-0.4256	-1.844	-1.6147	-0.7468	-2.6857	1.0992	2.5236	-2.3713	0.9385	-0.0508	-1.6146	-1.0805	-1.9967	-0.6539	0.7024	-2.3426	0.0368	0.9005	-2.5839	-1.0719	-2.339
brca_tcga	TCGA_A8_A0A1_01	LumA	-0.0726347	0.6927	-0.6222	0.0941	0.8614	-1.2123	1.8854	0.1056	0.4381	-0.3073	-0.93	0.6544	0.3288	-0.3323	1.1728	0.6226	0.2702	0.4684	-0.4773	0.276	0.5281	0.7782	0.8531	-0.3577	-0.9647	0.2984	-0.2421	-0.5775	1.3491	-0.7818	-0.0659	-0.1652	0.9021	-0.3235	0.6564	1.1046	0.1263	0.4053	-0.7806	-1.221	0.9528	0.6867	0.3707	-0.0966	-0.673	-0.2686	-0.2253
brca_tcga	TCGA_A8_A0A2_01	LumA	-0.261489	0.3907	-0.2844	-0.6995	0.3366	-0.46	-0.4492	-1.2353	-0.0834	-0.4627	-0.7933	1.1268	-0.3695	1.3679	0.0248	0.1698	-0.6491	0.201	-0.7168	-0.7472	-0.8558	0.824	-1.0937	-1.061	-0.8901	-0.2627	-0.8094	-0.8207	-0.7234	-1.0143	-0.4615	-1.4455	1.0068	-0.7904	0.1576	2.2372	1.4742	-0.2902	-0.6484	-1.7166	0.3833	-0.0641	-0.5701	0.7153	-0.6232	-0.1135	-0.5505
brca_tcga	TCGA_A8_A0A4_01	LumA	0.602255	-0.4508	0.5296	1.0611	0.2284	0.8225	0.2139	0.5615	0.5944	2.2193	0.4804	1.1608	0.0464	0.5506	3.1333	0.4819	0.1257	0.8716	-0.2963	0.3144	0.4714	0.704	0.4183	1.6706	0.4736	2.4649	0.038	0.3788	1.1779	-0.6358	0.9892	-0.2707	0.787	0.4712	0.2592	-0.1868	1.1101	0.2924	1.2034	0.2029	0.4836	0.8986	0.6341	0.1507	0.7091	-0.2433	0.0882
brca_tcga	TCGA_A8_A0A6_01	LumA	0.36787	-1.0762	0.6382	0.9969	1.1743	0.7759	0.5699	0.2708	-0.9623	0.9705	0.1781	0.7365	0.313	0.6265	0.5321	-0.0602	0.3265	-0.4931	-0.2358	0.3472	1.2615	-0.391	1.0123	-0.1833	0.2675	-0.1882	-0.402	0.6925	0.3986	0.5246	0.5932	0.9361	0.4116	-0.1003	1.9737	-0.709	-0.1706	0.5821	-0.2114	0.2944	0.1761	-0.2685	0.3075	0.9073	0.6362	0.9782	0.0955
brca_tcga	TCGA_A8_A0A7_01	Her2	0.151485	-0.2897	-0.2075	0.1016	0.6707	0.0482	1.7255	-0.1896	0.9725	-0.4562	-0.7566	0.7345	0.4782	-0.0613	0.4518	1.0979	0.5781	-0.5146	0.0771	-0.1386	0.7729	0.2069	1.1065	-1.3165	-1.1852	1.0448	-0.6537	0.091	-0.0216	-0.1258	0.3209	-0.0198	0.0647	0.2247	1.0323	-0.0898	-0.1526	0.5152	0.5005	2.1222	-0.1523	-0.352	1.283	0.5586	-0.0247	0.8801	-0.3043
brca_tcga	TCGA_A8_A0A9_01	LumA	-0.392292	0.3297	-0.6168	-1.3916	0.0533	-1.9379	0.3234	0.2773	0.1159	-1.1172	-1.2786	-0.1151	0.6596	-0.7152	-0.0377	0.0102	-1.3601	1.1549	-0.7773	-1.0874	-1.1148	0.9311	-1.0086	-1.2688	-1.903	0.1837	-0.2994	-0.7629	-0.371	-0.661	-0.2634	1.1928	0.6489	-0.749	0.5459	2.0068	0.1707	-0.4801	-0.5527	-0.2091	1.0728	0.314	-0.156	-1.1652	0.1079	-0.3621	-0.112
brca_tcga	TCGA_A8_A0AB_01	LumB	-0.491348	-0.2643	-0.2358	-0.2558	-0.4166	-0.1183	-0.6734	-0.8265	-0.8963	-0.1653	-0.3688	-0.0481	-0.0415	-0.2544	-0.2231	-0.8342	-0.975	-1.3856	0.9246	-1.3196	-0.4342	1.719	-0.0253	-1.3319	-1.094	0.2458	-1.0843	0.9182	-0.5621	-0.206	0.6152	-1.8529	-0.3418	-1.5542	-0.6757	0.3779	-1.3697	-0.9498	-0.6562	-1.4103	0.1401	-0.3257	-1.3182	0.0126	0.7134	-0.9991	1.0016
brca_tcga	TCGA_A8_A0AD_01	LumA	-0.218627	1.2469	-1.4943	-1.0189	1.3943	-1.3175	0.5905	-1.0327	-0.0755	-0.7386	-1.1673	0.8823	0.625	0.0247	-0.1365	0.4349	-0.9944	0.8188	1.3102	-0.1951	-0.3675	-0.4035	-0.3386	-0.4019	0.0742	0.1118	0.0341	-0.1051	0.3904	1.1054	-1.8575	-0.8537	1.0727	-0.458	-1.0676	-0.5377	0.3232	-0.2825	-0.3136	-1.2003	0.9397	0.2492	-0.9479	1.8386	-1.1374	0.0354	-0.2951
brca_tcga	TCGA_AC_A23C_01	LumB	-7.92079e-05	-0.1003	-0.0187	-0.2127	0.2309	0.1544	0.3293	-0.2398	0.2579	0.2163	-0.1875	1.1037	0.2735	0.1735	0.2346	0.3691	-0.0902	-0.5822	-0.1803	0.1423	0.807	-0.2262	-0.2402	-1.0814	-0.2463	-0.7845	-0.5327	-0.3826	0.7412	-0.6773	-0.8637	0.0078	0.733	-0.3458	0.0628	1.7493	-0.3182	0.1252	-0.2997	-0.8502	0.906	0.1032	0.2397	-0.7483	0.0559	0.2501	-0.2156
brca_tcga	TCGA_AC_A23G_01	LumB	1.09132	2.0077	1.1559	0.8474	1.5455	1.0116	1.2933	0.5917	1.873	1.1247	1.1127	1.4075	0.89	0.5538	1.5538	1.5554	0.2891	1.6042	0.9104	1.5089	-0.1211	1.2903	0.281	1.9133	1.3219	1.5935	2.5011	0.8368	0.9537	1.5522	0.316	1.0321	1.2855	1.2292	0.5868	0.444	0.9194	1.1313	1.4209	0.4125	1.3603	1.2495	1.2268	-0.2755	1.4435	0.8077	1.2919
brca_tcga	TCGA_AC_A23H_01	LumB	-0.257068	-0.8786	-1.6713	-1.3299	-0.3766	-0.1187	0.1049	-0.6586	0.5674	-0.63	-0.0494	0.2538	1.4748	-0.9679	-0.2453	0.4831	-0.8038	-0.0138	0.2901	-1.0012	-2.259	0.4587	1.5355	-0.6343	-2.6499	1.6426	-0.9044	-0.0206	1.1231	-0.6361	0.0003	0.5329	0.4542	-0.8504	0.7121	-0.3777	0.4537	-0.8382	0.0498	-0.2557	1.2355	0.5039	-1.0925	1.2398	-1.3761	0.2366	0.2543
brca_tcga	TCGA_AC_A2B8_01	LumA	0.413237	0.4949	-0.5288	0.2645	1.1868	-0.259	0.7842	0.5116	0.2639	0.0208	-0.2419	1.5217	0.7407	-0.0509	1.4477	0.9299	0.2037	1.2394	0.6483	0.5908	1.0041	0.6457	-0.3973	0.5299	-0.2072	1.1529	-0.1834	1.0625	0.5235	0.3488	0.3916	0.0294	0.8342	0.0826	-0.2971	-0.1372	0.8398	1.2216	0.1298	-0.9214	1.2178	1.1471	0.5163	0.9866	1.1954	0.624	1.4761
brca_tcga	TCGA_AC_A2BK_01	TNBC	-0.524738	-2.8876	0.8624	1.5425	-3.5283	-1.5657	-1.5505	-2.1679	-3.3612	0.0714	-1.0023	-0.0738	-3.6028	0.8449	-2.9324	-0.7938	1.428	0.6501	0.8137	1.611	-1.3799	2.4587	-0.6151	-0.9323	-0.4601	0.1312	-0.3391	1.3547	1.2965	-0.8384	2.2274	-2.1119	-0.5436	1.4493	-0.0176	-0.814	-1.6336	0.8137	-0.358	-0.4551	-3.6285	0.4949	-2.4978	-2.251	0.526	1.4077	0.4485
brca_tcga	TCGA_AC_A2FB_01	LumB	0.317296	-0.7362	1.0406	1.268	0.6974	0.6945	0.1546	0.3666	-0.4486	1.6905	0.5978	1.3108	-0.3405	0.5847	1.3022	0.0388	0.6498	0.2806	-0.725	0.4698	0.8657	0.007	0.4353	-0.1894	0.422	-0.127	-0.9782	0.1918	0.6416	-0.0165	1.0031	0.2918	-0.4506	0.4389	-0.4665	-0.8946	-0.9626	0.407	-0.5892	0.5871	0.2073	-0.3123	0.5339	1.0285	0.0152	0.8093	0.2685
brca_tcga	TCGA_AC_A2FO_01	LumA	0.326034	0.047	0.4193	0.765	-0.1151	0.3743	0.3437	0.1378	0.059	0.694	0.0926	0.8553	-0.6964	0.6586	1.1873	0.5294	0.628	0.2868	0.0808	0.8313	1.2247	0.1497	0.0863	-0.1357	0.347	-0.3109	-0.1561	0.3801	0.3334	0.8112	0.3119	0.0874	0.3409	0.7558	-0.1296	-0.1563	0.5141	0.5599	0.2502	-1.1362	0.3206	0.786	0.9103	0.5345	0.0523	0.8847	-0.1354
brca_tcga	TCGA_AC_A2QH_01	TNBC	0.172402	2.4201	-1.1707	0.9477	0.8149	-1.8642	0.2327	-1.1984	0.1561	0.1568	-1.648	1.8121	0.8471	2.6516	-0.7016	1.4614	-0.5216	0.6681	2.6191	4.1681	-1.856	1.1072	0.2675	1.1524	-2.0391	1.1272	1.4713	0.2442	2.6225	0.5177	1.0365	-0.9364	1.2678	2.3142	1.5873	0.8011	1.5546	0.6115	-1.1893	-0.0192	-0.9549	0.6426	-1.8262	-0.6841	1.2275	1.8781	3.1237
brca_tcga	TCGA_AC_A2QI_01	LumA	0.154383	0.6484	0.0949	-0.0147	0.5718	-0.0077	0.7296	-0.3451	0.8075	-0.4394	-0.3689	-0.0181	0.6248	0.0001	0.5953	0.2832	-0.6056	0.5503	0.571	-0.0766	-0.0619	0.1491	0.1094	1.1556	0.5349	0.0474	2.3806	0.7222	3.5035	-0.9527	-1.1257	-0.4555	0.0943	0.8488	0.0856	-0.0397	1.2317	1.5483	-0.5165	-0.716	-1.0033	-0.1973	0.2507	1.5758	1.163	0.1903	-0.626
brca_tcga	TCGA_AC_A2QJ_01	TNBC	0.712694	3.9204	1.6005	-0.6736	-0.5948	0.8113	0.9926	0.8487	3.5701	-1.4996	2.0331	0.47	-1.6901	1.0275	-0.188	1.2904	0.46	0.1601	-0.7596	0.4017	0.2425	0.4182	0.9305	1.993	1.2262	1.7281	3.725	0.8223	0.5479	0.5395	-0.0379	2.9248	-0.8784	2.4335	4.5747	-1.1553	-0.3455	0.4201	0.2805	3.2177	0.3005	-0.1008	0.8655	-0.9596	1.1195	-0.4777	0.6609
brca_tcga	TCGA_AC_A3BB_01	LumA	0.283932	1.5501	-0.1121	0.5007	0.0847	-0.1608	0.4246	0.7423	1.0131	-0.6526	-0.5844	0.1305	-0.1223	-0.165	0.9501	0.8058	1.1467	0.5636	-0.0067	0.7899	0.7247	-0.0907	0.3112	1.088	0.5527	0.6862	1.5192	0.1098	-0.1842	0.2083	-0.1464	0.7742	0.2042	0.3149	0.7426	0.0504	1.0964	0.7006	-0.1913	0.3153	0.1702	0.6341	1.3179	-0.5506	0.2354	-0.0646	-0.0789
brca_tcga	TCGA_AC_A3EH_01	LumA	-0.277413	1.2044	-0.4806	-0.3697	0.1431	0.2078	0.2847	-0.5401	0.773	-0.3472	-0.5519	-0.4327	-0.2971	-0.5037	-0.1612	-0.1777	-1.311	0.4426	-1.2191	-0.9678	-1.2802	-0.8877	0.133	-0.3746	0.3155	0.469	1.002	-0.2751	-0.8088	-0.9426	0.4936	0.3109	-0.9003	-0.0018	0.4736	-0.1368	-1.1209	-0.6741	-0.8543	-0.465	-1.0418	-0.1892	-0.3423	0.1766	-0.4566	-1.2055	0.4103
brca_tcga	TCGA_AC_A3HN_01	LumA	0.494746	1.4475	0.0848	0.5042	1.543	0.3688	0.6568	0.3408	1.0427	0.7301	-0.0814	1.2466	1.0611	0.6925	1.536	0.959	0.5246	0.4902	0.7245	0.6861	0.3764	0.6982	0.2357	1.105	0.6929	0.6115	1.6177	-0.0567	0.5522	0.3827	-0.1642	0.1583	0.8298	0.2983	0.1938	0.831	0.6548	1.0112	-0.4593	-0.3345	0.5361	0.5644	0.6509	0.1764	0.073	0.6245	0.1772
brca_tcga	TCGA_AC_A3OD_01	LumA	0.205481	-0.4489	0.9296	0.8818	-0.1541	0.3748	1.3496	0.2945	-0.3012	1.3238	0.5244	0.4139	-0.7462	0.5142	0.9369	-0.3985	0.697	-0.3796	-1.1839	0.289	1.2149	0.8861	0.0667	-0.0804	0.1485	-0.1766	0.1348	0.845	-0.1985	-0.0584	0.4023	-0.1175	0.0239	0.2623	0.5667	1.5837	-1.4412	0.5678	0.729	-0.131	-0.8605	-0.6881	0.3178	-0.4516	0.7966	0.3104	0.4448
brca_tcga	TCGA_AC_A3TN_01	LumB	-0.363555	0.6045	0.0604	-0.4004	1.2599	0.0555	-1.012	0.1498	0.996	-1.2762	-0.5167	-0.5631	-0.9281	-0.451	-0.6513	-0.8105	-0.0807	-0.9078	-0.2552	-0.9164	-0.7074	-2.2926	-0.9437	-0.5032	-0.3368	-0.9681	1.3193	1.3247	-1.3504	-1.4292	-1.4613	-0.1222	-0.7373	0.1715	0.9788	0.3256	1.7573	-1.8476	-0.1899	-0.0485	-0.2079	-0.993	-0.085	-1.0006	0.6083	-1.9223	-1.1487
brca_tcga	TCGA_AC_A3W6_01	LumA	0.218678	1.9291	-0.8583	0.1385	0.316	-1.7327	0.5396	0.0364	1.8514	-0.2509	-1.4814	0.9692	0.272	-0.2169	1.0871	1.1902	0.0185	0.4753	0.2633	0.5951	-0.7132	0.4608	-0.2152	1.1405	0.3499	1.013	1.783	0.0328	0.1543	-1.0209	0.1337	0.3731	1.1034	0.7953	0.6623	0.6343	0.6055	0.7864	1.3262	0.0077	0.2879	0.432	1.2175	-0.1165	0.4551	0.2872	0.1196
brca_tcga	TCGA_AC_A3W7_01	LumA	0.363879	1.4247	0.6792	0.5998	1.048	0.9671	-0.2721	0.259	0.8573	1.1413	0.494	0.3545	-0.3026	0.3845	0.7336	0.1736	0.3217	0.7661	0.0732	0.1743	0.2114	-0.3812	-0.1586	0.223	0.8848	0.5913	1.6933	-0.4322	-0.2938	0.0503	0.1251	-0.2904	0.4296	0.1673	0.4492	0.3744	0.8833	-0.0079	0.8656	0.2336	-0.171	0.2775	0.2293	-0.4295	-0.0011	0.5102	0.1045
brca_tcga	TCGA_AC_A3YI_01	LumB	0.966761	0.999	0.9576	0.8399	0.4611	0.9947	0.778	0.2517	1.0488	1.2873	0.7685	0.2359	-0.042	0.1894	1.4722	1.0148	0.3721	2.4365	0.8302	1.156	0.4369	0.5008	0.4846	1.2116	1.177	1.2391	1.4565	0.25	0.5691	1.2552	0.3324	0.4703	0.7912	1.2417	0.8704	-0.3305	0.7239	0.7552	1.0305	0.0494	0.0473	1.1889	1.1938	0.9877	0.4211	1.2505	1.0328
brca_tcga	TCGA_AC_A5EH_01	LumA	0.197203	1.6372	-0.5772	-0.5927	0.1128	0.5877	0.0702	-0.5636	0.7611	-1.2928	-0.7367	-0.0543	0.5609	-0.0447	-0.001	0.5749	-1.3921	1.928	0.1349	-0.0484	-1.1728	0.005	1.3214	0.0837	-1.4372	1.4838	0.7725	-0.1938	2.216	-0.207	-1.197	-0.008	0.5949	0.6399	0.7777	-0.0407	1.6551	0.0168	0.9458	-0.2205	1.7256	1.1678	0.6118	-0.8236	-0.0619	-0.4456	0.51
brca_tcga	TCGA_AC_A5XS_01	LumA	0.00432475	0.2402	-0.1711	-0.3803	0.7033	-0.3258	0.2826	-0.0317	0.0278	-0.9082	-0.6068	-0.4704	-1.1134	-0.2784	-0.2383	0.1921	0.7766	-0.8213	0.2034	0.5371	-0.0499	-1.2548	-0.3304	-0.0019	-0.013	-0.7103	0.0732	1.2844	-0.5814	2.0132	-0.2726	1.9024	-1.1923	0.0035	1.5005	-0.5799	0.4602	-0.5641	-0.247	1.4928	-0.3826	-0.2409	0.3524	-0.1618	0.4119	-0.5061	-0.4108
brca_tcga	TCGA_AC_A5XU_01	LumA	-0.017503	0.866	0.1046	-0.9252	0.3545	-0.2215	-0.4256	-0.5718	0.9517	0.2336	-0.2106	-0.5501	0.8442	-0.0496	-0.185	0.1506	-0.5812	0.0609	-0.8268	-0.3292	-0.865	-0.3892	-1.4707	1.2072	-0.3787	0.0923	1.7442	-0.0536	0.2604	-0.7886	-1.377	-0.5066	0.4486	1.0089	0.1837	-0.2933	-0.1841	-0.0515	0.399	-1.0925	0.8647	-0.0496	-0.1518	-1.0451	-0.8825	-0.7802	-0.2842
brca_tcga	TCGA_AC_A62Y_01	LumA	-0.177793	-0.4979	-0.9944	-0.1731	-0.4877	-1.6878	0.1879	0.3413	-0.0568	-1.4703	-1.4836	-0.7058	0.451	-1.2314	-0.2962	-0.1291	0.6652	0.2503	1.6444	0.3466	0.4468	-0.5996	-0.1314	-0.2694	-0.3052	-1.0119	0.2499	-0.9994	1.519	1.0085	-1.3576	0.9133	0.0858	-0.2859	0.6602	1.3078	1.1538	-0.1235	-0.5629	0.1238	-0.5957	0.2013	-0.1794	0.3392	0.6464	-0.4548	0.4171
brca_tcga	TCGA_AN_A03X_01	LumB	0.0923248	2.3344	-1.6713	-0.5479	1.3839	-1.0904	0.575	-0.4627	1.8155	-0.7229	-1.4129	1.222	1.4293	0.3943	0.6825	1.3674	-0.7781	0.649	0.0505	0.5647	-0.0833	0.571	-1.2836	-0.2506	-2.2628	1.0055	0.6635	1.6571	0.2909	1.9481	-0.6911	1.1126	0.9984	0.1596	0.5829	1.0027	0.8053	0.3103	-0.3733	0.1947	1.9507	1.4326	1.3057	-0.2193	0.6677	0.2643	0.4644
brca_tcga	TCGA_AN_A03Y_01	LumA	-0.646669	-0.7246	-1.1654	-0.8715	-0.4117	-1.0003	-0.4347	-0.8402	-0.4105	-1.5177	-0.144	-1.2766	-0.4294	-0.2499	-0.7013	-0.5535	-0.4084	0.3299	-2.273	-1.5177	-0.5214	0.0763	-1.2906	-0.7974	-0.3216	-0.4074	-0.6673	-0.9833	-1.4727	0.529	0.2525	-1.9406	-1.1325	-1.4358	0.1719	0.5541	0.765	-0.9174	-1.8815	0.1731	-0.6076	-1.051	-0.6982	0.56	-1.9776	-1.0706	0.0245
brca_tcga	TCGA_AN_A041_01	LumB	0.112623	0.5662	-0.6161	-0.7441	0.4654	-0.4643	0.0949	-0.4987	1.4611	-0.7982	-0.9157	0.9979	1.6894	-0.284	1.01	0.9049	-1.1713	0.5309	-0.08	0.0022	-0.2809	1.3097	-1.5015	1.3429	-0.9776	0.5879	1.0068	-0.5024	0.7166	-1.001	-0.0429	-0.5921	1.5396	0.1785	0.4533	0.0289	0.6595	0.5686	-0.3435	-2.1989	1.2056	0.9236	-0.0352	-1.1245	-0.4795	0.2336	-1.4727
brca_tcga	TCGA_AN_A046_01	LumA	-0.162407	0.7732	-0.6351	-0.5918	0.0312	-0.5806	0.3396	-0.3137	0.5123	-0.781	-1.0833	0.2924	-0.2014	0.3445	-0.2717	0.1942	-0.0916	-0.3694	0.0796	-0.6632	-0.4661	0.3977	-0.4626	-0.4833	-1.1827	0.3407	-0.7765	-0.7996	-0.2467	0.0403	-1.6139	0.2842	0.5687	-1.3553	1.1322	2.8466	0.3606	-0.2315	-0.3902	-0.0186	0.0559	-0.1855	0.7188	0.3622	0.1786	-0.4364	0.4861
brca_tcga	TCGA_AN_A049_01	LumA	0.0325396	0.6738	-0.3278	0.076	-0.0854	-0.1203	0.2211	-0.0096	0.5184	-0.1223	-0.5522	0.0155	1.0064	-0.4832	0.3631	0.2303	-0.2411	0.5426	-1.017	-0.5953	0.2957	0.957	-0.8595	0.0886	-0.2941	0.1849	0.6309	1.9409	1.0842	-0.4899	-1.0819	1.0749	-0.0002	-0.4741	0.3985	0.0105	0.8097	0.5449	-0.2805	0.229	0.452	-0.2044	0.0441	-1.2529	-0.1957	-0.1798	0.2512
brca_tcga	TCGA_AN_A04A_01	LumA	0.714937	1.2329	0.7382	0.2789	0.4795	0.6621	0.6323	0.3818	1.548	0.0926	1.0125	0.5748	1.3408	-0.0947	0.7081	0.9755	-0.0644	1.252	0.2619	0.3238	-0.009	1.2057	0.1361	0.8676	0.5843	1.6502	0.86	1.2457	0.6794	-0.3777	-0.8649	0.5124	1.0454	0.4287	0.8065	0.3292	0.8581	0.8023	0.6571	0.5246	0.6732	0.7489	0.8312	1.2645	0.0769	0.4428	0.8251
brca_tcga	TCGA_AN_A04C_01	Her2	-0.468291	-1.214	-0.2952	-0.8113	-1.3079	0.4641	-0.3141	-0.5731	-0.3046	-0.7297	-0.2612	-0.6436	-0.5398	-0.9846	-1.4766	-1.0797	-0.7023	-1.4574	0.7489	-0.7411	-0.4979	-1.8122	-0.3642	-0.1127	0.4789	-1.041	-0.4757	-1.4731	-0.5799	-0.2256	0.8019	-1.2712	-0.036	-0.503	0.4523	-0.7133	-0.5562	-0.7143	-1.689	-0.6924	0.1524	-1.3151	-0.8509	-1.6278	-0.0741	-0.9601	-0.4271
brca_tcga	TCGA_AN_A04D_01	TNBC	-0.577749	-1.5383	1.8079	1.7509	-1.7155	1.1302	-0.1411	0.616	-1.115	0.1444	1.4234	-1.8894	-1.4063	1.7217	-0.8376	-2.1508	0.6124	-0.5754	-0.5998	-2.1425	0.1176	0.4861	1.5005	-0.1116	1.9491	-1.5808	-1.2239	0.6272	-1.732	-0.6266	2.6212	-1.9859	-0.8195	1.7675	0.5736	-1.2338	-2.5519	-1.8094	-0.9608	-0.0885	-1.194	-0.0955	-1.2975	-2.1352	1.6293	-2.4098	-1.8326
brca_tcga	TCGA_AN_A0AJ_01	LumB	-0.506899	-0.2179	-1.3442	-2.1744	-0.5858	-1.3578	1.3496	-0.6846	-0.5659	-0.5732	-0.8371	-0.7921	0.4234	-0.985	-1.1001	0.0429	-0.652	-0.525	-0.305	-0.7933	-1.5443	-0.0657	-0.004	-1.1359	-2.4961	0.177	-1.1526	-0.5156	2.9971	-0.3848	-0.8055	-0.1017	1.1961	-1.0182	-0.7469	1.282	0.0077	-0.7163	-1.1403	-0.6187	-0.6145	0.2351	0.3608	1.698	-0.0706	-0.6829	-0.4414
brca_tcga	TCGA_AN_A0AK_01	LumB	-1.14476	-0.7585	-1.3619	-1.8812	-1.3522	-2.2095	0.1526	-1.4062	-0.3708	-1.1037	-1.2597	-1.2625	-0.2289	-0.3891	-1.1312	-1.2861	-1.5556	-1.8905	-1.7294	-1.4617	-0.1253	-0.7223	-1.6015	-1.2097	-2.1886	-1.4592	-0.5089	-1.8947	-1.3668	-1.6665	-1.0923	-1.6874	-2.2715	-1.5228	0.7432	-1.0673	-2.0299	-1.4105	-1.9957	-0.9097	-0.4319	-2.2441	-0.8754	-2.6414	0.4157	-1.5067	-1.6314
brca_tcga	TCGA_AN_A0AL_01	TNBC	0.497855	1.0971	2.2911	1.0356	-0.5599	0.4271	-0.242	-0.0826	1.2646	2.182	0.1683	0.0864	1.026	1.4291	1.4361	0.9607	1.2698	0.2291	1.4922	0.633	0.0556	1.6291	0.3758	2.2326	2.3412	0.1909	1.1433	0.85	0.4132	2.1309	-0.4841	0.7399	0.1876	0.1686	0.0695	0.2419	0.928	0.6778	1.0923	1.3066	-0.1688	0.418	0.7586	-0.7661	-0.0431	-0.1384	0.0676
brca_tcga	TCGA_AN_A0AM_01	LumA	-0.055902	0.016	-0.3754	-0.566	-0.229	0.5636	-0.412	-0.2342	0.2522	0.3516	1.2235	-0.9033	0.9021	-0.5943	-0.8019	-0.2514	-0.9307	0.72	0.239	-0.4624	-0.0648	-0.2201	-0.2697	-1.4919	-1.0314	-0.2835	0.2909	-1.2373	-0.9019	0.2067	-1.1888	0.6881	-0.5155	-0.54	1.2486	-0.5564	-0.3794	-0.8342	-0.6833	1.086	0.372	0.5483	1.1129	-0.2714	0.1044	-0.097	-0.2636
brca_tcga	TCGA_AN_A0AR_01	TNBC	-0.126828	-1.1256	0.4953	1.139	1.6572	0.2309	-0.6098	2.3746	-1.158	0.1909	0.9242	-2.0732	-1.3239	0.1822	-1.3125	-1.0901	1.5551	0.3418	-0.0865	0.4707	0.5332	0.0938	0.3106	1.0222	0.4048	0.6426	0.1585	1.0015	1.056	0.5261	1.5803	-2.1986	-1.2696	2.7772	-1.2903	0.028	-1.2393	0.8304	0.6804	-0.3107	-1.2803	-0.1434	-2.0189	-2.9875	1.3793	0.6059	-1.3888
brca_tcga	TCGA_AN_A0AS_01	LumA	0.102842	1.2202	-1.2398	-1.9937	0.7943	-0.5615	1.2034	0.5489	1.3382	-1.2271	-0.3178	0.5601	1.3083	-0.2695	0.0855	1.0568	-1.4585	0.3625	0.6007	0.3149	0.1465	1.0899	-0.7879	-0.8068	0.0799	0.9016	0.9119	-0.3578	-0.1663	1.2091	-0.2417	-0.6094	0.4173	0.6727	0.0118	0.4799	-0.0177	1.6979	1.2043	1.4617	0.9452	1.0781	0.8389	1.1492	0.2894	0.2345	0.3546
brca_tcga	TCGA_AN_A0AT_01	TNBC	0.10457	-0.9443	1.8768	1.3732	1.212	0.9201	-0.7555	1.3239	-0.5409	1.4886	1.6909	-0.1691	-0.0782	0.3367	-1.9673	-0.595	2.3542	1.8811	0.037	-0.4792	0.2114	1.5393	0.1487	-0.5875	0.9731	0.7538	-0.7585	0.3884	-0.2616	0.2968	1.2205	-1.8639	-1.3963	-0.1188	-1.1719	-1.0389	1.447	-1.3981	-0.0651	-0.4063	-1.6645	0.8535	-0.8219	-1.2478	-0.4128	0.6054	-0.3408
brca_tcga	TCGA_AN_A0FD_01	LumB	0.268307	1.2938	-0.0521	-0.5215	0.1356	-0.1517	-0.3663	-0.5897	1.2459	-1.1058	-0.2986	0.6837	0.8428	1.2345	0.404	0.9704	-0.7198	0.1686	0.1833	0.367	-1.6985	0.6703	-0.5984	0.3415	-1.4289	0.3378	0.7169	-0.3723	-0.0836	-0.6485	-0.8424	0.8938	1.1919	0.2065	0.8429	1.3812	0.4741	-0.3059	0.1279	-0.4448	1.3292	0.6379	1.4686	-0.5646	0.6374	-0.0541	-0.6086
brca_tcga	TCGA_AN_A0FF_01	LumA	-0.437967	0.1906	-1.2139	-1.0671	-0.1765	-1.2597	-0.0705	-0.7889	0.1304	0.095	-1.648	0.3052	0.1061	-0.5122	0.2299	0.1667	-0.0391	0.0243	-0.7232	-0.3142	-0.0818	0.8278	-1.3243	-0.1366	0.4556	-0.4306	-0.5888	-0.9313	-0.2798	-1.2589	-0.1137	1.2917	-0.8836	0.2946	1.0995	0.0976	-1.4284	-0.0335	-0.4876	0.828	0.3897	-0.7163	-0.0652	-1.2316	-0.2602	-0.3846	0.1526
brca_tcga	TCGA_AN_A0FJ_01	LumB	0.327301	-0.3618	0.0412	0.6294	0.0001	1.6186	0.5735	0.2047	-0.2406	1.1888	-1.1574	-1.1451	-0.0949	0.9685	-1.203	-0.2394	0.3039	0.1606	1.0339	1.7112	-0.1986	1.5252	1.3335	1.3289	0.4875	1.1663	-0.6724	-0.3796	1.4913	0.7067	1.5642	-1.8997	-0.3642	1.6559	-1.1958	-1.5848	-1.5879	-0.2765	0.5072	-1.2702	-1.2471	0.4023	-1.4249	-0.3874	-0.7892	0.8089	-0.0579
brca_tcga	TCGA_AN_A0FK_01	LumB	-0.67565	0.0861	-1.289	-1.3627	-1.5763	-1.9858	-1.4033	-0.9793	0.2834	-0.8075	-1.648	-0.1611	0.0229	-1.9132	-0.927	-0.176	-1.2725	-0.5739	-0.6658	-0.6193	-1.2218	-0.9611	-2.1026	0.5642	-0.5071	-1.3149	-0.0304	-1.3973	-0.4965	-1.8721	-1.7522	-0.5639	-0.4351	-0.9867	1.4312	-0.8322	1.968	0.2038	-1.4833	-0.737	-0.2425	-0.5099	-1.1071	1.29	1.2685	-1.1478	-1.4066
brca_tcga	TCGA_AN_A0FL_01	Her2	-0.251958	-0.8457	2.9304	1.9019	-1.7909	0.0821	-1.8889	1.5033	-0.6678	0.8404	-0.0275	-0.9853	-1.5613	1.5834	-0.0047	-0.9636	1.5286	-0.0113	0.2007	1.1629	-1.1811	-0.4555	1.5096	1.8054	1.7936	-1.2912	-0.0647	0.9627	-1.2939	0.4181	0.8419	0.0256	-1.3959	1.7714	3.0817	-1.3712	-2.2861	-0.57	-1.5345	2.4506	-1.0551	-0.1799	-0.3538	-1.706	-1.8392	0.4875	-0.4128
brca_tcga	TCGA_AN_A0FN_01	LumB	0.819461	1.6698	-0.7632	0.0047	1.5595	-0.3093	1.2071	0.4777	1.9485	-0.4241	-0.3322	1.8915	1.3596	0.5076	1.2391	2.1145	0.4515	0.9193	1.3575	1.587	1.1687	1.9474	0.247	2.3836	0.3056	0.8977	1.0152	1.1697	1.5161	0.7079	0.1156	0.7702	2.0576	0.9576	1.138	0.6096	1.381	2.199	1.0747	-0.9655	1.6667	1.9216	1.7671	0.9307	0.6515	1.3103	0.214
brca_tcga	TCGA_AN_A0FS_01	LumB	0.385629	1.0119	0.4032	0.6453	0.5152	0.5225	0.5111	0.2562	0.7106	1.0929	0.1182	1.3644	-0.4908	0.1936	1.2199	1.4231	0.426	-0.3333	0.9965	1.0152	0.4129	1.3239	0.3083	0.313	0.3798	-0.362	0.0253	0.2884	0.5936	0.0488	0.1515	-0.0598	0.1244	0.6375	0.4473	-0.1069	1.3071	0.7763	0.2689	-0.8158	0.158	0.3873	0.8323	1.5306	0.5578	0.7962	0.6305
brca_tcga	TCGA_AN_A0FT_01	LumB	-0.256687	-0.0654	-0.9411	-1.0473	-0.3534	-1.9637	0.1967	-0.535	1.3291	-1.5513	-1.648	-0.7593	-0.0895	-0.753	-0.5902	0.4346	-0.8315	-1.186	-0.5293	0.3363	-0.3973	-0.8669	-0.8228	1.2354	0.4498	-1.1947	0.2896	-0.208	-0.2449	0.21	0.5165	0.399	-1.0014	0.5489	2.2139	1.8648	-1.0466	0.0919	0.0722	0.8849	0.5098	-0.1728	0.7927	-0.5668	-1.6747	-0.3244	-0.517
brca_tcga	TCGA_AN_A0FV_01	Her2	0.108806	0.5462	-0.6121	-0.5987	-0.193	-0.1419	1.1047	-0.365	0.9715	0.0667	-0.2538	-0.384	0.9015	-0.974	0.615	0.41	-1.2561	0.5349	0.3809	-0.4074	-0.7092	1.6281	-0.0357	0.5508	0.5048	0.2438	0.6058	0.2391	2.6402	-0.6261	0.8748	-0.7643	0.2152	0.1785	0.7657	-0.2751	0.3995	-0.0957	-0.2408	-0.689	0.8859	0.6599	-0.0657	-1.0182	-0.6721	-0.1907	-0.3187
brca_tcga	TCGA_AN_A0FW_01	LumA	-0.354053	0.1898	-0.3215	0.392	-0.7991	-0.2811	-0.6006	0.6391	-0.04	-0.0784	-0.9736	0.3968	-0.4239	-0.4363	0.5972	0.0301	0.412	-0.6683	-1.4029	0.2283	0.9667	0.4677	-1.2427	-0.1862	-0.4771	-0.3425	-0.6746	-0.0774	-0.0491	-1.2419	-0.7086	-0.8937	-0.9894	-0.3048	1.3227	-0.4295	-1.4223	-0.0216	-1.5547	-1.5145	0.3	-0.7343	-0.2132	-0.49	0.3027	-0.2357	-0.3956
brca_tcga	TCGA_AN_A0FX_01	Her2	0.885378	0.4032	1.9862	1.6265	0.1438	1.4903	0.4455	1.5404	1.5598	1.7604	1.9031	0.829	0.3382	1.6893	0.9103	-0.0022	1.9914	2.154	1.3826	1.262	2.0807	0.5769	0.872	0.6535	0.6647	2.1033	0.6949	0.3823	0.3951	1.1736	1.4118	0.7122	0.7585	2.6768	-1.052	0.0966	0.2831	0.0379	-0.2093	0.8694	0.4826	0.0708	-0.2514	0.5374	1.031	0.8072	1.1541
brca_tcga	TCGA_AN_A0FY_01	LumA	-0.140072	0.5841	-0.5032	-0.8076	-0.5327	0.1882	-0.0921	-0.3531	0.2777	-1.1772	-1.022	-0.3632	0.8292	-0.8912	0.1128	0.215	-0.544	0.2707	0.8013	-0.4858	-0.1734	-0.5443	-1.1809	0.2943	-0.3283	0.5323	0.0327	-0.5936	-0.8692	0.0305	-1.2858	-0.3771	0.6841	1.0952	-0.2506	-0.4315	-0.2388	-0.6175	0.4398	0.3892	0.6218	0.6309	0.3182	0.0612	-0.0252	-0.3304	0.2875
brca_tcga	TCGA_AN_A0FZ_01	LumB	-0.297273	0.0189	-0.7256	-0.9527	-0.0975	-0.7812	-0.7202	-0.476	0.5757	-1.0874	-0.2617	0.1623	0.8869	-0.842	0.0894	0.26	-0.4092	0.3871	-1.0133	-0.2517	-0.4886	0.1169	-0.681	0.6347	-0.5471	-0.7036	0.6919	-0.9179	0.1276	-1.3716	-1.2321	-0.238	0.2444	-0.6729	0.7635	-0.5607	0.2646	-0.1504	0.0846	0.2495	0.8861	0.1485	-0.6308	-0.5552	-1.1509	-0.4666	-0.9552
brca_tcga	TCGA_AN_A0XL_01	LumA	0.540565	0.7652	-0.1928	0.754	0.2718	0.0335	0.059	1.0503	0.6278	0.8418	-0.2854	1.3295	-0.0481	0.2042	2.3796	1.0425	1.0015	-0.1898	0.3719	2.0272	1.0559	0.7779	0.3243	2.0856	0.9124	0.5393	0.8132	0.528	1.2979	0.1872	0.8142	-0.8079	0.5033	-0.0457	-0.0267	1.5425	-0.0225	1.3455	0.732	-1.305	0.4443	1.3611	0.4988	0.0714	1.2786	0.7883	0.0178
brca_tcga	TCGA_AN_A0XO_01	LumA	0.514443	0.5895	0.3862	-0.2474	0.2265	0.8688	-0.1355	0.3299	0.6495	0.0603	0.4627	-0.0414	0.0832	1.0778	0.3456	0.1335	-0.4028	1.1548	-0.2278	0.2832	0.3416	0.8599	0.1579	0.6533	0.4509	1.0694	0.9683	-0.2542	-0.5744	-0.153	0.6798	0.3791	0.817	0.1501	0.3554	1.2464	0.3446	0.0117	0.3313	0.4047	1.0178	0.8271	-0.1755	-0.61	0.3004	0.0012	1.539
brca_tcga	TCGA_AN_A0XP_01	LumB	-0.292315	0.2489	-0.8368	-1.0157	-0.6835	-0.6765	-0.837	-0.6847	0.3225	-0.8673	-1.0864	-0.0811	0.482	-0.7	0.0146	0.0003	-1.5627	-0.3001	0.7623	-0.2011	-1.004	-0.3563	-0.2947	1.194	-0.8756	-0.9885	0.3828	-0.7063	0.0714	-1.1098	-1.8235	1.817	0.0344	-0.6653	0.1135	-1.1368	1.1297	0.1112	-0.3472	1.0416	0.4108	-0.3293	0.3913	-0.1651	-0.1863	-0.9564	-1.4237
brca_tcga	TCGA_AN_A0XR_01	LumA	-0.603866	-0.0747	-1.2658	-1.777	-1.2662	-1.6862	-1.4612	-1.1489	-0.1461	-0.9874	-1.1141	-0.8624	0.2854	-1.6418	-0.394	-0.5572	-0.5077	-0.3445	-0.1087	-1.3942	-3.2587	-1.8736	0.0162	-0.7297	-0.9882	-0.2596	-0.4191	-1.4297	1.5976	-0.4527	-0.8556	1.5196	-0.487	-1.5113	0.1616	-0.9514	-0.2135	-1.0955	1.6397	1.801	-0.31	-0.9686	-0.4778	0.8589	-1.4153	-1.7862	-1.025
brca_tcga	TCGA_AN_A0XT_01	LumA	-0.143068	-1.3364	0.1628	-0.2521	-1.2189	-0.7267	-1.5214	-0.2231	0.2276	-0.2481	-0.3642	0.2656	-0.4435	0.8291	0.8137	-0.5822	-0.8743	-0.5806	-0.746	0.5791	0.3859	-0.565	-1.4754	1.2023	0.8262	-0.83	0.1278	1.0218	-0.1117	-1.0986	0.4518	-0.9372	-0.5063	0.3475	-0.3741	-0.9652	-0.6275	0.7979	1.9858	-1.5187	-0.2577	-0.1171	-0.9385	0.8713	0.6371	-0.4456	-1.445
brca_tcga	TCGA_AN_A0XU_01	TNBC	0.464545	-0.8172	1.4907	1.6572	2.1913	2.0557	1.7924	2.1962	0.6058	0.514	1.5067	-0.4164	-0.8712	0.9514	1.4651	-0.3863	1.2368	1.5202	0.7056	1.2722	1.1443	0.0599	1.559	2.0939	0.4607	0.9077	0.2525	0.0905	0.9806	1.0123	1.4047	-0.3678	-0.9232	1.8653	-0.7099	1.1741	-2.0996	0.4106	1.1571	-0.1393	-0.0853	2.1115	0.2175	-1.1462	0.483	1.9868	1.2115
brca_tcga	TCGA_AN_A0XV_01	LumB	0.230873	0.1878	-0.0704	0.3082	-0.0118	-0.0201	0.8328	-0.2662	0.1158	-0.2683	-0.8973	1.0845	-0.3719	0.5891	0.4401	0.5473	-0.2664	-0.1318	0.2289	0.8458	0.9409	0.4795	-0.2522	0.1062	0.2402	-0.4835	-0.1216	0.1378	0.0877	-0.2305	-0.1615	-0.3869	0.5627	0.1679	-0.5037	-0.1318	-0.177	0.8079	0.2921	-1.144	0.5481	0.7677	0.9652	0.5154	0.7072	0.6055	0.052
brca_tcga	TCGA_AN_A0XW_01	LumB	0.583093	0.7392	0.1215	-0.5038	0.8872	0.3005	0.9317	-0.4242	0.7774	-0.3527	-0.0633	0.9351	1.1478	0.678	0.0851	1.1999	-0.3943	1.218	1.9017	0.7327	-0.6737	1.2051	1.3755	-0.1885	-0.4775	1.127	0.3196	-0.0213	-0.0675	0.4697	-1.4254	0.7919	1.3679	0.4011	0.2263	1.0133	0.4739	1.2288	0.7768	-0.8044	0.5066	1.0384	1.7149	0.8176	0.4159	1.0902	1.6662
brca_tcga	TCGA_AO_A03L_01	LumB	0.128967	0.312	0.1581	0.1449	0.1944	0.2189	-0.1837	-0.4214	0.421	0.2949	0.4134	0.5817	0.5132	-0.2561	0.3521	0.4164	-0.3337	1.054	0.1615	-0.7558	-0.7408	0.0251	-0.3315	-0.7314	0.1369	-0.1122	0.6669	1.174	0.2901	-0.8561	-0.7411	1.0789	0.8148	0.0412	0.4599	0.2336	0.6211	0.2216	-0.4537	0.5331	0.1535	0.2421	0.0075	-1.3923	-0.6355	0.0318	0.1244
brca_tcga	TCGA_AO_A03M_01	LumA	-0.0272465	-0.1622	0.4608	0.8198	-0.2062	0.2393	0.1821	-0.359	-1.0679	0.9576	-0.2899	-0.1168	-0.2111	-0.4055	-0.2996	-0.1945	0.3355	-0.0634	-0.3535	-0.1222	0.4516	0.2798	0.139	-0.7624	-0.5064	0.4963	0.0191	-0.4919	0.394	0.2252	0.3064	0.353	0.5184	-0.4881	-0.9798	2.0556	-1.0679	-0.2282	1.6577	0.9675	-0.4678	-0.416	0.0685	0.7525	-1.0905	0.0844	0.4064
brca_tcga	TCGA_AO_A03N_01	LumA	-0.0777228	0.9357	-0.8363	-1.6876	-0.4114	-1.0775	-0.7056	0.0229	1.66	-1.6908	0.1765	1.0087	-0.0951	-0.3519	-0.6662	0.3135	-2.4077	-0.5888	0.0713	0.3495	-1.1944	-0.1092	-1.125	1.5355	-0.5663	-1.8139	0.837	0.8953	1.9539	0.3253	1.2345	0.3415	0.3639	-0.1679	1.2197	-0.067	0.0009	0.7431	0.8257	-0.2979	0.5991	1.2023	0.8925	-1.1562	0.5687	-0.2893	-0.8372
brca_tcga	TCGA_AO_A03O_01	LumA	-0.817781	-1.1108	-0.8905	-0.4607	-1.5925	-1.066	0.1843	-1.0126	-1.9657	-0.5348	-1.0351	-1.3889	-0.9507	-1.5231	-0.6388	-1.0483	-0.1446	-0.3956	-0.5736	-0.848	0.2899	-1.2627	-0.5049	-1.1095	-0.8788	0.5298	-1.9252	-1.5662	-1.8669	-0.4257	0.7286	0.9724	-0.8883	-0.6298	-0.8325	1.6415	-0.3864	-1.5831	-1.8055	1.7089	-1.7043	-1.1143	-0.3609	-1.7476	-1.713	0.5662	-0.1429
brca_tcga	TCGA_AO_A03P_01	LumA	-0.650995	-0.8039	-1.6713	-1.3287	-1.2737	-1.84	-0.5829	-1.2481	-0.7576	0.5079	-0.5833	-0.6809	-0.2146	1.5944	-1.2059	-0.8573	-1.5993	-1.5655	0.146	-0.5142	-1.3219	-0.0076	-0.9474	0.636	-1.1097	-0.8358	-0.5038	-1.5198	-0.6537	-1.4362	-1.0119	0.3594	-1.1077	-0.7716	-0.2169	-0.944	-1.0817	-0.0885	-1.1466	-0.7079	0.0304	-0.9407	-1.104	0.8743	0.5546	-0.9258	-1.8644
brca_tcga	TCGA_AO_A03R_01	LumA	0.277902	-0.7439	0.7947	0.7012	-1.3814	0.8221	-1.5388	0.8891	-0.1874	1.316	0.0278	-0.7049	-0.7894	-0.2408	-0.1699	-0.6476	0.8731	0.0559	0.1156	0.2564	0.8524	-1.0908	-0.355	0.5124	0.668	-0.9345	-0.7958	-0.1823	-0.2702	-0.0473	-0.05	0.3725	-0.1785	-0.2642	1.1736	-1.3487	0.7666	0.1156	-0.718	0.4875	-0.414	-0.4929	0.6322	0.5256	0.8679	0.1207	0.0027
brca_tcga	TCGA_AO_A03T_01	LumA	0.274011	-0.3215	1.2299	1.0777	-1.3295	1.0419	-1.4391	0.6999	0.0082	0.7925	0.8622	0.0179	-1.6421	0.3343	-0.4517	-0.747	0.5025	-0.4734	0.161	0.2377	0.7678	-1.3325	0.3902	-0.0282	0.8934	-1.0723	-0.7959	0.1622	1.3427	0.3916	0.2679	1.2961	-0.4504	0.3913	2.2544	-0.6574	0.4092	-1.0481	0.0171	1.1888	0.4714	-1.0477	0.1083	1.9785	-0.3204	0.3512	-0.5582
brca_tcga	TCGA_AO_A03U_01	TNBC	0.788098	0.4104	1.654	1.1892	1.7817	-0.181	0.1851	0.015	-0.3738	1.3977	1.6353	1.9053	0.7492	-0.2947	0.2438	0.477	2.6017	2.3115	0.4171	1.2048	0.6833	0.8076	3.47	2.5764	3.3421	0.5362	0.6432	-0.4299	0.0004	0.754	1.7772	0.9702	0.6413	-1.3214	0.5739	-0.5675	1.3691	2.36	-1.1739	1.2259	0.2412	0.489	0.847	1.1994	-0.8564	0.363	3.5233
brca_tcga	TCGA_AO_A03V_01	LumA	-0.145652	0.1409	-0.5017	0.1769	-1.2008	-0.092	-0.7937	-0.1566	-0.1341	0.2362	-0.2067	-0.2454	0.0242	-0.4978	0.1937	-0.2212	0.2803	0.4279	-0.6314	-0.3366	0.3698	0.5995	-0.3913	0.3611	-0.105	-0.1467	0.5218	-0.3693	0.3551	-0.5636	-0.4859	0.5491	-0.7228	-0.8132	-0.0558	-0.6889	0.629	0.1856	-0.7087	0.0929	-0.5353	0.2507	-0.7519	0.181	-1.1159	-0.6079	1.4394
brca_tcga	TCGA_AO_A0J2_01	TNBC	-0.331102	-0.2992	-1.4391	0.5466	-0.4594	0.1477	-0.9317	-0.3905	-0.0661	-0.926	-1.2856	-1.6757	-0.4752	-2.0162	-1.7664	-0.8809	-0.5606	-0.9026	0.6451	-0.4662	-1.3705	-0.8192	1.282	-0.5755	-0.001	-0.0253	-0.725	1.1373	-0.5492	0.0425	0.712	1.144	-0.7526	-0.9147	1.9465	-0.7041	0.6723	0.2179	-0.3505	0.0919	-1.2145	-0.6497	0.5667	-0.0358	-0.3252	0.221	1.0825
brca_tcga	TCGA_AO_A0J4_01	TNBC	0.876647	-0.0282	2.0753	1.2154	-0.0048	1.4236	-0.2112	2.1409	1.0092	2.1992	2.3622	0.2316	0.1431	2.6087	0.207	-0.017	1.9761	3.2489	1.0128	0.2412	1.0692	0.764	0.6363	1.1169	0.8514	2.6915	-0.2334	1.2483	1.2959	2.3023	1.0616	-0.1248	1.0243	1.647	-1.5897	0.0978	1.6002	-0.1816	0.8532	0.8322	-0.5816	1.4133	1.0636	-0.1877	-0.8168	1.4559	1.4639
brca_tcga	TCGA_AO_A0J6_01	TNBC	0.0270515	-0.3018	1.7797	0.747	1.4902	1.3737	-0.6644	1.2365	-1.7667	0.8176	2.0358	1.7291	-1.4757	0.6982	-2.1967	-0.5811	2.6914	-0.8741	0.8238	0.2951	-0.494	0.0242	1.7988	-1.0181	0.9737	0.9448	-1.1774	1.0878	0.4127	1.2966	0.9733	1.7364	-0.4765	-2.1581	-0.1276	-0.9436	-1.1865	0.3145	-1.0063	0.8495	-2.363	-1.2614	-0.0916	-0.0913	-1.3111	1.6405	0.4652
brca_tcga	TCGA_AO_A0J7_01	LumA	-0.684605	-0.2655	0.007	-0.247	-1.128	-0.3294	-0.9051	-0.9262	-0.5943	-0.455	-0.6079	-0.9717	-0.3357	-1.0657	-1.0427	-0.5519	-0.7409	0.6905	-1.6311	-1.8467	-1.2024	-1.7523	-2.1083	-1.5324	-0.6628	-1.1853	-0.3696	-1.5906	0.5101	-1.2426	-2.0236	-1.0063	-0.8226	-1.1221	0.1434	0.5945	-0.0817	-1.8185	0.1593	-1.3478	-0.4209	-1.1324	-1.4975	-2.2689	-0.0347	-1.5673	-1.4848
brca_tcga	TCGA_AO_A0J8_01	LumA	-0.254369	0.5481	-0.666	-0.851	-0.0024	-0.3461	0.044	-0.4573	0.3812	-1.4279	-1.1655	-0.5069	0.4579	-0.5846	-0.3266	-0.0357	0.5861	0.1529	0.4975	-1.1497	-0.8323	-0.8392	0.5325	-0.4863	-0.7687	-0.2294	-0.1406	-0.6738	0.6888	-0.2531	-1.7208	0.8923	0.9102	-0.9136	0.4188	2.4756	0.0697	-0.4198	0.3709	-0.3265	0.5493	-0.0457	0.0938	-0.2439	0.5363	-0.8884	0.5075
brca_tcga	TCGA_AO_A0JA_01	LumA	0.198548	0.7482	0.0039	0.379	1.5226	0.1367	1.0294	-0.2312	0.6949	0.1084	-0.187	1.3113	0.8841	0.1446	0.657	0.9689	-0.3019	0.3365	-0.3563	0.5493	0.593	0.4595	-0.3019	-0.5534	-0.7278	0.541	0.8207	-0.1104	0.2677	-0.3524	-0.1362	-0.1321	1.6252	-0.0386	0.5442	0.1014	0.3679	0.8938	-0.1837	0.5245	1.0862	0.2192	0.1577	-1.2935	0.5687	0.753	-0.585
brca_tcga	TCGA_AO_A0JB_01	LumA	0.512776	-0.2072	1.4943	1.0857	-0.504	1.1947	-0.0384	1.0007	1.177	0.725	0.3991	0.4778	-0.9481	0.2668	0.0669	-0.8985	0.7719	-0.2723	-0.9168	0.3794	0.9117	-1.3979	0.8259	0.431	1.5795	-0.3044	0.9009	0.153	-0.2964	-0.1371	0.5846	0.9255	-0.8837	1.3324	1.626	0.0409	-0.9436	-0.2707	0.3206	1.6143	-0.4158	-1.2412	1.3718	0.4782	0.3548	0.7338	0.1276
brca_tcga	TCGA_AO_A0JC_01	LumA	-0.189797	-0.9519	-0.6206	-0.5605	-1.9954	0.0544	-0.2863	-0.6466	-1.5716	-0.4373	-0.3051	0.2938	-1.5372	-0.3876	-0.6159	0.0688	1.1689	-1.4349	-0.9454	0.0679	0.9173	-0.1728	0.1682	-0.3227	0.0224	-0.1804	-0.2554	0.3106	-0.9825	-0.4462	0.083	-0.849	-1.2707	1.1142	-0.661	-1.3212	-2.2608	0.5769	-1.0199	-0.3952	-1.4134	-0.3385	0.874	-0.1268	-1.5807	1.6962	0.3703
brca_tcga	TCGA_AO_A0JD_01	LumA	-0.477803	-1.5127	-0.0589	0.3329	-1.5156	0.3784	-0.2046	-0.4119	-2.1136	-0.003	0.0489	-1.3183	0.3323	-0.4625	-1.0863	-1.5332	0.1459	0.4126	-2.0878	-0.8652	0.515	-0.1662	-0.2965	-1.092	-0.8827	-1.4169	-1.9669	1.5334	-0.9825	-0.4525	0.1711	0.3776	-0.3841	-1.6171	-0.0012	0.6898	-2.2094	-1.1933	-1.1894	-1.2775	-1.0761	0.212	-1.2619	-0.5914	-1.3534	-0.7171	-0.5342
brca_tcga	TCGA_AO_A0JE_01	Her2	0.503026	0.9174	-0.8403	-0.6496	0.8943	0.4638	0.488	-0.459	0.9751	-0.6957	-0.4349	0.459	1.5806	-0.2828	1.2098	1.0617	0.1355	1.7977	1.5176	0.109	-0.6153	0.3124	2.3831	0.645	-1.0053	0.7007	0.4545	-0.0643	1.891	0.4531	-0.4211	1.2154	0.8587	0.1964	0.142	0.5392	0.793	1.3602	0.4154	0.4917	0.7478	1.1665	1.4929	1.6785	-0.4109	0.0915	1.2212
brca_tcga	TCGA_AO_A0JF_01	LumA	0.499333	1.2224	-1.5121	0.2159	1.2033	-0.1094	0.4851	0.7887	0.8524	-0.5946	-0.4018	1.8044	0.6301	0.1375	1.8483	1.9904	0.6798	-0.3487	0.9487	1.7348	0.8933	1.4961	0.2712	1.3435	0.4501	0.3704	0.5302	0.2328	1.1547	-0.4564	0.3586	-0.0006	1.0022	-0.0373	0.4348	1.114	0.335	1.9133	0.3476	-1.2427	0.5167	1.4327	0.4295	1.0961	0.5321	1.2051	0.2031
brca_tcga	TCGA_AO_A0JI_01	LumA	-0.740261	-1.3611	-0.9453	-0.5055	-1.6397	-0.5067	-1.9338	-0.9311	-1.5105	-0.5395	-0.6922	-0.3986	-1.5737	2.245	-0.3371	-1.1811	-0.5968	-1.8499	-1.3773	-0.7278	0.269	-0.2729	-2.282	-1.9384	-0.9278	-1.2932	-1.3496	-1.5391	-0.4278	-1.3198	0.8318	-0.1154	-1.6862	-1.5134	-0.5333	1.8743	-2.0251	-1.4537	1.3487	-0.9197	-0.3467	-1.0957	-1.9719	0.5499	1.2398	-0.9986	-1.1061
brca_tcga	TCGA_AO_A0JJ_01	LumA	0.324815	0.4271	0.2915	1.0521	0.4699	0.4848	-0.3174	0.4977	0.4507	0.7269	-0.0139	1.6898	-0.8051	0.5033	1.3471	1.0188	0.5127	-0.0435	-0.2481	1.1643	1.1035	0.3813	0.0128	-0.0203	0.5622	-0.2487	0.0625	0.2495	0.6297	0.3021	0.264	-0.282	0.5792	0.3663	0.8697	-0.5293	-0.6068	0.766	-0.5604	-0.6022	0.3513	0.3126	0.5484	-0.302	0.9063	0.7767	0.7587
brca_tcga	TCGA_AO_A0JL_01	TNBC	0.445639	0.2429	2.5642	1.6302	0.5924	0.4283	0.0591	1.9867	0.9535	1.3403	1.6271	-0.7021	-0.4054	1.8986	-0.4873	-0.3484	2.0773	-0.0141	-1.1057	2.205	1.4261	1.1718	0.544	1.8478	1.0026	-0.5915	0.9471	0.441	0.8019	0.7698	2.275	-0.0942	0.0512	0.8117	1.4315	-0.5645	-0.2663	1.1274	0.0807	1.5576	-1.2063	0.1718	-0.6107	-0.4607	1.1218	1.5922	0.5253
brca_tcga	TCGA_AO_A0JM_01	LumB	-0.00274455	1.1677	-1.6713	-0.9005	0.2796	-1.9004	0.4279	0.3319	1.4041	-0.4341	-0.6859	0.6552	1.4283	-0.1331	-0.3579	1.1358	-0.7177	1.1305	0.121	-0.3069	-1.257	1.4998	-0.9354	0.1084	-1.6315	0.5036	1.1127	0.3304	0.7243	-0.1171	0.6591	0.8253	1.2628	-0.1668	0.3876	0.3973	0.6068	0.3155	0.5819	0.7723	0.125	1.4455	0.7675	-0.9282	0.5674	-0.3445	-0.0706
brca_tcga	TCGA_AO_A124_01	TNBC	0.239473	-1.0308	2.012	1.3252	0.2896	1.3531	1.0067	0.7201	-1.399	2.3374	2.2598	-0.2148	-1.2676	0.6721	-0.8523	-0.795	2.2657	0.0752	-0.1699	-1.0057	0.7098	1.0355	1.014	-0.2074	0.2276	1.0841	-1.4168	0.3295	1.0975	1.5608	1.88	0.4769	1.1381	1.2455	-1.9872	-2.0608	1.1093	-2.1198	-1.9561	0.1987	-2.9377	0.9602	0.208	-0.4415	2.3415	1.1205	0.564
brca_tcga	TCGA_AO_A125_01	LumA	-1.10518	-2.5474	-1.5142	-2.0903	-2.661	-0.7517	-3.0755	-1.6662	-2.1634	-1.5256	-1.3795	-2.2372	-0.8457	-1.9559	-1.6777	-1.7574	-1.7475	-0.4998	-0.7879	-0.8616	-2.3202	-0.3741	-0.7259	0.0833	-0.7984	-2.6131	-1.3048	-1.3158	-1.0992	-0.7729	-0.2907	0.4831	-1.449	-2.1574	0.6333	-1.922	0.7408	-0.4593	-2.0471	-0.0107	-2.0449	-1.064	-1.3482	0.5175	1.3236	-2.1329	-2.171
brca_tcga	TCGA_AO_A126_01	LumA	0.0450505	1.3833	-1.3481	-1.1749	0.1639	-1.4414	0.1368	0.0596	1.7167	-1.5034	-1.648	0.3684	-0.3943	0.0872	-0.0507	1.0979	-0.8209	0.2537	0.224	0.5092	-0.1341	0.4566	-1.0503	1.2169	-0.1332	0.0148	1.0862	0.8219	-0.3908	0.2567	0.1333	1.0405	0.3886	0.601	1.0953	-0.936	0.5606	0.2325	0.9075	-0.7267	0.9457	0.436	1.1531	0.4682	0.1285	-0.3071	-1.1106
brca_tcga	TCGA_AO_A128_01	TNBC	-0.287031	-0.3161	-0.0458	1.6867	0.0658	0.5721	0.5194	-0.5032	-1.3034	1.0219	-1.5336	-1.0929	0.0242	-1.3272	0.5243	-0.7867	-0.5048	-0.7615	0.2912	-1.7466	3.1933	-0.407	2.1277	-0.8248	-0.0434	1.2775	-0.0539	-1.1198	-0.5041	-0.3087	0.8411	0.3568	-0.8877	-1.0012	0.0359	-0.8446	-0.3089	0.2644	-0.2003	1.5324	-1.2197	-1.9852	1.6252	-0.0743	-3.0665	0.8237	0.9702
brca_tcga	TCGA_AO_A129_01	TNBC	0.465212	-0.2502	1.5874	1.168	1.8908	0.8715	0.3078	1.7028	0.3587	1.6317	-0.0537	-1.0771	0.1035	0.4647	-0.7791	0.2127	2.4578	0.4088	0.0984	0.4515	0.2813	0.4212	1.2211	0.7833	1.9244	0.4457	-0.1992	1.0503	0.2576	1.2957	1.2577	-0.6781	-0.5773	1.4956	-0.6682	-0.3725	-0.0958	-0.7253	0.3443	1.0029	-1.0774	-0.8255	0.8226	-0.9648	-0.5543	0.5311	-0.3664
brca_tcga	TCGA_AO_A12A_01	LumA	0.677541	0.0558	0.8999	1.1471	0.2991	1.0396	-0.0994	0.633	0.4843	1.3325	0.389	1.0991	0.7676	1.2941	0.8739	0.4407	0.668	1.0888	0.5339	0.8548	1.5287	1.3057	0.6691	0.6945	0.8976	0.3866	0.4249	0.4123	0.7565	1.0937	1.107	1.4277	0.8465	-0.0068	-0.3456	0.122	0.5494	1.4699	0.2212	-0.9014	0.0749	0.632	0.9467	0.8592	0.2827	1.5411	0.5379
brca_tcga	TCGA_AO_A12B_01	LumA	-1.07083	-1.7605	-0.8534	-1.4281	-1.1916	-2.4336	-3.2528	-1.2236	-1.3535	-0.0445	-1.648	-1.6853	-1.3477	-2.1847	-1.424	-1.5064	-1.4319	-1.4803	-2.6563	-0.8623	-0.7214	-0.7244	-2.0177	0.323	-0.8511	-2.6264	0.491	-1.5448	-0.9311	-2.0487	-2.0253	0.7014	-1.251	0.418	0.5029	-1.3588	0.2061	-0.904	-1.9419	1.0649	-1.6346	-1.3854	-1.8639	-1.6413	1.0524	-2.0364	-1.8195
brca_tcga	TCGA_AO_A12D_01	Her2	0.337632	-0.1503	-0.6453	-0.4427	0.9315	0.3963	0.6956	0.5429	0.569	-0.2965	0.581	0.7252	1.3292	-0.4741	0.3866	0.5982	-0.7683	0.3348	0.2412	0.2915	0.3	0.26	0.9158	0.52	-0.7643	0.0701	0.8258	-0.6845	-0.6313	3.7466	1.4368	0.0325	0.7002	0.0776	-0.06	0.2452	0.5747	0.6587	0.2691	0.9415	0.27	0.7015	1.3146	-0.2556	-0.267	0.3644	0.7815
brca_tcga	TCGA_AO_A12E_01	LumA	0.358358	-0.4863	0.3879	1.163	0.6832	0.6825	-0.1283	1.0094	-1.0896	1.5804	0.1445	0.8804	-0.7976	0.2805	1.4512	0.1689	1.3431	-0.0128	0.2239	1.3163	1.1981	-0.0581	0.0904	0.8897	0.3964	-0.0947	-0.5309	-0.0632	0.1969	1.4577	0.6854	0.5808	-0.0306	-0.5371	0.4072	-0.5955	-0.4277	0.4333	-0.059	1.3362	0.4172	0.5816	-0.2656	0.4853	0.4647	0.7835	0.3486
brca_tcga	TCGA_AO_A12F_01	TNBC	0.617068	0.0861	2.6343	1.6279	1.1553	0.1082	-1.0051	1.547	0.0248	0.4798	1.9519	0.2224	0.8343	0.6474	0.2859	0.5735	2.9983	1.3653	0.1749	1.3854	1.4277	1.5107	-0.4311	1.3908	0.9835	0.5422	0.6846	1.7895	0.4099	1.5139	2.1632	-0.6125	0.3764	0.1672	-0.2346	0.064	0.7617	1.0682	-1.1869	0.8022	-0.0981	0.4114	-0.3654	-0.3483	-0.3038	0.5262	0.4009
brca_tcga	TCGA_AO_A12G_01	LumB	0.171568	0.0231	-0.0166	0.0224	0.1087	0.1213	-0.1188	-0.2924	0.5269	-0.0286	-0.6013	0.3718	0.5085	-0.0991	0.5338	0.2249	-0.618	0.719	0.0953	0.2258	0.0528	-0.2172	0.5899	0.9362	0.0995	0.6227	1.1182	0.0681	0.0262	-0.3186	0.5804	-0.4824	0.0349	0.4465	0.4078	-0.4095	2.1287	0.6172	-0.4649	-0.4098	2.1848	0.1204	-0.2007	1.8535	-0.5016	-0.0771	0.9479
brca_tcga	TCGA_AO_A12H_01	LumA	-0.817122	-1.2849	-0.9615	-1.3217	0.1013	-2.1913	-1.3506	-1.2015	-1.2038	0.2162	-0.7496	-1.1949	-1.2346	0.4238	-1.5934	-1.4465	-0.8705	0.5681	0.4954	-0.564	-1.7606	-1.1602	-2.0218	0.7186	-1.0408	-1.8927	-0.6953	-1.8528	1.1806	-1.3965	-2.0073	0.348	-2.3679	-0.8284	0.211	2.2488	-0.3291	-0.5793	-1.0075	-0.9363	-0.902	-1.6177	-1.5642	-0.3308	-0.3421	-1.3267	-1.7993
brca_tcga	TCGA_AO_A1KO_01	LumA	0.731363	-1.0642	0.9958	2.1685	0.6407	1.1972	0.4839	1.3285	-3.0503	1.7434	0.7531	1.8101	-1.2851	1.8597	1.6162	0.6338	1.2353	0.1368	0.0535	1.8443	2.4647	0.6905	1.1329	-0.7689	1.4675	-0.5136	-1.3589	1.0886	0.5907	1.7488	2.1888	-1.3563	0.6461	0.7966	-1.6442	-0.4505	0.392	0.4176	0.5511	-0.9959	0.3812	1.4035	0.531	0.5575	0.8243	2.6531	0.3164
brca_tcga	TCGA_AO_A1KP_01	LumA	-0.705436	-0.2003	-1.0328	-1.3811	0.2221	-0.9663	-1.4944	-0.7537	0.1308	-0.9924	-0.5862	-0.2335	-1.101	1.3745	-1.1901	-0.3375	-1.8	-1.8176	-0.5225	-1	-1.4654	-2.3831	-1.5081	-1.9404	-0.7679	-1.8037	-2.5399	1.9032	-0.9244	-0.6119	-1.897	-0.2094	-0.0508	-1.8846	-1.1378	0.8521	-0.3958	-2.0254	0.2568	-1.151	-0.5618	-0.0617	-0.7083	-2.6162	1.1124	-1.6331	-0.8855
brca_tcga	TCGA_AO_A1KR_01	TNBC	-0.189877	-0.9492	1.6282	0.5634	-0.2428	0.6455	-2.5031	0.9712	-0.23	-1.043	2.7659	-0.7523	-2.0667	-0.1599	-1.502	-1.6892	0.2203	-0.2143	-2.7346	1.2639	0.3573	-0.4948	-0.6769	-0.3611	1.3429	-0.3912	0.9381	-1.6751	-1.0841	0.4336	1.2787	0.882	-1.4337	0.421	0.0882	-1.2516	-1.5077	-1.8595	-1.2383	0.8228	-2.212	-3.3898	-0.4384	-1.4431	-0.2541	-0.7419	-0.4244
brca_tcga	TCGA_AQ_A04J_01	TNBC	0.889034	-0.4787	2.0206	1.6751	0.4411	1.392	0.2255	1.1687	0.4269	1.9537	2.2611	0.5524	0.5254	0.9969	1.307	0.3665	2.2409	0.6585	0.3818	0.3013	1.1282	1.4559	1.0721	2.0708	0.9184	0.9854	0.2132	0.9732	1.0024	1.4898	1.8699	-0.3187	0.6671	1.485	-0.1923	0.0875	0.8267	1.1541	0.0571	0.7245	0.3172	1.4016	0.7444	0.4338	0.6414	1.2786	0.3877
brca_tcga	TCGA_AQ_A04L_01	LumB	-0.135683	-0.3054	-1.492	-1.7882	-0.2472	-0.1318	0.6499	-0.2101	0.4967	-0.3763	-1.648	-0.7955	1.0172	-1.0819	-0.2356	0.1781	-1.801	0.3977	1.7601	0.2491	-0.8843	-0.1026	1.232	0.1239	-1.2223	-0.7037	-0.4685	-0.4404	-1.2883	-1.1895	-0.284	-0.2103	0.1305	0.0707	0.1623	-0.5562	1.3473	0.466	-0.8111	-0.1078	1.1728	0.6543	-0.1134	0.9921	-0.2849	-0.7522	0.1426
brca_tcga	TCGA_AQ_A0Y5_01	LumB	0.206175	0.6928	-1.3178	-0.974	0.9829	-0.3532	1.0596	-0.5619	0.3237	0.1956	-0.6334	0.8856	0.8719	-0.5997	0.678	1.0014	-1.338	0.2008	0.9839	0.0498	-0.462	0.7717	0.5483	0.8599	0.9445	0.4242	0.4398	0.3209	0.1591	0.4673	0.2909	-0.4251	0.4125	0.3437	0.0546	0.1388	-0.073	1.9371	0.1802	-0.6367	0.5066	0.8544	0.535	0.9964	-0.1372	0.2985	0.7367
brca_tcga	TCGA_AQ_A1H3_01	LumA	0.29023	0.2362	-0.506	0.3173	0.2233	0.3735	0.385	0.328	0.2557	-0.0576	-0.3754	0.9262	0.8889	-0.0906	1.427	0.6233	0.7831	0.1388	1.9152	0.9174	0.7707	0.8652	-0.0429	0.4246	0.7349	-0.1109	-0.5922	1.1287	0.1867	-0.0148	0.8465	-0.0935	0.8443	-0.3702	-0.7918	-0.4418	-1.0983	0.7268	-0.4561	-0.2545	0.8242	0.7447	0.5545	1.8609	-0.1315	0.2704	0.2649
brca_tcga	TCGA_AQ_A54N_01	TNBC	-0.416672	-0.9551	1.4287	1.2417	-0.7174	0.3956	-0.8167	2.3472	-1.2007	-0.0379	1.0653	-3.0749	-4.9506	-0.0304	-1.2189	-1.7056	1.8429	0.0579	0.2247	-1.6978	0.6076	-1.0476	0.7895	-0.2655	1.6273	0.4157	1.08	-1.1274	0.2273	0.9441	1.112	0.0527	-0.6115	2.7078	-0.2578	-0.2321	0.7104	-0.8202	-3.0565	0.3253	-4.6123	-1.8656	-2.664	-1.5847	0.0352	-2.1822	-1.1073
brca_tcga	TCGA_AQ_A54O_01	LumA	-0.868636	0.7943	-0.6681	-1.8287	-1.4015	-1.3127	-1.6119	-0.9254	-0.3821	-1.3963	-1.648	-1.1593	-0.6515	-1.4019	-2.0189	-1.3421	-0.2416	-1.674	-1.3265	-1.2227	0.2948	-1.787	-0.211	-2.6435	-0.2813	-2.1673	-0.4678	0.2579	-1.7947	-0.7808	-2.3694	1.2842	-1.7417	-1.2931	2.4275	-1.6079	0.3146	-1.7377	-1.1351	1.1824	-0.957	-1.8124	-0.795	-1.2582	0.0621	-0.5729	-1.2306
brca_tcga	TCGA_AR_A0TS_01	TNBC	0.614346	-0.189	1.7182	1.5264	-0.5735	1.389	0.001	2.8949	0.6623	1.489	1.9244	0.6069	0.0601	0.7632	0.7002	0.4579	1.6764	1.9347	0.8794	-0.4078	0.977	1.0013	0.0087	1.6918	0.8489	2.7918	-0.5913	1.1501	1.4426	0.7729	0.8309	-1.2302	0.7548	2.1902	-1.8563	0.5029	1.6981	0.2307	-1.2901	-0.0879	-0.7911	0.8494	0.2781	-0.216	0.0357	1.8432	1.0989
brca_tcga	TCGA_AR_A0TX_01	LumB	-0.210618	0.3185	-1.071	0.6466	-0.3084	0.1142	0.9059	-0.4155	-0.1994	-0.0629	-1.648	0.6765	0.2757	-1.0323	0.7431	0.3218	0.4745	-0.7805	0.1176	-0.2817	0.8149	-0.3748	0.3577	-0.3544	0.8622	0.0075	0.7355	-0.0219	0.9126	0.0578	0.0205	-1.1983	0.5144	-0.6468	0.5409	-0.3405	-0.1837	0.2555	-0.1327	-0.0244	0.0738	0.2748	0.4669	0.0359	-0.1728	-0.1572	0.3954
brca_tcga	TCGA_AR_A0TY_01	LumA	-0.60282	-0.0848	-0.5247	-0.2882	-1.3922	-0.4206	-0.5916	-0.9554	-1.1846	-0.9977	-1.0855	-0.7161	-0.612	-0.9213	-1.0273	-1.2984	-0.8166	0.0181	-2.2452	-0.6933	-0.3135	-0.8629	-0.5149	0.4263	0.3724	-0.3731	-0.3236	-0.7763	-0.5095	-0.7619	-0.3077	-0.8871	-1.8594	-0.6899	0.105	-1.1561	-1.8553	0.0499	-1.0426	-0.801	0.3009	0.6524	-1.4034	-0.1998	-1.9741	-0.2758	-0.237
brca_tcga	TCGA_AR_A0U2_01	LumA	-1.07602	-0.6887	-1.6713	-1.2851	-0.8078	-2.2895	-0.005	-1.7366	-1.19	-0.6167	-1.648	-0.4872	-0.1825	-0.2291	-1.2191	-0.9735	-1.1542	-1.5704	-2.1079	-0.4284	-1.2974	-0.3993	-1.1554	-0.7495	-1.4041	-1.873	-0.5611	-0.2553	0.0314	-1.4983	0.6039	-2.3076	-1.4688	-0.6802	-1.5803	-0.5063	-2.5496	-0.611	-1.0842	-1.2069	-0.4314	-1.3461	-1.1125	0.8414	-1.3471	-0.8273	-0.5037
brca_tcga	TCGA_AR_A0U3_01	LumA	-0.594653	-1.1251	-0.8843	-0.3968	-1.0212	-0.1905	-0.195	-0.9558	-1.389	-0.6195	-0.519	-0.648	-0.5804	-0.3671	-1.045	-1.4086	-0.3156	-0.3962	-0.5477	-1.2942	-0.1748	-0.399	-0.7501	-0.9617	-0.9264	-1.2935	-1.0952	0.13	-0.6685	-1.0814	0.4924	0.5589	-0.6332	-0.8653	0.4576	-1.1227	-1.9395	-0.8878	-1.4976	-0.5609	-0.9195	-0.4336	-1.5956	-0.6108	-0.1451	-0.5838	-0.4311
brca_tcga	TCGA_AR_A1AH_01	LumA	-0.284036	-0.8939	2.1581	1.4083	0.3897	1.2801	-0.9894	1.3208	-0.0566	-1.7465	1.6524	-0.942	-1.1896	-0.6598	-1.4703	-0.4927	-1.1659	-0.6127	1.6481	-0.5546	0.8705	-0.289	-0.5632	0.5309	0.3128	-0.01	-0.2455	0.624	0.749	-0.031	1.2761	-2.3694	-0.9323	-0.1553	-1.2494	-0.55	-0.2646	-0.929	-1.6545	-0.6532	-1.7049	-0.6545	-1.3397	-2.5841	0.3883	0.6496	0.5157
brca_tcga	TCGA_AR_A1AI_01	TNBC	-0.162466	-1.0273	0.6997	1.4445	1.0515	0.6715	0.4963	-0.0694	-2.3757	1.4431	0.709	-0.8687	-0.3537	-2.2106	-0.1898	0.1045	1.0868	-0.0654	0.9297	-2.6739	1.3505	0.6725	1.6549	-1.3639	1.8731	0.6975	-0.1629	0.3727	-0.5831	0.4504	0.8518	-0.6573	0.2068	0.0283	-2.4584	-1.0621	0.716	-1.1151	-1.1773	0.454	-1.9841	-0.1301	0.3071	-0.6786	-0.0145	-0.983	-0.6759
brca_tcga	TCGA_AR_A1AJ_01	LumA	0.182735	0.4156	0.0345	0.9969	0.6292	0.0646	0.991	-0.1053	-0.5928	0.5177	0.9253	0.0989	0.2154	-0.8834	1.363	1.2607	0.8138	-0.6754	-0.2846	0.0765	1.53	0.801	0.8815	0.5302	0.1959	0.9409	0.69	0.0574	0.8181	0.2613	1.2076	0.575	-0.0827	0.4527	-1.2077	-0.2908	-0.9021	1.1984	-0.5906	1.1932	-0.2514	-0.2809	1.3405	-0.0023	-0.3511	0.8039	0.3595
brca_tcga	TCGA_AR_A1AK_01	LumA	0.466561	-0.8996	0.122	0.8519	0.8818	0.7038	0.2425	0.0615	-0.1668	1.3295	0.2986	1.0582	-0.6712	0.3341	1.4667	-0.2218	0.1646	0.2182	-0.5707	0.3183	1.145	-0.0207	0.5376	0.6228	0.7659	0.3815	-0.0068	0.3986	0.3355	1.9527	0.3378	1.0358	-0.1172	0.7164	-0.3466	0.9372	-0.8714	0.7884	1.009	1.5924	0.0297	-0.1898	0.8729	1.2928	1.276	0.7248	-0.3576
brca_tcga	TCGA_AR_A1AL_01	LumA	0.639668	0.1356	0.699	1.0612	0.6432	0.768	-0.1751	0.3499	-0.2462	1.5026	0.69	1.3612	-0.223	1.1196	1.1684	1.1237	0.5294	0.0277	0.9235	1.2182	0.7026	0.6873	0.161	0.4347	0.6881	0.4098	-0.4559	1.1511	0.8977	1.3654	1.3916	-0.5676	1.783	0.3908	-0.8776	-0.3639	0.9458	0.9463	1.0342	-0.8681	0.0125	1.8901	0.4159	0.3587	0.9906	1.3537	0.4893
brca_tcga	TCGA_AR_A1AN_01	LumA	0.118081	0.8706	-0.7102	-0.2638	0.0473	-1.0164	0.3602	-0.3623	0.9084	-0.9013	-1.3973	0.8048	1.2866	-0.3679	0.6823	1.3621	1.0312	0.3658	0.531	0.1435	0.5676	1.7283	-0.728	0.6807	0.8277	0.3926	0.9653	0.1427	0.1101	1.0476	-0.8296	-0.311	0.5279	0.5469	0.5031	-0.1644	0.7659	0.6895	-1.0013	-0.0615	0.0681	0.7076	0.613	1.0637	0.4408	0.3941	0.4468
brca_tcga	TCGA_AR_A1AO_01	LumA	0.685844	0.9603	1.0144	1.247	0.6999	0.8872	2.9639	0.2002	-0.1799	1.0956	1.3395	0.6586	-0.378	0.7817	1.1895	1.084	0.7855	0.2574	0.3954	0.773	1.1933	0.3882	1.4023	0.1807	0.7387	0.802	0.1911	0.4303	0.5298	1.1022	0.6026	0.6541	0.148	0.7211	1.598	0.127	-0.3423	1.2661	-0.1436	0.6671	-0.4693	0.5684	1.1606	0.6438	0.0609	1.1451	1.1026
brca_tcga	TCGA_AR_A1AQ_01	TNBC	0.280656	0.0513	1.0167	1.1622	1.4899	0.9188	0.6253	1.4347	0.0836	-0.2539	2.1353	-1.9827	0.4746	0.733	-0.5415	-0.3575	0.5537	0.0978	1.142	-0.2082	0.4718	-0.145	1.1939	0.8015	1.1677	0.32	0.7174	-0.1541	0.0539	0.8664	1.4466	1.075	-0.9931	1.4543	-0.769	0.1555	0.1096	0.4183	-0.8492	1.4522	-1.8865	-0.7671	0.7327	-1.0501	0.9563	-0.7113	-0.1106
brca_tcga	TCGA_AR_A1AR_01	TNBC	0.0307505	-0.147	-0.514	-0.2623	0.816	-0.6412	1.056	0.8858	0.1322	-0.7841	0.6911	0.0048	0.4402	-0.4087	0.0557	0.8473	0.2501	0.2662	1.3918	0.276	0.6771	-0.0721	-0.3925	-0.0673	0.3496	0.055	-0.8708	-0.7443	0.3545	0.9055	0.9889	0.6391	-0.7048	-0.9406	-1.3936	-1.1052	-0.0181	3.4498	-1.1635	-0.2268	-0.3831	0.4282	0.3116	0.3778	-0.3124	0.6794	0.7692
brca_tcga	TCGA_AR_A1AS_01	LumA	-0.425781	0.1959	-0.7934	-1.539	-0.8764	-0.2389	0.1728	-1.1264	0.2577	-1.6838	0.2248	-2.2218	0.1565	-1.7757	-0.9362	-0.3716	-1.5942	0.6689	0.3079	-1.2913	-2.1306	-0.3107	-0.4367	-0.9848	-2.4051	-0.0526	-0.8185	-1.1978	-0.6153	-1.2381	-2.7524	0.0591	-0.3853	-0.6969	0.0351	-0.766	0.7796	0.1571	-0.7177	-0.1336	0.8389	0.6181	-0.4577	-0.1935	0.5505	-1.7903	1.4447
brca_tcga	TCGA_AR_A1AV_01	LumA	-0.540521	-0.1087	-1.4479	-0.8463	0.1316	-2.124	0.0048	-0.965	0.2017	-0.5823	-1.527	0.0619	0.7099	-1.2499	-0.1509	-0.1439	-1.4379	-0.2633	-0.6984	-0.3249	-0.5885	0.9897	-2.1202	0.0648	-2.0631	-0.2906	-0.2189	1.126	0.1334	-0.8278	-1.0678	-1.0084	0.0662	-0.7434	-0.0915	-0.5027	0.0926	0.7237	-1.0628	-1.1142	0.447	-0.0464	-0.7838	0.0916	0.2457	-0.1843	-0.6221
brca_tcga	TCGA_AR_A1AX_01	LumB	0.21288	-0.2035	0.556	0.7436	0.9162	0.4727	-0.0468	-0.4655	-0.2343	0.578	-0.0381	1.3153	-0.0188	0.355	0.9306	0.2591	0.105	-0.1575	0.088	-0.231	0.425	-0.105	0.5492	-0.5838	0.6453	0.7426	-0.157	0.0596	0.3273	0.5619	1.5096	0.0081	0.1446	0.6014	-1.4153	1.5925	-1.0895	0.3247	-0.4062	0.7264	-0.61	-0.5292	0.4437	0.1081	-0.5532	0.8046	0.6819
brca_tcga	TCGA_AR_A1AY_01	TNBC	0.389994	-0.5864	1.9493	1.3433	1.8216	0.3721	0.2172	0.5792	1.2379	1.8494	2.2532	-0.9461	0.1295	1.2475	-0.2095	-0.6995	0.4697	0.9693	0.9606	0.7993	1.1803	0.9612	0.521	-0.0944	1.3083	2.0495	-0.8665	0.2812	1.3128	1.8046	1.5425	-1.4428	0.1375	2.258	-0.5768	-0.757	-0.2449	-0.6721	-1.3684	-0.1463	-0.3891	0.6488	-1.0975	-1.1487	-0.2541	1.6533	0.907
brca_tcga	TCGA_AR_A24H_01	LumA	-0.846094	-1.1453	-1.337	-1.1445	0.994	-1.7828	-0.0169	-1.5658	-1.7352	0.3605	-0.3155	-0.6571	-0.5091	-1.9135	-1.499	-0.9061	-1.2347	-2.1515	0.7584	-1.0629	-0.1156	-1.0117	-0.4097	-1.4134	-1.7872	-2.2243	-1.8179	0.5167	-1.1187	0.7573	0.2147	-0.0585	-0.8085	-1.6248	-1.6445	0.7243	-1.6827	-0.2654	-0.3404	0.8233	-0.6275	-0.6344	-1.4157	2.1802	0.8166	-0.4497	-0.5942
brca_tcga	TCGA_AR_A24M_01	LumA	0.402847	0.0577	0.3872	0.755	1.9428	0.6474	-0.0031	-0.0642	0.2433	0.7193	0.0625	1.1553	1.1791	0.4579	0.2879	1.1011	-0.6024	0.1031	0.9728	0.4064	0.1302	1.0468	0.2713	0.0045	-0.2478	-0.2718	-0.2163	-0.116	0.718	-0.7261	0.3055	-1.2802	1.2264	-0.0376	0.304	0.1064	0.4822	0.8429	-0.1941	-0.9025	1.1153	0.5249	0.395	0.941	0.3472	0.9896	0.2504
brca_tcga	TCGA_AR_A24O_01	LumA	0.612684	0.6846	0.3934	0.9319	1.3127	0.3115	0.4592	0.7323	1.0136	1.0387	0.7225	2.0701	0.8844	0.7032	1.9428	1.5985	0.7264	-0.1084	0.7241	1.498	1.2948	1.5167	0.271	1.0499	0.2605	0.0564	0.4518	0.3831	1.0793	0.9034	0.5984	0.2044	1.2016	0.3248	-0.4379	0.1263	0.0913	1.648	0.041	0.1078	0.6333	1.4919	0.8481	0.2437	0.2815	1.4831	0.4506
brca_tcga	TCGA_AR_A24Q_01	LumA	0.94637	0.1642	2.1625	2.003	0.4664	1.3184	0.0451	1.6334	1.0697	3.6532	0.678	0.387	0.2559	1.5823	0.2942	0.301	1.893	2.3615	1.2338	1.7639	0.3454	1.3912	-0.4067	0.6185	-0.6596	2.0725	-0.3874	1.0752	2.2014	1.8366	2.1684	-1.59	2.0901	1.5151	-1.0317	1.0079	0.7999	0.1191	2.3392	-1.14	1.0768	1.9025	0.2784	-0.5316	0.7989	0.8789	0.7336
brca_tcga	TCGA_AR_A24R_01	LumA	-0.426035	-0.4556	-0.9919	-0.4577	-0.6008	-0.4973	-0.1518	-0.587	-0.5129	-0.6344	-0.5633	-0.2759	0.4438	-0.801	-0.3756	-0.1431	-0.0566	-0.3757	-1.5044	-0.5762	0.2376	0.3267	0.0271	-1.5193	-1.3506	-0.7064	-1.1061	1.0605	-0.7839	-0.819	-0.2772	1.0968	-0.5012	-1.1276	-0.1034	1.096	-1.424	-0.758	1.6524	1.0356	0.46	-0.3243	-0.2102	-0.665	-1.3847	-0.384	0.0062
brca_tcga	TCGA_AR_A24S_01	LumA	0.185546	-0.2596	-0.75	-0.3353	1.0649	0.04	1.7611	0.1952	0.5463	-0.2834	-1.3474	0.9369	1.3082	-0.5259	1.0219	0.9179	0.3548	0.6512	0.1039	0.1071	0.465	1.2135	0.2469	-0.0788	-0.6157	0.9581	-1.018	-0.3167	1.1484	0.029	0.4904	-0.802	0.8189	0.0396	-0.1945	2.527	-0.0541	1.4498	0.0654	0.6106	0.6304	1.2533	0.7063	-0.1116	-0.9524	0.7962	1.1668
brca_tcga	TCGA_AR_A24U_01	Her2	0.106831	-0.4615	-1.2516	-0.0322	0.5092	0.2548	1.5369	0.6209	-0.17	-0.4413	-1.648	0.4678	1.2413	-0.9716	1.0235	0.5979	0.7829	0.7261	0.5267	0.6376	1.018	1.0353	0.2303	0.4744	0.0988	1.0737	-0.9467	-0.7023	0.3321	1.2042	1.0112	-0.0826	0.3156	-0.594	-0.7568	0.0815	0.1953	1.3513	-0.5228	0.1258	0.3289	1.9241	0.4999	1.3505	-1.0729	0.5946	0.6275
brca_tcga	TCGA_AR_A24V_01	LumA	0.423507	1.4245	-0.6	-0.6717	1.1443	-0.4938	1.034	-0.3282	0.7351	-0.1217	-0.6394	1.4424	0.8438	0.4716	0.4108	1.3551	-0.5213	0.7704	0.7594	0.7166	-0.8172	0.6897	0.0384	0.5261	-0.1645	0.4365	0.0921	0.5967	0.0904	-0.192	-0.7684	0.7453	1.2184	0.0137	0.1258	0.148	0.4601	0.7694	1.2252	0.4733	1.4246	1.4795	1.2923	2.3002	-0.0908	0.8921	0.3907
brca_tcga	TCGA_AR_A24W_01	LumA	0.798193	0.0641	0.6345	1.5185	0.534	0.9895	-0.0247	0.947	-0.6231	1.825	0.8184	2.0808	-0.6162	1.0588	1.6775	0.821	1.0344	0.6922	0.872	1.9188	1.3987	1.1172	0.5736	0.2839	1.3282	0.1328	-0.8819	0.612	1.2879	1.9624	1.1734	-0.3117	1.3997	0.5384	-0.5898	-0.4461	0.1345	0.385	0.6032	-1.1316	0.605	1.6858	0.7126	0.8857	0.4856	1.6966	0.4477
brca_tcga	TCGA_AR_A24Z_01	LumA	-0.943913	-1.0352	-1.4147	-1.3082	-0.9901	-2.4834	-0.7283	-1.2234	-1.4342	-0.5994	-1.648	-0.1321	0.0036	-1.4032	-0.5699	-0.9254	-0.9809	-1.2587	-1.4207	-1.1047	-1.1585	-0.7322	-0.6131	-0.6218	-2.0628	-1.9586	-1.6412	0.404	-0.1942	-0.8255	-1.8719	0.2862	0.8814	-1.5208	-0.2103	-0.8811	2.1052	-0.4725	-0.7641	0.4317	-0.1788	0.0445	-0.831	-2.2201	1.0048	-0.9131	-0.3236
brca_tcga	TCGA_AR_A252_01	LumA	0.174823	-0.6622	0.106	1.0023	0.1191	0.232	1.006	0.6025	-0.3731	0.5476	-0.5025	1.4803	0.327	0.3018	1.0831	0.67	1.0257	-0.8211	-0.4325	1.2896	1.649	0.7871	0.0451	-0.0859	-0.22	-0.7208	-1.2258	0.3222	0.454	-0.0523	0.3684	-0.8948	0.0252	0.4147	-0.5432	-0.1694	-1.3706	1.1	-0.9708	0.058	0.7209	0.4765	0.8007	0.213	-0.2578	1.4483	-0.2848
brca_tcga	TCGA_AR_A254_01	LumB	0.105736	0.0482	-0.7472	0.0771	0.7731	0.6664	1.5177	-0.233	0.1914	-0.222	-0.5109	0.2639	1.4567	-1.1247	0.5637	0.9819	-0.1201	1.1799	-0.0734	-0.2335	0.3769	0.4122	0.3538	-0.5197	-0.8078	-0.0768	-0.4295	-0.0762	-0.5764	-0.1456	0.4048	-0.8441	0.5353	-0.3958	-0.6741	-0.4945	0.2506	1.3611	-0.0549	0.1357	0.1747	1.2866	1.0441	2.0731	-0.5932	0.614	0.7234
brca_tcga	TCGA_AR_A255_01	LumB	0.455041	0.3297	0.7116	0.822	0.9127	0.3193	0.6514	0.1675	0.1263	1.0514	0.3666	1.4925	1.2546	0.9984	0.886	0.8786	0.5928	0.3108	0.4871	0.5115	0.414	0.6266	0.5764	-0.0084	-0.0959	0.0296	-0.0889	0.3237	0.6648	0.2548	0.6186	0.8711	0.9178	0.4577	-1.1253	0.8767	-0.0462	0.6678	0.2162	0.8733	0.3788	0.7993	0.4678	1.677	1.7913	0.9446	0.1858
brca_tcga	TCGA_AR_A256_01	TNBC	0.26805	-0.7089	0.78	1.7066	0.4268	1.2347	0.5733	1.566	-1.1012	-2.2173	2.5149	-0.9528	0.0534	1.9984	-1.2622	0.3224	1.6192	0.5459	0.2482	1.5413	1.2313	0.2596	1.6188	1.0299	0.2758	-0.1172	-0.7861	0.5923	1.4943	2.7822	2.0746	-0.3588	-1.6666	-1.6319	-1.7084	-0.7717	-1.3064	-0.3391	2.8627	-0.1994	-0.6999	0.8114	-1.425	1.0361	-2.7914	0.9785	2.2479
brca_tcga	TCGA_AR_A2LH_01	TNBC	0.63608	-0.0541	0.8841	1.049	-0.6177	1.1308	-0.3124	0.5747	-0.526	1.4842	0.6339	0.3532	-0.6458	0.2885	0.5197	0.1883	0.6146	0.5452	0.4991	0.8984	1.2397	-0.294	0.8571	0.5202	1.455	0.4509	0.1385	-0.1611	0.2176	1.5975	1.035	1.3816	-0.4219	0.671	-0.1165	-1.0589	1.5166	0.4685	0.5083	1.7314	-0.3385	0.0066	0.9901	0.8275	-0.1051	0.6186	0.8086
brca_tcga	TCGA_AR_A2LJ_01	LumB	0.303679	1.4685	0.7529	0.5007	-0.0857	0.7328	1.3191	0.8342	0.766	-0.0578	0.3798	-0.6467	-1.0458	-0.3901	0.5395	0.3333	1.3327	-0.3487	-0.3457	0.2269	0.4971	-0.4344	0.5933	-0.1139	0.8861	0.1615	1.6419	0.3561	-0.8034	0.6697	-0.4586	1.167	-0.7368	1.3174	1.9689	0.4548	-0.2799	-0.3854	-0.4642	0.494	-0.9454	-0.2656	1.0867	0.7579	0.7724	-0.635	1.2081
brca_tcga	TCGA_AR_A2LN_01	LumA	0.693415	0.7602	0.0943	0.9981	1.8973	0.798	0.344	0.9487	0.505	1.3015	0.0214	1.6644	-0.0599	0.7503	2.0392	1.3374	0.8543	0.1308	0.7182	1.4096	1.492	0.9178	0.3698	1.0312	1.0389	0.4838	0.6233	0.481	1.0286	0.7802	0.7816	-0.4125	1.1249	0.5117	-0.381	0.6135	0.0573	1.2582	0.4863	-0.4445	0.6724	1.1893	0.9641	0.5157	0.5819	1.5694	0.214
brca_tcga	TCGA_AR_A2LQ_01	LumA	1.04075	1.7702	0.8448	0.9866	1.4559	1.0114	1.1745	0.8759	1.5543	1.4684	0.2553	1.9193	0.3268	1.1137	2.3317	1.9384	1.3877	0.8813	1.169	1.4488	1.2264	1.3556	0.8554	1.1662	0.9653	1.229	1.2192	0.5892	1.8218	1.4983	1.3535	-0.0219	1.1279	1.009	0.2338	0.1879	0.5894	1.8859	0.6373	-0.475	0.0712	1.7087	1.4335	0.8197	0.4519	1.6141	1.0482
brca_tcga	TCGA_AR_A2LR_01	TNBC	0.613604	0.3144	2.023	1.6768	0.1583	1.3835	-0.2006	0.5818	0.2332	1.4785	0.7406	0.3645	-0.0994	1.5205	0.3876	1.3184	1.5627	1.1818	0.0472	1.6614	0.0562	1.156	-0.4461	1.1894	1.2458	0.8508	0.3695	0.3886	0.7329	1.0441	0.6935	-0.4183	-0.106	2.3376	-0.3866	1.1067	-0.7012	0.2599	0.9508	-0.3037	0.67	1.2255	-0.0717	-1.0901	1.4232	0.8505	0.8105
brca_tcga	TCGA_AR_A5QN_01	LumB	0.260029	0.5759	0.1769	0.2557	-0.1986	0.0102	0.0361	0.2214	-0.3444	-0.2276	-0.3053	0.496	-0.7237	-0.1182	1.0102	0.3948	1.193	-0.3224	-0.4547	1.3182	0.4566	-0.3253	-0.4291	0.4523	0.7248	-0.3223	0.7743	-0.1301	0.2946	-0.0325	0.3025	0.2899	0.5049	0.1033	0.3694	0.4932	-0.449	-0.1181	0.9063	0.6273	-0.479	1.116	0.3292	-0.3779	1.3916	0.2474	-0.3269
brca_tcga	TCGA_AR_A5QQ_01	TNBC	0.897685	0.7259	0.8565	0.9981	-0.5777	1.7511	0.0358	0.0004	-0.1658	-0.1736	1.692	0.279	0.4808	0.065	-1.5051	0.2451	0.5241	2.0572	0.709	3.0163	-0.8136	-0.1589	1.1757	1.0468	2.6846	1.7278	1.2829	0.1049	0.6734	0.3305	-1.5725	1.3842	0.2342	-0.7298	0.3587	-0.9378	0.4618	0.2939	1.6263	0.7527	-0.8008	-0.5027	0.1219	-0.3709	-0.0765	1.8423	2.2517
brca_tcga	TCGA_B6_A1KC_01	LumA	-1.02407	-1.8456	-1.0838	-0.6965	-1.1548	-2.1347	-1.2379	-1.6181	-0.812	-0.0024	-1.648	0.2458	-0.3089	0.0432	-0.0006	-1.0246	-1.1596	-2.627	-0.3804	-0.7762	-0.7338	-1.2203	-2.2538	-0.4801	-1.5454	-2.6427	-2.4814	-1.751	0.2638	-1.5655	-1.3021	-2.3972	-1.3338	2.5425	-1.3928	1.0535	-1.6821	-0.2611	-1.3254	-2.9224	2.6487	-1.2959	-2.1199	-1.2553	-0.3805	-0.8365	-2.3693
brca_tcga	TCGA_B6_A1KF_01	TNBC	0.31713	-0.6095	0.353	0.9556	2.69	0.8906	2.7386	1.8663	-0.305	0.947	2.1933	-0.8357	-0.2644	-0.8616	-0.2595	-0.5462	0.0557	-0.2765	-1.934	2.2281	1.2797	2.1194	0.6319	0.9146	1.3434	0.12	0.0975	-0.7354	1.0262	0.2154	1.2569	-0.2621	-0.0225	1.1142	-2.4963	-1.7439	-0.8829	2.0853	-0.7311	1.4927	-0.1056	-1.0519	-1.3637	-0.8853	1.3195	1.6472	1.0167
brca_tcga	TCGA_B6_A3ZX_01	TNBC	0.00168614	0.0474	1.0008	1.8256	-1.4395	1.4237	-0.9258	1.1309	0.024	1.3084	0.4444	0.0454	-1.453	0.8616	-0.8536	-0.2832	1.3292	-0.8196	-1.1509	-0.597	1.1926	-0.52	0.4112	-0.3762	1.0308	1.219	0.9195	0.387	-0.1791	-0.2457	0.0407	-1.4135	0.0684	2.3046	-0.4687	-0.7569	-1.4905	-0.3203	-0.2654	-0.5867	-1.1376	-1.4131	-0.1623	-0.7639	0.1345	1.7518	0.6632
brca_tcga	TCGA_B6_A400_01	TNBC	0.892368	0.7999	2.4804	1.0627	0.7069	0.3027	0.1929	1.8666	1.5727	1.0204	1.2134	0.8588	0.7004	1.6097	-0.5764	0.3526	1.1515	2.6263	0.6255	-0.0336	1.1307	0.5663	0.6133	0.755	1.1242	2.2236	1.9705	1.0544	-0.5268	1.2101	0.1626	1.0325	0.7635	1.4955	-0.7253	-0.1082	2.0783	-0.1605	0.9548	1.7665	-0.284	1.5023	0.5511	-1.0784	1.0272	0.5463	1.8368
brca_tcga	TCGA_B6_A401_01	LumA	0.213083	1.2231	0.5515	0.0514	-0.7763	0.5163	-0.3941	-0.1111	0.4479	0.3742	0.4457	-0.0699	-0.2989	-0.5084	-0.021	-0.0787	0.0231	0.5032	-0.1293	0.8657	-0.2376	-0.733	0.0208	0.1139	0.2499	0.1318	0.909	0.0526	-1.0273	1.521	-0.5339	0.8268	-0.1843	0.4744	0.0461	0.3896	0.5314	-0.7625	0.6586	0.6659	0.3517	0.1145	0.3492	-0.903	0.9802	-0.2384	0.6436
brca_tcga	TCGA_B6_A402_01	TNBC	0.120573	1.1052	1.7746	1.3141	-1.1137	1.0924	-1.3736	2.4143	-0.3931	0.4987	1.2338	-1.7964	-0.6437	1.9888	-0.7317	-1.2037	0.9582	1.1903	-0.3171	0.0382	2.3823	-0.7129	0.9192	0.1296	-0.2159	0.2429	0.4048	1.2199	-1.2996	1.2091	1.0008	0.0186	-0.2434	1.6939	-1.0781	-0.7307	-0.1241	-1.4181	-0.5211	1.4589	0.1446	0.824	0.0952	-1.0823	-1.6749	0.2382	-1.9049
brca_tcga	TCGA_B6_A409_01	TNBC	0.337978	0.4656	1.5159	1.4286	-1.8008	1.2592	-1.0578	2.3283	-0.1618	0.5214	2.3212	-0.8286	-0.9108	0.9554	-1.2389	-0.2734	2.5436	0.4196	0.4224	-0.7214	1.699	-0.8015	1.1281	0.0573	1.0562	1.0371	0.7173	1.0547	-0.643	1.8856	0.5953	1.1974	-1.113	0.9014	0.3274	-0.6183	1.1146	-0.407	-0.0061	1.881	-1.0573	-1.9167	-0.0245	-0.8977	-0.1626	0.0629	-0.7307
brca_tcga	TCGA_B6_A40B_01	LumA	0.030603	1.5677	-0.1552	-0.8696	-0.4269	0.2509	-0.5136	-0.2641	0.7917	-1.6026	-0.8664	-0.6126	-0.0353	-0.3198	-0.2885	0.1808	0.0732	0.9117	0.244	-0.2651	-1.0686	-0.0939	-1.3299	0.1696	-0.7197	0.797	1.12	0.117	0.8698	0.5993	-0.9823	0.8179	0.2366	-0.6963	0.9111	0.2479	0.7738	-0.7472	1.2787	0.4284	0.8917	0.5555	-0.3559	-2.3032	0.8127	-0.9183	0.9305
brca_tcga	TCGA_B6_A40C_01	LumA	0.141135	0.8691	-0.2001	-0.4675	-0.0534	-0.36	-0.1771	0.62	0.6761	-0.2204	-0.4876	-0.4288	0.7451	-0.9137	0.5562	0.1784	0.1287	1.2599	0.0245	-0.0431	0.1901	0.4941	-0.1863	0.8139	0.952	0.7582	1.7294	-0.672	-0.766	-0.0798	-1.5697	-0.1086	0.3533	0.4274	-0.0509	-0.061	-0.1172	0.3341	0.3658	-0.6187	-0.3702	0.108	0.3768	1.9204	-0.0759	-0.1578	1.1685
brca_tcga	TCGA_BH_A0AU_01	LumB	-0.19378	0.8054	-0.5696	0.0112	0.317	-0.5339	0.2235	-0.2902	0.3913	-0.5462	-1.2402	0.6857	0.5236	-0.0268	0.5167	0.5306	-0.6216	-0.2921	-0.3251	-0.2852	0.316	0.5403	-0.3898	-1.6062	-1.141	0.0106	-0.5305	0.3347	-0.5255	-0.6822	-0.3357	0.5518	0.697	-0.7505	-0.1881	0.1406	-1.2666	-0.3349	-0.5593	0.3633	1.0157	0.1738	0.1994	-0.9108	0.5688	0.081	0.8317
brca_tcga	TCGA_BH_A0AW_01	LumB	0.102988	-0.0522	-0.6665	-0.2916	0.0981	0.0731	1.4784	-0.5747	0.4429	-0.3108	-0.5761	-0.0686	0.67	-0.3	-0.0282	0.4556	0.5281	-0.7974	0.3302	0.6608	0.0066	-0.2525	0.6927	0.4915	0.3433	0.0164	0.0412	-0.7687	0.1155	-0.588	0.0978	-0.2272	-0.395	0.3241	1.8255	0.0963	-0.4466	0.5289	-0.3814	0.0167	0.1635	0.0186	0.7102	-0.0756	-0.8051	-0.049	-0.2268
brca_tcga	TCGA_BH_A0AY_01	LumA	0.148897	1.0088	-1.166	-0.0902	1.0534	-1.7734	0.9983	0.5009	1.2435	-0.3291	-1.648	0.5117	1.0539	-1.1124	1.1824	1.063	0.4363	0.1013	0.4236	0.9478	0.6352	0.4486	-0.3295	0.9406	-0.2428	0.5903	0.9587	0.8218	0.3101	0.6514	1.0466	-0.2031	0.7175	0.1702	0.3115	1.5561	0.1201	0.9292	0.1615	0.2609	0.7808	0.7275	0.8856	0.946	-0.151	-0.0749	0.8529
brca_tcga	TCGA_BH_A0AZ_01	LumA	0.908569	2.1448	0.6411	0.7711	1.4964	0.7862	0.9664	0.47	2.1587	0.5165	0.5963	1.5176	1.6471	0.5116	1.2102	1.9986	0.0284	0.8622	0.6818	1.1149	1.112	1.6618	0.5653	1.2803	0.3576	0.6495	1.5951	0.9101	1.3789	-0.1803	-0.0308	0.9606	1.7849	1.4346	1.2121	0.5813	0.3491	1.741	0.7472	-0.5998	2.1524	1.282	2.0824	0.5079	1.3799	1.074	0.1039
brca_tcga	TCGA_BH_A0B0_01	LumA	0.460816	1.5379	-0.6747	-0.0006	0.1179	0.4408	0.5142	1.0197	1.4032	-0.1366	0.0495	0.5644	0.1203	-0.0888	1.5077	1.7493	1.1531	0.5292	0.9971	1.2566	0.1084	0.7524	-0.1241	1.1748	0.3169	0.1655	0.7091	0.0814	0.4621	-0.3062	-0.3811	0.9184	0.7022	0.2912	0.9573	0.7597	0.4661	0.8646	0.4652	0.478	0.7542	1.0785	0.9001	-0.0767	0.4797	0.0229	0.5096
brca_tcga	TCGA_BH_A0B3_01	TNBC	0.817647	0.4093	1.1855	1.4911	1.8612	1.4957	1.3562	0.4122	0.1713	0.8874	2.2176	-0.305	0.7503	0.5235	0.1259	0.8138	-0.0946	2.4781	1.5468	1.148	-0.0763	0.443	1.6708	1.657	1.207	2.1034	0.6953	0.4653	-0.3181	0.5945	0.8059	0.7988	-1.0457	-0.5236	-0.5152	0.7121	1.6786	1.001	0.9867	1.7598	0.1141	0.5464	1.3521	0.1132	0.9824	0.7044	0.9623
brca_tcga	TCGA_BH_A0B5_01	LumA	0.145563	0.48	0.0553	0.0699	0.4427	0.2496	0.5765	-0.4285	0.5287	0.1827	0.2698	0.931	0.1982	-0.448	1.2805	0.5382	0.0837	0.046	-0.7149	-0.2961	-0.1999	1.0767	-0.2875	-0.9531	-0.3253	0.8556	0.0787	0.2753	0.0577	-0.2467	-0.0606	-0.0008	0.9129	-0.2866	-0.0272	1.0572	-0.0566	0.2136	1.1572	-1.1383	-0.1005	-0.0065	-0.1078	-0.2642	0.2994	-0.0641	0.5491
brca_tcga	TCGA_BH_A0B6_01	LumB	-0.135315	0.7601	-0.0988	-0.0022	-0.3285	-0.4238	-0.1071	-0.9216	0.0942	-0.7127	-0.6721	-0.2884	-0.8532	-0.159	0.1082	0.4528	0.6989	-0.0592	-0.7676	-0.5183	-0.0507	-0.1042	0.5443	-0.0964	0.0082	-0.2158	1.0649	-0.6024	-0.5296	-0.6174	-0.9387	1.3743	-0.9509	0.3521	1.967	0.5579	-1.6667	0.0362	-0.7348	1.9515	-0.7311	-0.5727	1.552	-0.2828	-0.489	-0.0192	0.1167
brca_tcga	TCGA_BH_A0B7_01	LumB	0.392268	0.4825	-0.3972	0.0671	-0.1668	0.5216	0.8101	0.7114	0.1211	0.0313	-0.2139	1.0413	-0.1851	-0.0929	1.1205	0.8355	0.6249	0.0928	-0.0259	1.2588	0.9781	0.3048	0.8708	1.1075	0.8751	0.2235	0.7032	0.0795	2.2902	0.522	0.0153	-0.3787	0.3039	-0.0467	0.8824	-0.1487	1.372	1.016	-0.3723	-0.6124	0.5307	0.6415	0.4007	-0.0136	-0.3274	0.246	0.9148
brca_tcga	TCGA_BH_A0B9_01	TNBC	-0.146604	-1.8487	1.5369	1.4159	0.8887	0.1288	-1.1595	1.8284	-1.6037	0.783	-0.1602	-2.5274	-0.8506	0.0392	-1.6706	-1.0882	1.4822	-1.4719	0.3946	-1.5303	0.6421	-0.9441	1.7387	-0.4636	0.4582	0.0434	-0.1968	1.279	-1.0642	-0.1265	1.2861	-1.3242	-1.5945	2.3155	-0.1813	-0.025	-1.7652	-1.658	-1.247	0.5256	-2.7051	-0.6563	-0.2823	-0.5243	1.0088	0.0109	-1.5325
brca_tcga	TCGA_BH_A0BA_01	LumA	0.18994	-0.7976	-0.0215	0.7229	-0.1064	0.4894	-0.6961	0.593	-0.4534	1.0704	-0.0367	1.0516	-0.6653	0.2067	1.2905	0.1682	0.3202	-0.7262	0.0452	0.7345	1.2385	-0.182	0.2382	0.2665	0.3558	-0.3754	-0.0437	-0.2975	0.3854	0.8732	1.0627	-1.0721	0.1038	-0.0358	-0.5461	0.9329	-0.941	0.6775	1.3652	-1.2472	-0.1628	0.1458	-0.2431	0.8654	-0.4513	0.7453	-0.4596
brca_tcga	TCGA_BH_A0BC_01	LumA	0.333322	0.7444	0.087	0.4354	0.1134	0.3405	0.4308	0.2223	0.7434	-0.1124	0.2233	0.4779	-0.04	0.1672	0.4723	0.104	-0.2814	0.8355	-0.2555	0.7004	0.0255	0.1219	0.3588	1.4159	0.0881	0.9333	1.2048	-0.608	0.2297	-0.1734	-0.3072	0.0619	0.9535	0.888	0.594	0.5152	0.0262	1.0722	-0.9672	0.7746	0.2388	-0.2114	0.6078	-0.1915	0.6735	0.0855	-0.2322
brca_tcga	TCGA_BH_A0BD_01	LumA	0.212931	0.4584	-0.2477	0.1374	0.0608	0.0501	0.0211	0.3467	0.218	-0.368	1.073	0.1701	1.5984	0.8743	1.4564	0.0308	0.3845	0.9334	-0.0944	-0.0324	0.6635	-0.1685	0.0957	0.6137	0.5678	0.8959	0.6802	1.1603	-0.0041	0.5643	-0.7039	1.6176	0.0543	-0.3445	0.6959	-0.4517	0.0249	0.6472	-1.3457	0.8867	0.1258	-0.1343	0.4502	-0.2529	0.9674	-0.3003	-0.2306
brca_tcga	TCGA_BH_A0BF_01	LumA	0.426867	1.156	-0.5395	-0.4858	0.922	0.7413	0.9586	-0.3195	1.1831	-0.691	-0.1552	0.453	1.1335	-0.2726	0.3554	1.4518	-0.032	0.2185	0.4695	0.0283	0.7391	0.5461	1.1288	0.1674	-0.1742	0.6111	0.6899	0.9563	-0.0896	0.5948	-0.0192	1.1161	0.7417	0.2738	-0.209	0.1773	0.4759	1.0793	0.7052	0.4635	0.3566	0.794	1.6856	0.7751	-0.2586	0.334	1.0187
brca_tcga	TCGA_BH_A0BG_01	TNBC	0.601201	-0.5968	2.2543	1.4059	0.7075	1.1415	0.7798	2.0658	-0.4958	1.6913	-0.3247	-0.8662	-0.2507	2.0693	-0.3106	-0.2187	2.437	1.1492	0.3812	0.3582	1.0467	1.065	1.3911	0.5966	-0.2238	1.0521	-0.7971	1.6546	0.1929	0.6622	1.9794	1.7507	-0.9041	1.2143	-0.7282	-0.3357	0.4929	-0.3871	2.9385	-0.0151	-1.0619	0.5274	1.726	-0.753	0.205	1.7101	-0.0939
brca_tcga	TCGA_BH_A0BJ_01	LumA	0.273174	0.6586	0.265	0.7647	0.5585	0.4432	-0.0461	0.1219	0.6764	0.2877	0.1146	0.9651	0.1679	0.1018	1.0966	0.6356	-0.0448	0.3706	0.3389	0.1277	0.7562	1.6255	-0.22	0.3094	-0.1832	0.1185	1.0189	0.7919	0.5791	-0.2497	0.1755	-0.2135	0.5334	0.3498	0.0886	-0.5472	1.1212	1.2626	-0.7508	-0.8556	0.1565	0.3247	0.2948	0.1664	1.5178	0.4485	-0.3745
brca_tcga	TCGA_BH_A0BL_01	TNBC	1.12267	0.8227	0.9377	0.6204	1.3967	0.9666	1.0098	1.2865	0.9397	0.4387	2.1279	0.9475	1.412	-0.5974	1.7492	1.9715	0.9324	1.5236	1.1754	1.3618	1.6951	1.6815	0.6262	1.4422	1.3643	1.8658	0.9241	0.8882	1.4688	1.0998	0.8573	0.0938	1.6708	1.3481	-0.6487	0.5013	1.2006	2.07	0.0696	0.4275	0.3723	2.1078	1.3301	0.0576	0.8958	1.229	1.6275
brca_tcga	TCGA_BH_A0BM_01	LumA	0.640158	-0.0787	0.8905	1.4025	0.9577	0.8665	-0.3428	1.4216	0.8704	1.4805	0.4278	1.2127	-1.0829	0.8738	1.2905	0.2716	1.2	0.2542	0.6222	1.5375	1.6425	-0.3419	1.1184	0.6789	0.8083	-0.5549	-0.201	0.4549	0.6378	0.4367	0.9499	-0.2259	0.9144	0.4771	1.4533	-0.4654	0.5551	1.4404	0.6463	-1.0519	0.461	0.9871	0.6428	0.4796	0.4781	0.8903	-0.0497
brca_tcga	TCGA_BH_A0BO_01	LumA	0.927054	0.2678	0.2984	0.6939	0.6745	0.6999	0.803	0.6237	0.3831	1.0044	0.213	1.4236	-0.5655	0.3629	1.9059	0.9271	1.0217	1.5046	1.0381	1.9181	0.9084	0.9582	0.5482	1.5663	0.9317	0.4391	0.1953	0.3721	1.1481	1.2547	0.0308	0.1566	1.4078	0.529	-0.1258	-0.3911	1.051	1.227	0.6815	-1.2692	0.5436	2.298	0.8825	1.1714	0.7392	1.7901	0.7855
brca_tcga	TCGA_BH_A0BP_01	LumA	0.634132	0.7896	0.6927	0.7237	0.2219	0.5819	0.0148	1.1379	0.9488	1.457	0.1667	1.0611	0.5218	0.1415	2.1064	1.0066	1.424	0.6726	-0.1485	1.6092	0.5966	0.6545	0.1787	1.9849	0.5272	0.5017	0.679	-0.0055	0.8879	-0.0753	0.148	-0.0119	0.4707	0.357	0.9117	0.0414	0.2474	0.8547	0.1556	0.0225	1.3643	1.3622	0.6566	-0.1149	-0.0149	0.8886	0.9675
brca_tcga	TCGA_BH_A0BQ_01	LumB	0.739889	1.0798	0.7956	0.7075	0.5384	0.8051	-0.1316	0.3678	1.1308	0.1961	0.1974	0.5241	1.3893	0.2101	0.6988	0.9883	0.4773	0.9927	1.4986	0.2523	1.1608	1.4693	0.6024	0.1643	1.2395	0.9338	1.0082	0.4093	-0.0998	0.8806	1.0022	0.5348	0.9444	1.1339	0.6309	-0.0626	0.8738	0.6674	0.3659	-0.086	0.9234	0.6166	1.1554	1.5045	1.028	0.0807	1.4513
brca_tcga	TCGA_BH_A0BR_01	LumA	0.526212	0.8456	-0.3547	-0.3814	0.9995	-0.048	0.9546	-0.0891	1.2628	-0.2626	-0.1938	0.3098	1.7363	-0.341	0.753	1.2622	-0.0327	0.7874	1.3921	0.506	-0.3905	0.9627	0.3086	0.6103	1.1292	0.9325	1.2232	0.3776	1.2592	0.9216	-0.2555	-0.6589	1.1193	0.0199	0.5588	-0.0579	0.3096	1.1968	0.3959	-0.382	1.1953	1.1565	1.055	0.0649	0.0233	0.5778	0.9995
brca_tcga	TCGA_BH_A0BT_01	LumA	-0.0472376	0.0492	0.1569	-0.0963	-0.5136	0.0962	-0.6714	-0.1172	0.0319	-0.2106	0.2342	-0.3652	0.7009	0.1567	-0.9489	-0.117	0.0439	-0.1123	0.5764	-0.6161	-0.3103	-1.5317	1.3768	-0.707	-0.2012	0.3549	-0.4754	1.0105	-1.1379	1.3608	-1.3569	2.2082	-0.2287	-1.158	0.5968	-1.1219	-0.5098	-1.0426	2.1678	0.1839	-0.1574	0.4316	1.5613	-1.0451	-0.5442	-0.8281	0.1139
brca_tcga	TCGA_BH_A0BV_01	LumA	-0.294003	0.8137	-0.7077	-0.4826	0.7182	-0.4308	0.2293	-1.2289	0.8021	-0.6882	-0.7379	0.2158	0.6516	-0.3844	0.1735	0.2287	-0.7652	0.0844	-0.5137	-0.943	-0.1574	0.5676	-1.2453	-0.3362	-0.1853	-0.038	0.6307	0.3944	0.1574	-1.1506	-1.3875	-0.0485	0.2978	-0.0834	0.6915	-0.4809	-0.4295	0.6616	-0.8219	-0.0248	0.2632	-0.3149	0.1116	-1.5783	1.2128	-0.1897	-1.1707
brca_tcga	TCGA_BH_A0BZ_01	LumA	0.193132	0.2364	-0.2675	-0.6436	1.4314	-0.1722	0.9699	-0.2303	1.051	-0.5389	0.0513	0.4482	1.5194	-0.624	0.168	0.6843	-1.1195	0.3094	-0.1037	-0.0378	-0.3476	-0.0789	0.1182	0.2514	-0.5361	0.4158	0.4212	0.4765	-0.1734	-0.538	-0.2035	0.284	0.3836	0.0981	0.869	-0.0819	-0.0121	0.0171	0.2996	2.4507	0.8064	0.155	1.1108	0.3337	-0.4504	-0.0215	-0.1947
brca_tcga	TCGA_BH_A0C1_01	LumA	-0.0679248	0.6378	-0.5331	-0.2148	0.6672	-0.3636	0.4504	-0.7656	0.4044	-0.6809	-0.4309	0.6421	0.5534	-0.1002	0.51	0.3687	-0.7735	-0.1426	-0.3015	-0.2982	-0.2627	0.4778	-0.8546	-0.4665	-0.8513	0.7275	0.6316	1.0868	1.2112	0.1723	1.0153	-0.5225	0.2805	-0.5197	-0.0631	1.8793	-0.7824	0.3813	-0.5161	0.1747	0.1248	1.0995	0.2215	-1.2462	0.2511	0.0549	1.0957
brca_tcga	TCGA_BH_A0C3_01	LumA	0.295465	0.7103	-1.182	0.4831	0.5118	-0.7045	0.7503	0.3964	0.3801	0.5164	-0.9001	1.8658	-0.3469	-0.4065	2.7198	1.4736	1.5427	-0.4172	0.4362	1.9109	1.1167	1.658	0.4925	1.5859	0.4051	0.9495	0.2914	0.5979	0.6187	-0.3341	0.2763	-0.0405	0.1344	0.1456	-0.1781	0.2919	-0.9635	1.738	-0.4607	-0.5055	0.5349	1.5812	0.9475	1.3204	-0.4684	0.8496	0.4271
brca_tcga	TCGA_BH_A0DD_01	LumB	-0.668817	-0.4197	-1.2279	-1.6156	-1.0619	-2.3799	-0.8445	-1.4852	-0.9758	-0.3322	-1.648	-0.9298	0.6693	0.2115	-0.3237	-0.8531	-1.3422	-0.3133	-1.7236	-1.5188	-1.1198	0.5841	-0.8642	-1.9686	-1.9548	-0.0902	-1.3307	0.1267	0.0117	-0.9652	0.1363	0.9185	-0.4208	-0.9472	-1.6819	1.7917	0.4816	-0.252	-0.3996	0.8154	0.3906	-0.0153	-0.6382	-0.9779	0.1163	-0.8604	1.7199
brca_tcga	TCGA_BH_A0DE_01	LumA	0.601095	-0.1384	0.6986	0.6942	0.8663	0.4418	0.1562	0.8528	0.6649	0.7409	0.7031	0.8177	0.4643	0.0931	1.4932	0.3187	0.972	0.4799	0.2596	2.0194	0.382	0.5784	-0.4853	1.7082	0.8086	-0.212	0.8956	0.455	0.5499	0.6755	0.1584	-0.3957	0.3335	0.6631	0.6777	1.6665	-0.2137	0.9736	0.7224	-0.9807	1.0506	1.2441	0.1586	1.2598	-0.6011	0.9454	0.2957
brca_tcga	TCGA_BH_A0DG_01	LumA	0.476035	0.9987	0.3891	0.7452	0.6564	0.3475	0.8474	0.3433	1.4618	0.1635	0.4787	1.1259	1.0403	0.1863	1.1298	1.3162	0.5012	0.5766	-0.0644	0.3136	-0.4167	1.382	0.7268	0.6066	-0.1781	0.7539	0.6278	0.2122	0.821	-0.0568	0.495	0.9838	0.8607	0.9016	0.4792	0.1362	-0.108	0.9494	0.208	0.3564	0.9256	0.5075	1.3758	-0.2242	0.3807	0.5264	0.1862
brca_tcga	TCGA_BH_A0DH_01	LumA	-0.247755	-0.8569	0.0509	-0.0559	1.0177	0.0353	-0.7512	-0.269	-0.2653	-0.6077	-0.113	-0.2339	-0.4066	-1.1836	0.2201	-1.044	0.0324	-0.2201	-0.8879	-0.1922	0.1169	-1.5234	0.0942	-0.2247	1.2811	0.6234	-0.3893	-1.2707	-0.532	1.8014	0.0765	0.4065	-0.4795	-0.0311	0.7789	-0.6059	0.4987	-0.6195	-1.4884	-0.2853	0.0997	-0.5907	-0.8292	1.0279	-0.8304	-0.8972	-0.7791
brca_tcga	TCGA_BH_A0DI_01	LumA	0.903947	1.5843	0.6466	0.8452	1.3908	1.0978	1.491	0.6709	1.7514	1.1305	0.2269	1.318	0.8278	0.4867	1.4379	1.7234	0.4022	1.1731	1.077	0.6617	0.9867	1.2899	1.2692	1.1168	0.4802	1.2086	1.5641	0.4559	0.6141	0.9679	0.3358	0.6559	1.1321	1.0803	0.4194	1.2254	0.2426	1.3031	0.4499	0.356	0.6476	1.0647	1.5052	0.8587	0.2909	0.9822	1.505
brca_tcga	TCGA_BH_A0DK_01	LumA	0.648802	0.9147	0.1929	0.5607	0.6835	0.7039	0.2897	0.5376	0.8103	0.4308	0.323	1.103	0.6842	-0.0935	1.1458	0.8572	0.5361	0.3371	-0.1309	0.7646	1.0896	1.128	0.2743	1.3467	0.5119	1.1374	0.9814	1.2134	0.87	0.1443	-0.1293	0.5774	0.4217	1.0406	1.0427	1.2524	-0.631	1.7161	-0.4739	1.1889	1.0717	0.6803	1.2451	0.5572	-0.6309	0.3172	0.0224
brca_tcga	TCGA_BH_A0DL_01	LumA	0.126029	-1.1979	-0.7883	-0.0386	1.1119	2.0453	0.829	0.2388	-0.7946	-0.0236	2.6826	1.2369	-0.4969	-0.3231	-1.642	-1.1361	1.2369	0.5259	-0.0322	1.7594	-0.0317	-0.2005	2.7847	-1.1755	2.1504	-0.4517	-0.9575	-1.7557	-1.9053	-0.657	-0.8948	-1.8765	-0.2199	-0.375	-1.6121	-1.4223	0.0163	0.0838	2.7446	1.5612	-1.2931	-2.0923	-0.14	1.1738	-3.2306	1.0922	-0.2334
brca_tcga	TCGA_BH_A0DO_01	LumA	0.285405	-0.9198	0.8198	1.1235	-0.2285	0.9311	-1.1616	0.5924	-0.1356	1.482	0.5279	0.9451	-0.5556	0.7083	0.8703	-0.1636	0.7175	-0.2859	0.06	0.7679	1.1826	-0.8268	0.4206	-0.6131	0.3729	-0.4368	-0.7087	-0.0124	0.5564	0.7325	0.6174	-0.5909	0.3981	0.1476	-0.4307	-0.2332	1.1773	0.2387	-0.3623	-0.9777	-0.7941	0.3113	-0.0338	-0.5019	0.8057	0.9706	-0.049
brca_tcga	TCGA_BH_A0DP_01	LumA	0.516586	0.8233	0.935	0.8295	0.6242	0.6033	0.3813	0.5202	0.8508	0.9358	0.2018	1.2202	0.6887	0.3415	0.7254	0.6906	0.3477	0.175	-0.0615	0.7801	0.6373	0.0739	0.53	-0.2845	0.0828	0.5373	0.7123	1.4892	-0.0013	0.5951	0.2123	1.0304	0.6178	0.5161	-0.0308	0.089	-0.5201	0.3821	0.6061	0.0161	0.5	0.7646	0.3271	0.8735	0.985	0.1862	0.6191
brca_tcga	TCGA_BH_A0DQ_01	LumA	0.595781	1.0691	0.1711	0.3612	0.5049	-0.216	0.5227	0.8574	1.3823	0.1886	-0.1125	1.1898	1.127	-0.455	1.5738	1.3335	1.2249	0.738	0.6509	1.338	0.4877	1.1756	-0.0082	1.4391	0.2529	1.1699	1.5432	1.22	1.3409	-0.3723	0.0793	0.6839	1.3558	0.595	1.6083	0.5366	0.9701	0.7937	0.3406	0.4654	1.4523	1.2891	0.718	0.5025	0.3673	0.4951	0.375
brca_tcga	TCGA_BH_A0DS_01	LumA	0.0984921	0.292	-0.9794	-0.3153	0.3176	-0.441	1.031	0.3277	0.6014	-1.3422	-1.065	0.4757	1.3255	-0.4079	-0.1935	0.1516	0.3066	0.0439	1.385	0.1451	0.7954	-0.0659	0.1881	0.1746	0.4261	-0.0136	0.5774	2.1576	-0.0362	0.4932	0.3501	0.2893	0.2569	-0.2626	0.8657	2.2892	-0.4084	0.5093	0.1329	1.1144	0.3128	0.3752	0.3138	1.9631	-0.3973	-0.3184	-0.6024
brca_tcga	TCGA_BH_A0DT_01	LumA	0.503762	0.5337	0.4355	0.6624	0.0504	0.7641	-0.5279	0.3387	0.3908	0.5342	0.304	0.6334	2.2001	0.3487	0.9438	0.615	0.5426	0.5488	0.5165	0.5113	0.6757	0.873	0.4428	0.2654	0.6685	0.2138	0.1451	0.3545	-0.1546	0.0061	0.6261	0.4995	0.7177	-0.0927	-0.3092	-0.689	0.4004	0.6714	-0.7398	-0.6837	-0.0128	0.3983	0.8759	1.3976	0.7964	0.4012	0.9754
brca_tcga	TCGA_BH_A0DV_01	LumA	0.989172	1.7924	0.351	0.981	1.2949	0.7512	1.0816	0.767	1.8678	0.9173	0.2277	1.9133	0.6212	0.6736	2.2408	2.1451	0.7571	0.807	0.9554	1.3735	0.9373	2.0213	0.7453	2.0912	1.0849	1.158	1.5035	0.7467	1.5503	0.9295	0.6933	0.7747	1.3839	1.33	0.7767	0.9022	0.1405	2.2384	0.7243	-0.7356	1.2564	1.648	1.8533	1.2102	1.074	1.0942	0.6089
brca_tcga	TCGA_BH_A0DX_01	LumA	0.314542	1.5662	-0.3902	-0.1053	0.3728	-0.418	1.6942	0.3209	1.2517	-0.1048	-0.39	0.9001	0.5186	0.1762	0.7695	1.223	0.597	0.9995	0.6104	0.6561	0.4938	0.5202	0.1002	0.5011	0.3588	0.1052	0.6296	-0.08	0.9647	0.2263	0.3415	0.0113	1.4711	0.0342	1.2189	-0.4051	-0.3741	1.1091	-0.1745	-0.8779	1.4401	1.0683	1.0573	-0.2814	-0.1306	0.3315	0.4063
brca_tcga	TCGA_BH_A0DZ_01	LumB	0.398467	1.0902	0.1442	-0.3411	0.4378	0.0354	0.828	-0.3568	1.1107	0.2449	-0.0308	-0.1651	1.2951	-0.4915	0.3645	1.0566	-0.2304	1.4868	-0.0795	0.1582	-0.9343	0.4762	0.2296	0.2831	-0.5174	0.2576	0.7268	0.0591	-0.0747	0.2834	-0.7035	0.4331	1.074	0.3643	1.8031	0.3764	0.8526	0.6105	0.4375	0.0421	1.276	0.591	0.6044	-0.6606	0.0344	-0.083	0.2387
brca_tcga	TCGA_BH_A0E0_01	TNBC	-0.695685	-0.4691	-1.2563	-1.2201	0.1416	1.6898	0.1446	-0.2177	-0.6613	-1.307	2.0697	-1.5174	-0.8942	-0.46	-1.5302	-1.3694	-0.5683	-1.2666	-1.6737	-0.9937	-0.3564	-1.9098	0.4782	0.1419	1.9442	-1.0735	-0.2346	-1.5051	-1.6936	-0.7859	1.4527	-2.6449	-2.1437	-1.5311	-2.2723	-0.7772	0.8608	-1.2109	-0.9758	1.1021	-2.3196	-2.6529	-1.7302	-1.0275	-0.8634	-0.3729	-1.3992
brca_tcga	TCGA_BH_A0E2_01	LumA	0.326712	0.5467	-0.1207	-0.1048	0.0429	0.3509	-0.2267	-0.0203	0.784	-0.3878	-0.1158	1.1516	1.3464	-0.562	0.0393	0.4792	-0.5147	0.302	-0.3724	0.6468	-0.1219	0.5949	-0.6752	0.1537	-0.5356	0.1388	0.7052	-0.3532	0.4581	-0.326	-0.7139	-0.0855	1.1077	0.5616	-0.0171	0.0534	0.5831	0.4151	-0.1106	-0.0909	1.309	0.421	0.0447	0.2362	-0.3839	0.2496	0.297
brca_tcga	TCGA_BH_A0E6_01	TNBC	0.462777	0.2341	2.1896	1.6405	-0.0326	1.3374	-0.8247	1.994	0.6251	0.7311	2.5073	-0.4917	-1.0135	0.3051	-0.2875	-0.7346	1.8123	1.1439	0.8813	-0.2116	0.7001	0.249	0.0751	1.206	0.9	1.1645	0.8212	-0.1376	-0.3693	0.6237	1.2913	2.0746	-1.2158	1.7198	0.7824	-0.6788	1.0019	-0.636	-0.6266	0.9059	-1.1546	-0.5768	1.155	-0.8472	1.3343	-0.271	0.223
brca_tcga	TCGA_BH_A0E7_01	LumA	-0.367768	-0.6666	-1.4488	-1.7012	0.9388	-1.6598	-0.937	-0.7127	0.1251	-0.4376	-0.9684	0.287	0.1566	0.6862	0.3391	0.4021	-1.5653	-0.167	0.1795	-0.829	-0.9409	-0.8659	0.2417	0.5849	0.0436	0.0023	-0.9117	1.7844	-0.8935	-0.1058	-1.286	-0.5522	0.2673	-0.9118	-0.6032	-0.1367	1.1296	0.0015	0.9271	-0.5325	1.0134	-0.7066	-1.0967	1.8202	-1.3749	-0.8363	-0.7554
brca_tcga	TCGA_BH_A0E9_01	LumA	0.651742	-0.6521	0.7881	1.1225	0.3074	1.2401	0.6323	0.7667	-0.834	1.5893	0.5771	1.2015	-0.7813	0.6746	1.8259	-0.0035	0.5415	0.6346	-0.2566	0.7913	1.4744	0.0278	0.7762	0.0845	1.2197	0.3232	-0.3227	0.2741	0.5178	1.0124	1.2705	-0.2694	-0.0337	0.8335	-0.9071	0.5446	0.1753	0.5684	0.9483	-0.6233	0.1845	0.6521	0.6479	-0.37	0.9241	1.7866	0.8396
brca_tcga	TCGA_BH_A0EA_01	LumA	0.764402	0.4452	0.4932	0.618	0.1084	1.0092	0.121	0.9074	0.3966	0.5302	0.2045	0.624	0.0437	0.1523	2.1666	0.6491	1.4117	1.0682	1.1964	1.393	1.1497	0.6996	0.7853	1.948	1.5426	0.788	0.8628	0.64	0.3968	0.7446	0.5232	-0.3095	0.1002	0.5189	-0.5136	0.2799	0.3666	1.0562	0.4033	-1.055	0.6757	1.1268	0.6641	1.3222	0.7774	0.3095	1.2758
brca_tcga	TCGA_BH_A0EE_01	Her2	-0.738862	-2.5042	-0.8031	-1.0341	-3.4697	0.2948	-1.8138	-1.5713	-2.3819	-0.2473	-0.2352	-2.3321	-1.1498	-1.7406	-3.4601	-2.0929	-0.9148	-0.1195	0.789	-1.0434	1.102	-0.9334	2.4249	-1.2706	0.5764	-2.2901	-1.6615	-1.1109	-0.9111	1.0444	0.997	1.6883	-0.9581	-2.1913	0.7554	-1.8999	-0.2455	0.5092	1.1811	1.4171	-3.1841	-0.9809	-0.8949	-0.705	-1.553	-2.0861	-0.3878
brca_tcga	TCGA_BH_A0EI_01	LumA	0.130734	1.5946	-0.6111	0.1389	0.9913	-0.6456	0.5641	-0.8987	0.7378	-0.5016	-1.0243	1.1294	0.8098	0.9054	0.6256	0.7481	-1.2167	-0.3972	0.4037	0.1416	-1.0469	0.8151	-1.1806	0.2728	-1.2378	1.0848	0.6318	-0.4125	0.0829	-0.9514	-1.0875	0.6771	0.6435	0.2049	0.088	0.1607	-0.6768	0.6319	0.3235	-0.6834	1.6483	0.7529	-0.0851	-0.429	0.4534	-0.0345	1.2164
brca_tcga	TCGA_BH_A0GY_01	LumA	0.155028	-0.1086	-0.4205	0.1279	0.1193	0.4741	0.6082	0.168	0.0448	-0.1939	0.9627	-0.1578	0.3944	-0.3535	-0.0341	0.2178	-0.306	0.6501	0.4468	0.5732	-0.2559	-0.5992	-0.0537	-0.6691	-0.5839	0.3152	0.2551	-0.2774	-0.0527	0.706	-0.0589	0.7861	0.4305	-0.5732	-0.2134	0.0235	0.3794	-0.1355	0.0055	1.1164	0.2543	0.7437	0.1991	-0.9468	-0.3488	0.1637	0.4603
brca_tcga	TCGA_BH_A0H0_01	LumA	-1.08131	-1.9449	-1.0173	-0.6138	-2.152	-1.65	-2.1499	-0.9291	-1.8763	-1.1076	-1.1901	-0.7068	-2.05	-1.1551	0.1345	-1.8536	-0.1945	-0.6156	-2.2494	-0.6786	0.2635	0.9147	-2.7891	-1.2295	-0.789	-2.1888	-1.9834	-1.9259	-0.8648	-1.4977	-1.6163	-2.3058	-0.1933	-1.2291	0.3972	-1.0541	0.6595	-0.7397	-0.4791	-2.2447	-0.0849	-1.7261	-1.9128	0.0236	-3.0879	-1.1546	-2.0495
brca_tcga	TCGA_BH_A0H6_01	LumA	0.055301	1.2713	-0.8379	-0.9652	0.1689	-0.7059	-0.1199	-0.1731	0.2754	-1.774	-0.9159	0.6418	0.0394	0.0222	-0.1132	0.5807	-0.845	0.8671	1.2615	0.1267	-0.0426	-0.246	-0.5731	0.2517	-0.0082	0.5331	0.5885	-0.8917	-0.0758	0.0291	-0.8526	0.1418	1.0863	-0.4979	-0.231	-0.7612	0.671	-0.1918	1.5472	0.5292	1.2101	0.9331	0.4211	0.8794	0.1057	0.1154	0.4649
brca_tcga	TCGA_BH_A0H7_01	LumA	0.237202	2.3009	-0.1806	-0.0995	0.3574	0.0372	-0.12	-0.5031	1.3041	-0.32	-0.085	0.3306	0.7238	0.4728	0.434	1.0705	-0.6554	0.324	-0.3142	-0.1986	-0.5411	0.5789	0.082	-0.1518	-1.2212	0.8732	1.0135	0.5063	0.2258	-0.7487	-0.3769	1.558	0.8265	0.2764	2.2084	0.9897	-0.2942	0.1732	0.8159	1.6431	0.5182	0.152	0.3576	-1.3679	0.073	-0.3408	0.5354
brca_tcga	TCGA_BH_A0HI_01	LumA	-0.0585644	0.5059	-0.5912	-0.5691	0.6526	-0.508	-0.4906	-0.6634	0.2783	-0.4674	-0.8006	0.257	0.6123	-0.1377	-0.0868	-0.0389	-0.9895	-0.3638	1.0804	-0.0692	-1.3701	0.5279	-0.4744	1.2048	0.0774	-0.4347	1.0003	-1.0464	0.1034	-0.5354	-0.8244	0.0527	0.5385	-0.1336	0.4225	-0.0486	1.0602	0.638	-0.5322	-0.1436	0.4726	0.0165	-0.2078	-0.3943	1.2019	-0.3088	-0.4682
brca_tcga	TCGA_BH_A0HK_01	LumA	0.0817505	0.197	-1.2043	0.1782	-0.1276	0.5084	-0.3366	0.5746	0.582	-0.4527	0.1091	0.5742	-0.7066	-0.5478	1.7119	0.95	1.0544	-1.3987	-0.7999	1.3693	0.863	0.524	-0.28	0.7392	0.7408	-1.0326	-0.3673	-0.3663	0.8502	-0.2757	-0.2402	-0.6233	-1.0281	-0.5256	0.0679	-0.4414	-2.1188	1.4832	-0.913	-0.3394	0.6228	0.5713	0.3168	-0.1941	0.829	0.0117	-0.0646
brca_tcga	TCGA_BH_A0HO_01	LumA	-0.37775	-0.5147	-0.8103	-0.3414	0.4954	-0.7962	-0.6113	-0.7379	-0.8619	-0.3049	-0.9746	0.0488	-0.3625	-0.4081	-0.4882	-0.6325	0.0231	-0.3699	-0.9091	-0.7562	-0.0958	1.4459	-0.1423	-0.013	0.0697	-1.0766	-0.9534	-1.4384	-0.0609	-1.0016	2.3642	0.0279	-0.6032	-0.8245	2.1162	-1.0301	1.0547	1.2477	-1.3636	-0.3667	-0.8545	-1.197	-0.6666	1.0897	0.2094	-0.5183	1.6031
brca_tcga	TCGA_BH_A0HP_01	LumA	0.402368	-0.0385	0.5405	0.7466	1.0006	0.7979	0.8305	0.3851	0.6978	0.5223	-0.0232	1.2472	-0.1858	0.4466	1.0853	0.2766	0.1998	0.3767	1.1854	0.6091	1.0534	-0.2569	0.9476	0.0036	0.7988	0.051	0.4893	0.7027	-0.0276	0.8048	0.8385	-0.1541	0.1821	0.7691	0.1258	1.8019	-1.67	0.5078	-0.3046	0.0398	-0.3352	-0.3452	0.3288	-0.2658	-0.1009	0.6608	0.5327
brca_tcga	TCGA_BH_A0HQ_01	LumA	0.334778	0.9842	0.6943	0.4964	0.6742	0.7534	0.4655	0.1362	1.1374	0.7492	0.6825	0.1454	-0.1275	-0.0176	0.6633	0.3227	0.0356	0.614	-0.144	-0.1012	0.3341	0.4554	0.484	0.0486	0.577	0.9916	0.9309	0.8314	0.0784	-0.3221	0.6575	-0.7992	0.6775	0.7481	0.065	1.1592	0.331	-0.0511	-0.0812	-0.378	0.2136	0.255	0.175	-0.4372	-0.2473	0.0712	0.7504
brca_tcga	TCGA_BH_A0HU_01	LumA	-0.355648	-0.8522	-0.5699	-1.069	-1.7384	-0.6536	-1.1151	-0.7978	-0.1934	-1.3804	-0.8474	-1.3795	-0.3584	-1.141	-0.8087	-0.8977	-0.6418	0.5031	-0.6158	-0.7931	-0.2941	0.6122	-0.927	-0.6848	0.718	-0.8291	-0.5819	-1.3223	0.8173	0.2374	-0.6942	0.3044	0.2778	0.402	0.7867	1.7651	-0.6005	-1.1171	0.0058	-0.4542	-0.8621	-0.3252	-0.3222	-0.5348	0.2784	-0.8358	0.2484
brca_tcga	TCGA_BH_A0HX_01	LumA	0.243336	0.3157	-0.7923	-0.3587	-0.2961	0.0636	0.2414	-0.1642	0.7973	0.0116	-0.4053	0.3527	0.874	2.0809	0.5052	0.191	-0.093	0.0023	-0.8297	0.7124	0.2256	0.7029	-0.6005	0.5142	-0.5038	0.7738	0.4671	0.3471	0.3323	-0.5993	0.169	-1.1618	0.984	0.3088	0.4586	0.3033	-0.3707	0.2024	1.1484	-1.5011	1.2941	1.6525	-0.5497	1.1995	-0.4405	0.3496	0.0275
brca_tcga	TCGA_BH_A0HY_01	LumB	0.0310812	0.5557	-0.6513	-0.6044	-0.2656	0.1557	0.1399	-0.1159	0.7296	-0.876	-0.6163	0.1347	0.2277	0.1373	0.0048	0.2949	-0.6014	0.7687	0.9741	-0.2335	-0.2804	-0.2241	0.7475	0.56	-0.1823	0.2569	0.7191	-0.7818	-0.1249	-1.2275	0.871	-0.3813	-0.1914	-0.6242	0.264	-0.6219	-0.3458	1.2283	-0.2906	-0.1095	0.6283	0.3842	-0.3703	0.9869	-1.0395	-0.7552	2.4835
brca_tcga	TCGA_BH_A0RX_01	TNBC	0.902822	0.4897	2.0452	1.1445	1.585	1.2695	1.4377	1.9094	0.9956	1.4069	2.9293	-0.2004	0.3349	1.1001	0.0223	1.9848	1.8549	0.367	0.3053	2.3193	1.3917	0.9048	1.2478	1.3566	1.2516	0.5043	1.0659	0.7524	0.3028	1.0023	1.3215	1.8262	-0.6239	2.7259	1.0693	-0.4028	0.1834	0.9121	0.3679	1.7043	-0.3597	0.0821	1.3912	0.1936	0.5936	1.502	1.6804
brca_tcga	TCGA_BH_A0W4_01	LumA	0.522515	0.908	0.6343	0.4745	0.144	0.7769	0.0708	0.5429	0.5015	0.202	0.6096	0.4879	0.0265	0.008	0.9638	0.5617	0.6794	0.8808	0.1186	0.6584	0.995	0.6916	0.193	0.4832	0.4589	0.6779	0.8603	-0.1818	0.2622	0.1217	0.5034	0.6352	0.7529	0.1354	-0.3992	-0.0705	0.7941	1.2023	0.5597	-0.9054	-0.5116	1.017	0.1215	0.8864	-0.17	0.382	1.7985
brca_tcga	TCGA_BH_A0W7_01	LumA	0.332415	0.446	-0.1418	0.1816	0.8458	0.0256	0.6639	0.1063	0.6971	-0.311	0.0123	0.6387	0.7909	-0.5005	0.4745	1.0101	-0.0476	0.6309	0.5754	0.0214	0.1782	-0.04	-0.0157	-0.6836	-0.5726	0.4365	0.5864	-0.028	0.034	0.0259	-0.304	1.5133	1.2675	0.6215	0.8376	0.7162	0.504	-0.4957	0.8342	1.1907	0.9528	1.0602	1.0359	-0.2314	0.0199	0.1214	-0.103
brca_tcga	TCGA_BH_A0WA_01	TNBC	0.921628	-0.0285	1.938	1.9392	1.2482	1.1538	0.9433	1.7191	1.043	2.3281	1.3954	-0.7046	0.2586	1.9816	-0.4192	0.8255	1.9547	2.7767	1.5102	-0.1059	1.2273	1.9377	1.5653	1.6327	0.481	1.0599	0.1501	1.6543	1.3475	0.9654	1.8126	0.5076	0.5277	2.7011	-0.5741	0.0348	1.4017	-0.1951	2.7335	0.3509	0.253	1.1898	0.4396	-0.1392	0.6201	1.5627	0.7488
brca_tcga	TCGA_BH_A18F_01	LumA	0.383968	0.2892	0.1273	0.6746	0.2567	0.3845	0.0945	1.1722	0.1587	0.5885	-0.1235	1.1306	0.1772	-0.0584	1.9607	0.7522	0.9481	0.5508	-0.0563	1.2179	0.6435	0.3923	-0.1053	0.9735	0.2078	1.0884	0.4242	-0.0502	0.7902	0.3875	0.2939	-0.3325	0.5508	-0.0901	0.1781	-0.3145	-1.2497	0.485	-0.159	0.3492	0.2136	0.984	0.3222	0.5723	-0.1982	0.3879	1.2075
brca_tcga	TCGA_BH_A18G_01	TNBC	-0.0667099	0.8369	2.0821	1.6931	0.5564	1.198	-0.643	0.5078	-0.3702	1.7043	-0.8469	-1.5914	0.3067	0.3112	-2.5625	-0.3203	2.7349	0.9725	-1.0835	-0.0678	-0.3349	0.3271	2.0703	-1.4605	1.7736	-0.7631	-0.8938	0.7632	0.0165	-0.2582	1.545	2.2415	0.3968	-0.8997	1.2042	-1.3707	-0.5959	-1.3184	0.0013	0.1366	0.0115	-1.1165	0.2963	-2.486	-0.4201	-0.6576	1.8629
brca_tcga	TCGA_BH_A18H_01	LumB	-0.0581238	-0.3829	-0.2502	-0.6099	-0.8381	-0.288	-0.395	-1.2271	-0.4608	-0.0325	-0.614	0.419	-0.3138	-0.6024	-0.0672	-0.439	-0.3499	0.8302	-0.2437	-0.0153	-0.1427	0.1579	-0.727	0.0509	-0.137	-0.1492	-0.1228	-1.049	-0.4035	-0.1132	-0.4912	0.6071	0.5978	-0.4073	1.0884	-0.3216	0.6358	0.5553	-0.2972	-0.2007	0.5023	0.2075	-0.1696	1.3308	-1.3533	-0.0702	0.4645
brca_tcga	TCGA_BH_A18I_01	LumB	0.535944	1.4378	0.191	0.1057	1.1447	0.1326	0.7994	-0.1363	0.4867	-0.2063	0.2698	1.078	1.1038	0.1194	0.9193	1.2331	-0.2694	0.9691	0.7742	0.6445	0.5698	0.772	0.0927	0.1996	0.1887	0.6053	0.6164	0.1152	0.6242	-0.1177	0.5053	0.1495	1.8127	0.0752	-0.5837	0.2322	0.2571	0.5006	0.6344	-0.0871	0.9237	1.6488	0.8714	1.6354	0.4878	0.7389	0.7297
brca_tcga	TCGA_BH_A18J_01	LumA	0.178618	0.2669	-0.4504	-1.2824	-0.0611	-0.4062	0.4837	-0.5069	0.5961	-0.3803	-0.8964	-0.4407	0.7021	-0.703	0.2879	0.3216	-1.5785	0.5918	0.412	-0.0066	-0.1243	0.2079	-0.0535	0.9712	-1.0844	0.9567	1.1573	0.1709	1.5882	0.1738	-0.1479	0.5546	0.2144	-0.0693	0.5283	0.173	0.1448	0.8121	0.8651	-0.1642	0.8838	0.5476	0.1614	-0.0134	0.0969	-0.3398	0.6347
brca_tcga	TCGA_BH_A18K_01	LumA	0.259891	0.9112	-0.3405	-0.3375	0.3275	-0.0389	0.3555	-0.1606	1.1514	-0.4882	0.9882	0.7845	0.4176	-0.29	-0.0959	0.8031	0.0972	0.5565	0.6782	0.2263	0.2663	0.4228	0.4804	0.5604	-0.388	-0.4463	0.4776	0.9506	1.3186	0.2044	-0.9004	-0.0203	0.8767	-0.1059	0.7742	1.1511	0.3952	0.5522	0.5413	-0.0371	0.2796	1.0002	0.7114	-0.1399	0.2617	0.3037	-0.2073
brca_tcga	TCGA_BH_A18L_01	LumA	-0.973535	-2.635	-1.281	-0.6391	-1.8527	-1.636	0.1971	-1.0457	-1.47	-1.1416	-1.1689	-1.031	-1.5917	-1.5985	-0.7316	-1.9581	-0.3327	-1.8736	-2.9304	-1.0163	-0.3731	-1.3364	-0.3846	-0.6877	-0.614	-2.264	-1.0979	-0.7272	0.7644	-0.9279	-0.1898	-0.9953	-2.7401	-0.5679	-1.7175	0.2808	-1.7425	-0.7151	0.7984	0.8757	-1.8033	-1.816	-1.7246	0.8739	-2.2683	-1.3647	-1.8331
brca_tcga	TCGA_BH_A18M_01	LumB	0.538083	0.6621	0.1974	0.7484	0.7488	0.5658	0.1075	0.4876	0.6529	0.3323	0.1299	1.4448	1.6542	0.6257	1.4429	0.9639	0.1195	1.304	0.7434	0.4721	1.2272	0.8614	-0.0979	-0.1478	0.2039	1.0871	0.1658	0.9351	0.5944	0.6158	-0.0253	1.6845	1.2251	-0.2608	-0.805	0.404	-0.0331	0.7002	-0.142	0.2302	0.7707	0.7519	0.7114	0.9625	0.2951	0.9258	0.7645
brca_tcga	TCGA_BH_A18N_01	LumA	-0.400461	-0.6957	-1.0061	-1.0828	-1.2113	-1.4727	-1.3784	-1.1816	-0.6784	-0.8218	-1.5074	-0.4792	0.3669	3.5889	-0.2886	-0.8348	-1.7866	-1.1562	-0.6005	-0.4637	-1.2943	-0.8152	-0.4864	1.0824	0.1242	-0.5759	0.0885	0.85	-0.5044	-1.3293	-1.9267	-1.1451	-0.2872	-0.9894	-0.6384	-0.7323	0.7387	-0.0007	0.3003	-0.089	1.0062	-0.9325	-1.0412	1.3945	0.8196	-0.8565	-1.518
brca_tcga	TCGA_BH_A18P_01	LumB	-0.216495	-0.0727	-0.5548	-0.1569	0.0597	-0.4225	-0.3551	-0.6368	-0.3126	-0.0541	-1.4993	-0.5408	0.7542	-0.6035	0.5181	-0.0692	0.0937	-0.0445	0.0721	-0.5403	-0.3809	1.1217	-1.0654	-0.2217	-0.7971	0.3659	-0.4569	-1.1122	-0.3976	-0.3547	-0.0175	-1.4224	0.3442	-0.8904	1.0653	-0.3086	-1.0708	0.1822	-0.8708	-0.3949	0.1417	0.1746	-0.5379	0.9592	0.3053	-0.2354	0.1501
brca_tcga	TCGA_BH_A18Q_01	Her2	0.687389	-1.0994	2.0002	2.1613	-0.7396	1.2813	-0.1586	1.5805	-1.6786	2.9784	1.0233	0.0058	-1.1588	1.7984	0.8987	-1.0426	2.4601	1.3209	0.5759	0.5945	1.1539	0.3299	1.1997	0.6651	0.6345	1.5131	-1.324	0.6832	0.968	2.1128	2.4653	0.2246	0.8509	1.0045	-0.5235	-0.7569	-0.6496	0.6252	-0.4688	0.185	-0.4202	0.4407	0.2136	-0.4038	0.7401	1.7514	0.9718
brca_tcga	TCGA_BH_A18S_01	LumA	-1.00528	-2.3741	-1.4252	-1.6222	-0.046	0.9945	-0.3598	-0.2654	-1.9316	-0.8752	-1.648	-0.7514	-1.4049	-0.9957	-1.827	-1.6748	-1.3774	-2.2829	1.2424	-1.5371	-0.1226	-2.1873	0.2445	-0.8448	-1.492	-2.3614	-1.768	-2.1916	-1.4766	-0.2319	0.3681	-1.6044	-0.4836	-1.3189	0.0942	-0.4241	1.2903	-1.3359	-0.9863	-1.7183	-0.6885	-1.413	-1.4352	-0.5953	0.9536	-1.596	-2.4064
brca_tcga	TCGA_BH_A18T_01	Her2	-0.348591	-0.2543	1.3605	0.3217	1.191	0.3949	0.02	1.1682	-1.0121	1.1646	1.2838	-1.631	-0.5465	0.5765	-0.1416	-0.5561	-0.1546	-0.1474	-0.4667	-1.8698	-0.2055	0.8765	0.949	0.9083	-0.4265	0.7759	0.1263	-0.5752	0.1727	-0.3768	1.2277	-1.148	-0.5613	-1.0477	-0.6338	-1.202	-0.5541	-1.0175	-2.0789	0.6492	-1.3003	-1.8312	-1.5154	-2.135	-2.98	-1.2102	-0.6239
brca_tcga	TCGA_BH_A18U_01	LumB	-0.238678	-0.8018	-1.1746	-1.4117	0.003	0.1711	0.6312	-0.5736	-0.0738	-0.464	-1.2296	-0.6048	0.8615	-0.9164	-0.8836	0.1126	-1.0858	-0.1386	0.492	-0.5858	-0.0074	-0.9021	-0.2338	-0.5393	-0.1949	-0.1052	-1.3041	-0.3022	-1.0359	-0.8358	0.6958	-1.0265	0.322	-0.5153	-1.2762	2.1655	-0.9793	-0.3021	0.5768	-0.2754	-0.0224	0.342	0.5197	0.4318	-1.0695	-0.3232	-0.4235
brca_tcga	TCGA_BH_A18V_01	TNBC	0.431039	-0.4117	0.5789	0.7449	1.4808	1.3185	0.2506	1.9527	0.56	1.0751	0.052	2.0387	0.6909	1.7242	-0.2574	0.4752	-0.4992	0.9346	0.4046	0.9339	2.0702	0.1977	0.0866	-0.1167	0.0631	1.5578	-0.3202	-0.0399	0.0194	1.7295	0.3065	-1.0462	0.2801	-0.4895	-1.9714	-0.6501	2.2725	1.6982	1.7699	-0.1835	-0.5165	1.129	0.1368	-0.2927	0.0031	0.5292	-0.2504
brca_tcga	TCGA_BH_A1EN_01	Her2	-0.557537	-0.9423	-1.6713	-1.4345	-0.2878	0.9571	0.091	1.7811	-0.4119	-0.5821	-1.648	-0.4269	0.899	-1.2397	-0.7738	-0.2336	-1.1952	-2.266	-1.1607	-0.5213	-1.1133	0.1211	-0.8411	-1.0582	0.3485	-0.824	-0.5881	-0.9559	-0.5757	1.3597	0.4136	-1.6441	-0.2475	-0.7059	2.4033	-0.446	-0.8239	0.019	0.6124	0.7125	0.0821	-1.0694	-1.0426	-0.3831	0.1177	-0.8091	-0.6271
brca_tcga	TCGA_BH_A1EO_01	LumA	0.285055	0.9489	-1.0029	-0.3095	1.4611	-0.1569	1.9296	-0.2267	1.1684	-0.7189	-0.8808	1.8842	1.8815	0.4582	0.8741	1.8127	-0.3387	0.522	0.5628	0.574	0.2017	0.9618	-0.2091	0.209	-0.3133	0.9357	-0.0623	0.5131	0.9085	0.326	0.1435	0.0306	1.2575	0.5037	-0.9973	0.1699	-0.0131	1.1927	0.4091	-0.9225	1.2862	1.4697	1.0723	2.0225	0.1292	0.8065	1.7837
brca_tcga	TCGA_BH_A1ES_01	LumA	0.170868	-0.1512	0.5292	-0.2555	-0.0016	0.371	-0.217	0.0307	0.0641	-0.1905	0.7368	-0.2765	1.2275	-0.0559	-0.8647	0.452	-0.7271	0.2062	-0.0449	0.3469	0.1602	0.3902	-0.475	-0.6767	0.107	-0.2049	-0.2397	-0.408	-0.5103	-0.6668	-0.6572	-0.3351	0.6246	0.4188	0.1111	-1.0817	0.3798	0.2047	-0.1378	-0.4488	1.4225	0.0839	-0.2125	-2.0355	0.0229	0.2453	1.6337
brca_tcga	TCGA_BH_A1ET_01	LumA	-0.154278	-0.2754	-0.7022	0.34	0.6017	-0.1329	-0.3613	-0.6956	-0.3082	-0.2356	-0.6773	1.4982	0.3368	0.1059	0.2233	0.5576	-0.7246	-1.1951	1.5491	0.4238	0.4551	0.3453	-0.1728	-0.5904	-0.7158	-1.1287	-0.6672	-0.6632	0.3991	-0.5718	-0.28	-1.138	0.7205	-1.0745	-0.98	-0.2326	0.4891	0.564	-0.9955	-0.9098	0.2127	0.4741	-0.545	-0.0418	-0.4757	0.7406	-0.7208
brca_tcga	TCGA_BH_A1EU_01	LumA	0.243659	0.1993	-0.3446	0.573	0.6932	-0.0055	1.2425	0.4808	-0.5656	0.6238	-0.3836	1.6974	0.2032	0.394	1.6524	1.1831	1.1269	-0.8371	-0.2061	1.4096	1.5523	0.7337	-0.1223	0.3176	-0.0525	-0.5205	-0.7791	1.3189	0.9475	-0.0129	0.2088	-0.4112	0.4695	-0.4481	-0.4083	-0.2331	-1.0343	1.5909	1.2831	-0.8103	0.1786	1.0077	0.5975	-0.3461	0.2513	1.313	-0.1885
brca_tcga	TCGA_BH_A1EV_01	LumB	-0.104944	-0.4589	-1.072	-1.0902	0.4201	-0.2694	0.2663	-0.756	0.4154	-0.6253	-1.1342	0.4416	1.4568	-0.9289	0.3075	-0.0339	-1.5916	0.4655	-0.393	-0.438	-0.6842	0.0355	-1.0836	-0.0017	-0.6269	0.9685	-0.0288	-1.0321	2.477	-0.9332	-1.0163	-0.7183	0.4614	-0.2264	-0.662	1.7881	0.5082	-0.3882	0.1425	-0.4321	1.3658	0.4876	-0.455	0.0869	0.0144	0.555	0.1172
brca_tcga	TCGA_BH_A1EW_01	TNBC	-0.0119663	-0.7765	-1.0559	0.6141	-0.5161	-0.5195	-0.4228	-0.5066	-1.2895	0.2352	-0.203	0.8384	0.0044	0.1301	0.6222	0.2088	-0.1008	-0.3102	-0.4897	0.2718	0.1771	0.8129	-0.0604	0.2344	0.5166	0.4181	-0.3304	-0.5112	0.3624	-0.0966	0.6563	0.6476	0.6552	-0.7001	-0.5541	-0.1955	-1.287	0.0985	-0.4872	1.4281	0.0594	0.1733	-0.0834	0.004	1.1898	0.9694	-0.0908
brca_tcga	TCGA_BH_A1EX_01	LumB	0.102143	-0.2481	0.3959	-1.0436	0.6481	0.5035	1.312	-0.4072	0.3788	-0.2854	1.7132	0.6348	1.3253	-0.8324	-0.0465	1.0723	-0.4348	0.2229	1.586	0.3264	0.0362	-0.0194	-0.1233	-0.7139	0.2927	0.569	-0.9979	0.7441	-0.0573	0.598	0.3751	-0.3655	0.7338	-0.448	-0.44	-0.0111	-0.0465	0.2627	0.0767	-0.6464	0.8797	0.478	0.2008	0.4924	0.4825	0.394	1.181
brca_tcga	TCGA_BH_A1EY_01	LumA	-0.352396	0.7728	-1.4769	-0.4459	0.3764	-1.606	0.8241	-1.0143	-0.1546	-1.4708	-0.2206	0.5152	0.6867	-1.0738	-0.6473	1.2139	0.4269	-1.0072	-0.2128	-0.1284	-0.9793	0.1825	-0.6814	-1.1174	-0.0148	-0.6327	0.415	-0.1014	-0.3656	-0.5345	0.469	-0.7661	0.3741	-1.064	2.2123	0.3455	1.1383	0.2671	0.8814	-0.1666	0.4427	-0.2531	0.3145	-1.1214	-0.2935	0.2465	0.2777
brca_tcga	TCGA_BH_A1F2_01	LumB	0.142866	-0.2278	-0.9124	-0.2759	0.3738	-1.8301	0.7046	0.3912	1.1947	0.0995	-1.648	1.2589	1.3204	-0.2363	0.7637	1.8384	1.1073	-0.8538	1.1447	1.801	1.1243	0.7128	1.4004	-0.2117	-0.8859	-0.7313	-1.185	0.3608	1.8887	0.3235	0.5206	-0.1182	0.9931	0.1274	-1.4192	-0.1405	0.2486	0.8622	1.3886	-1.6796	1.4966	2.361	0.6282	1.776	0.32	0.9004	-0.0571
brca_tcga	TCGA_BH_A1F5_01	LumA	-0.610538	-0.7777	-1.0174	-0.8926	-0.4909	-0.7357	-1.1461	-0.8888	-0.8292	-1.6625	-1.0406	0.7038	-0.0415	0.8456	-0.8336	-0.0605	-0.8234	-1.3049	1.0576	-0.2005	-0.7192	-1.7111	-0.4167	-2.9246	-0.4542	-2.8253	-3.1304	0.1742	-0.5494	0.2304	0.3239	-0.6484	-0.0483	-1.4814	-3.3239	2.2835	-0.747	-0.7734	0.8918	-0.6498	0.6935	-0.1179	-0.9353	1.4815	-0.8372	-0.4045	-1.011
brca_tcga	TCGA_BH_A1F6_01	TNBC	0.179054	-0.1534	0.9822	1.4637	1.4131	1.2521	1.0254	1.767	-0.4573	0.9934	2.6894	-0.8793	0.0114	1.0825	-1.3048	-0.2509	0.9073	0.0225	0.3269	0.131	1.1564	0.2691	-0.6337	-0.151	1.6901	-0.2854	-0.4152	1.1049	-0.8391	2.102	1.5885	1.5627	-0.8197	-0.2027	-1.296	-1.0305	0.284	-0.4571	-1.4882	1.3866	-0.8313	-1.4642	0.3219	0.0706	-1.5085	1.2519	-0.2756
brca_tcga	TCGA_BH_A1F8_01	LumB	-0.505561	-0.8797	-0.6082	-0.9491	-0.3861	-0.5718	0.1977	-0.788	-0.5571	-0.5064	-0.4531	-0.0118	0.4649	0.5272	-0.9808	0.2042	-1.4766	-0.9371	-0.559	-0.4934	-0.4202	-0.9117	-0.1701	-2.2721	-1.8267	-1.883	-2.3594	-0.8922	-0.4911	0.0667	-1.0765	1.212	-0.0786	-1.0261	-1.2548	-0.2397	0.1379	-0.5452	-0.7992	0.2503	1.3459	-0.6967	-0.2329	-0.3806	0.6816	-0.2103	-1.2299
brca_tcga	TCGA_BH_A1FC_01	TNBC	-0.335566	-0.8981	-0.8423	-0.064	1.4106	-0.4637	-0.0394	1.0212	-1.7897	-0.7545	0.093	-1.3789	-0.8257	0.1127	-1.1493	-1.0468	-0.8103	0.5043	0.4204	0.6064	0.0297	-0.9079	0.579	-0.8139	-1.4582	1.0084	-1.5718	0.4869	0.5817	0.6832	0.8971	-0.4802	0.6354	0.5455	-1.4255	-1.6609	-0.8953	0.9996	1.1387	0.1548	-1.9448	0.311	-0.0465	-0.2279	-0.3937	1.2342	-1.9891
brca_tcga	TCGA_BH_A1FD_01	LumA	-0.506401	-0.5371	-0.8937	-1.7838	0.0911	0.7014	0.1682	0.9076	0.398	-1.9459	-0.9336	0.6039	0.1334	-0.7287	-0.6795	-0.0831	-2.2494	-0.1742	1.5777	-0.6281	-1.5068	-1.0332	-1.0402	-0.931	-2.0931	0.1774	-1.2983	0.1676	-0.197	0.5812	-1.5578	0.1925	-0.5744	-0.7582	-0.3969	-0.3505	-1.1858	-0.5897	0.204	-0.07	0.1387	-0.168	0.1047	-1.4902	-0.4783	-0.1498	-0.0211
brca_tcga	TCGA_BH_A1FG_01	LumA	-0.652251	-0.9979	-0.0609	-0.2883	-1.2245	-0.4795	-0.8116	-0.5482	-0.9339	-0.8178	-0.4255	-0.5241	-1.2854	-0.4015	-1.6711	-1.1397	-0.7953	-1.2051	-1.1504	-0.715	-0.4831	-2.0535	-1.1391	-1.393	-1.0332	-1.109	-1.7999	-1.4379	-1.4096	-0.7209	-1.3321	0.5978	-0.5701	-1.2928	-0.5866	-1.332	0.5224	-1.5118	-0.3694	1.9832	-0.9303	-1.7993	-0.754	0.5901	-1.2097	-1.2884	-1.1966
brca_tcga	TCGA_BH_A201_01	LumA	0.858647	0.4951	0.6503	0.8057	0.7252	0.8752	0.45	0.266	0.4791	1.4941	0.9275	0.8939	0.6952	0.6851	1.2399	1.0086	0.1971	1.8325	1.4164	0.9023	0.2865	0.4538	0.4578	0.4531	0.7804	0.517	0.8092	1.5883	1.1677	0.6885	0.0432	-0.0159	1.2487	0.0096	0.0287	-0.0192	0.4371	0.9707	-0.0148	0.0556	1.3028	1.3205	0.564	1.4359	0.5208	1.3029	1.4029
brca_tcga	TCGA_BH_A202_01	LumB	0.0439842	-1.3168	-1.375	-0.7552	-0.1998	1.0916	0.9377	-1.1904	-0.868	-0.2063	-0.8193	0.3305	1.599	0.6118	-0.1573	-0.0295	-0.7102	0.0728	-0.1491	-0.1395	-0.1906	0.21	0.3503	-0.0965	-0.7422	-0.3591	-0.4957	-0.3873	-0.6546	2.8156	0.9488	-0.2681	0.5826	-0.8042	-2.5226	1.1398	0.4111	0.279	0.1666	0.8115	-0.2447	0.3818	-0.2705	0.919	0.179	1.399	1.2341
brca_tcga	TCGA_BH_A28O_01	LumA	1.06163	1.1364	1.2935	1.8279	0.6135	1.4431	0.5232	1.1421	0.6725	1.9911	0.8723	1.4388	-0.6623	1.4974	2.2355	0.8003	1.4725	1.1669	0.2081	1.5918	1.7947	0.5878	1.3222	1.0635	2.0308	1.2157	1.5108	0.9297	1.1193	1.3054	1.1259	-0.2247	1.0039	1.851	-0.3476	0.3629	0.8064	0.9812	0.961	-0.1357	0.5294	1.1367	1.1909	0.2221	0.9383	2.0621	0.2577
brca_tcga	TCGA_BH_A28Q_01	LumA	-0.0737901	0.0366	-0.9281	0.0516	0.2367	-0.1503	-0.2516	-1.0778	-0.2482	-0.7015	-0.771	0.8837	0.6284	-0.2196	0.1878	0.4454	-0.5554	0.0919	0.4762	-0.635	0.0361	1.865	-0.8345	-0.6952	0.3619	0.2619	-0.3715	-0.0497	-0.2699	-0.1006	0.2838	-0.3879	0.7288	-0.4012	-0.6668	-0.0611	-0.2961	0.7289	-0.4577	-1.0064	-0.1219	0.5565	-0.1158	2.0887	0.9053	0.0389	0.7049
brca_tcga	TCGA_BH_A2L8_01	LumA	0.201256	0.6909	0.0284	0.2966	-0.058	0.3167	0.9884	-0.1513	0.1993	-0.1719	-0.4883	0.5934	0.235	0.2552	0.1608	0.6757	0.7142	0.9824	-0.0208	0.0542	0.4714	-0.1353	0.3277	-0.739	-0.4762	0.5136	0.038	0.3248	0.2455	-0.2881	0.1808	0.4054	1.2117	-0.3851	0.0663	-0.0676	0.7138	0.9996	-0.3863	-0.7194	-0.1845	0.2908	0.701	0.1312	0.019	-0.2218	0.4697
brca_tcga	TCGA_BH_A42T_01	LumB	-0.369699	-0.0878	-1.6713	-0.282	-0.6869	-0.6257	-0.6306	-0.2194	-0.2248	-0.2638	-1.648	-0.6598	-0.7843	1.7536	0.3439	-0.5192	0.6915	-0.5699	-1.1341	-0.5452	0.0746	-1.7896	-0.3171	-0.2373	-0.4925	-0.1929	0.5507	-1.5086	-1.3967	0.866	-0.9221	0.3771	-0.6629	0.0106	1.2567	1.9476	1.0049	-1.1238	-0.8714	0.0758	0.3006	-0.9596	-0.4571	-0.9754	0.9873	-1.264	0.8428
brca_tcga	TCGA_BH_A42U_01	TNBC	1.19429	0.3133	1.5098	1.2052	-0.6977	1.6544	-0.1537	1.7706	0.3805	2.4298	1.1759	0.3633	-1.0511	0.6582	1.4361	0.2182	1.4124	1.385	0.5127	2.0083	1.0196	-0.6749	1.0389	1.5888	2.2733	1.0576	1.2757	0.6048	0.7497	2.6059	1.0565	1.2204	0.3288	1.9125	0.2453	0.2065	1.2789	-0.0276	1.3768	0.6063	0.3949	0.8773	1.3796	0.3212	0.9691	0.9641	0.3077
brca_tcga	TCGA_BH_A42V_01	LumA	0.646504	0.487	1.3964	1.1673	-0.0004	1.0395	-0.0692	1.0653	-0.2354	1.7092	0.8978	0.6743	-0.3291	0.2292	1.0806	0.3779	0.9246	0.4845	-0.1701	0.9563	0.8175	-0.1245	0.7912	0.8267	1.4995	0.3879	1.3754	0.5503	-0.2015	0.7027	0.4039	0.1539	-0.1158	1.0654	-0.093	-0.2254	1.3414	0.1326	0.6601	0.1567	-0.1007	0.2603	0.5033	0.7704	0.2606	1.0044	0.2281
brca_tcga	TCGA_BH_A5IZ_01	LumA	0.0630554	-0.5444	1.4326	1.0329	0.1238	1.63	-1.0242	0.9916	-1.0352	0.2692	1.0947	-1.0849	-0.4153	0.5181	-0.4372	-0.0398	0.3958	0.0955	0.3535	0.5994	-0.9531	-0.0309	0.1042	1.4894	1.1071	0.5116	1.0707	0.8325	-0.77	2.0407	0.874	0.6681	-0.6554	0.3804	-0.7487	-1.309	0.6359	-1.5484	-0.5573	0.2581	-1.5389	0.0631	-1.3195	0.0155	0.6365	0.6215	-1.3841
brca_tcga	TCGA_BH_A5J0_01	LumA	0.184546	1.2491	-0.1103	-0.5868	-0.1357	-0.3285	0.7037	0.0912	1.1508	-0.6951	-0.1128	-0.2108	0.0566	-0.7669	-0.1949	0.2302	0.1261	0.7238	0.0886	-0.2008	-0.6965	-1.0099	0.2309	0.4564	0.0915	0.2482	1.1487	-0.0814	-0.6639	-0.923	-0.2016	1.5683	0.5665	0.9013	2.1705	-0.2034	0.9397	-0.8164	0.5932	0.9567	0.7588	-0.4863	0.8536	-0.7658	0.357	-0.8376	0.0244
brca_tcga	TCGA_C8_A12L_01	TNBC	-0.11164	-0.4929	-1.2069	-1.0273	0.5706	1.2053	0.0156	-1.1379	-0.4923	-0.2378	-0.4164	-1.3191	0.0941	-1.1865	-0.9531	-0.5435	-0.8589	-0.3624	0.6745	-0.2829	-1.4525	0.2567	0.2463	-0.4744	-0.1936	0.5292	-0.6296	0.5233	1.7784	-0.2211	-2.8608	-1.0478	-0.7512	-1.6064	0.1316	-1.4513	0.2136	-0.6582	-0.9771	-2.5589	-1.2262	1.44	-0.6758	-1.2096	0.1516	-1.3265	1.2522
brca_tcga	TCGA_C8_A12M_01	LumA	-0.901631	-1.3016	-1.2019	-1.6901	-1.9615	-2.2121	-1.4118	-1.5723	-1.333	0.1495	-1.648	0.3744	-0.8184	-1.4004	-0.128	-1.3537	-1.1604	-0.4452	-1.9176	-0.5678	-1.2964	0.4205	-2.3365	0.821	-0.9807	-1.3052	-0.0218	-0.6556	0.2885	-1.625	-0.154	-2.165	-0.925	-0.3851	-1.7939	-0.5884	-1.04	0.4714	0.6382	-3.7777	2.6792	-0.2431	-1.9871	0.2652	-2.8683	-0.8181	-1.7111
brca_tcga	TCGA_C8_A12N_01	LumA	0.209914	1.4364	-1.1311	-0.9937	1.1974	-0.5142	-0.0959	-0.9601	0.7371	-1.3937	-0.9616	1.0094	0.9783	0.2953	-0.3577	1.1516	-0.0536	0.5137	0.7244	0.0994	-0.8466	0.0853	-0.1446	0.2521	-1.4462	0.3328	0.1339	1.4192	-0.5023	-0.3769	-0.8318	1.5147	1.2335	-0.4692	-0.0203	-0.2284	1.0144	0.7485	0.1576	0.7624	1.4416	0.7843	0.8348	1.0617	0.7223	-0.0794	1.5378
brca_tcga	TCGA_C8_A12O_01	LumA	0.447315	0.5039	-0.0938	-0.4546	0.9807	0.3661	0.9953	0.0223	0.7427	-0.4678	0.1737	0.4056	1.751	-0.5858	0.5403	1.0179	-0.8806	0.9393	1.1952	0.1019	-0.1396	0.8277	-0.1347	0.3321	0.1481	1.0064	0.7597	0.0458	-0.0204	0.2665	-0.3304	0.3089	1.1498	0.5218	-0.5408	0.5961	1.1642	1.3447	0.1178	-0.1729	0.9591	1.0011	0.4626	0.5674	0.8319	0.7635	0.617
brca_tcga	TCGA_C8_A12P_01	Her2	0.202337	0.34	-1.3809	-0.7555	0.1941	0.6969	3.2649	1.1768	0.7973	-0.4485	-0.7971	0.0728	1.219	-0.417	-0.3827	0.6409	-1.9329	1.1551	0.2494	0.6182	0.0844	0.8881	1.9375	0.3754	1.0511	1.4137	0.2435	-0.8715	2.0052	0.7348	-0.0567	-0.3273	0.4171	-0.0044	-0.6898	-0.2682	0.4927	0.3789	1.3355	1.2312	-0.0823	0.0622	0.6246	0.6171	0.3981	-0.0007	-0.2591
brca_tcga	TCGA_C8_A12Q_01	Her2	0.169551	0.3603	-0.0842	0.2468	0.7327	0.5723	1.0147	-0.2691	0.224	0.4676	-0.0332	0.764	1.1502	-0.2857	0.5316	0.2181	-0.2761	0.529	0.8256	-0.0252	-0.0346	0.027	2.2672	0.3152	-0.5236	0.81	0.5046	-0.9354	2.0318	0.3666	-0.3144	-1.2049	0.4525	0.0536	-0.3504	0.057	0.6216	0.6223	-0.7164	-0.9392	0.178	0.7535	-0.4549	-0.9716	-1.086	0.5784	0.7046
brca_tcga	TCGA_C8_A12T_01	LumB	0.348534	1.5579	-0.3109	-1.6255	0.2648	0.2477	0.6246	-0.1956	0.9006	-0.5649	0.8676	-0.3889	1.4541	-0.4387	-0.0497	0.878	-1.0419	2.1094	1.0769	0.3542	-2.5253	0.4006	-0.1768	0.6867	-0.6559	1.5008	1.0333	-0.2957	-0.8233	-0.3486	-0.4605	0.686	1.1018	0.5695	0.2434	-0.4643	1.5822	0.4256	0.5146	-0.3417	0.7271	0.802	0.6946	1.211	-0.238	0.131	0.5979
brca_tcga	TCGA_C8_A12U_01	LumA	-1.09333	-1.2256	-0.7343	-1.959	-2.1361	-1.6813	0.0886	-1.7617	-1.8022	-0.4439	-1.0995	-1.7433	-1.1168	-2.2006	-1.6068	-1.9347	-1.6123	-0.8654	-2.0732	-1.8124	-2.0384	-1.5181	-0.4848	-1.3628	-1.8853	-1.3858	-1.0952	-1.681	0.7891	0.0163	-0.696	-1.397	-2.0788	-1.0118	-0.982	-1.1849	-1.0165	-1.6033	0.1986	-1.1973	-0.9707	-1.9932	-0.7434	0.7125	-2.8321	-1.0518	-1.3498
brca_tcga	TCGA_C8_A12V_01	TNBC	0.323152	-0.4013	1.7429	1.5959	0.1238	0.8247	1.5568	0.1943	-0.942	1.4799	-0.0247	-0.4364	1.4073	0.6842	0.2064	-0.5937	1.558	-0.4888	0.2529	-0.9606	0.6184	0.4038	1.5225	0.3319	0.2435	1.0769	0.0586	-0.2243	0.9656	-0.1096	0.7989	0.5089	-0.4554	0.5474	-1.1411	-0.7205	-0.2212	0.2694	-0.2859	0.9899	-0.8612	-0.3551	1.1219	-0.4549	-1.4009	1.5135	0.9039
brca_tcga	TCGA_C8_A12W_01	LumA	0.0454465	0.331	-0.5207	-0.6011	1.3579	-0.5239	1.0795	-0.4613	0.9903	-0.2583	-0.3926	0.087	1.8648	-0.8835	0.7429	0.494	-1.5427	0.3792	0.2726	-0.9246	-0.447	0.0526	-0.3413	-0.3107	-0.6273	1.4696	1.534	-0.7283	0.0848	-0.5482	-0.3855	-0.9818	0.8279	0.3764	-1.1337	0.2171	0.0611	0.5371	0.094	-0.4866	0.751	0.4397	0.3174	-0.4382	0.2744	0.3755	0.0894
brca_tcga	TCGA_C8_A12X_01	LumA	-0.86476	-1.1859	-1.211	-1.8414	-1.3869	-2.7445	-0.7664	-1.0791	-0.8274	-1.6427	-1.648	-0.8424	-0.5133	-1.8548	-0.7557	-1.0777	-1.2902	-1.3267	-0.7969	-0.4543	-1.3128	-0.8772	-2.435	1.1061	-0.5736	-1.2123	0.325	-1.5659	-0.3518	-0.9215	-1.2138	1.8759	-1.3009	-0.3094	1.143	0.4042	-1.3923	-0.8122	-1.3871	2.7163	-0.4237	-1.1263	-1.1308	-1.9894	-2.0625	-1.0622	-1.1451
brca_tcga	TCGA_C8_A12Z_01	Her2	-0.332311	0.1455	-1.6713	-1.0183	-0.4378	-0.0758	0.2451	-1.1445	0.244	-0.6211	0.168	-0.5261	0.4579	-0.8986	-0.1563	-0.0951	-1.982	0.6952	-0.5829	-0.8636	-1.8	-0.3983	0.9853	-0.8292	-0.5645	0.4421	-0.1368	-1.172	-0.3684	1.0439	-0.1062	0.1206	0.3305	-1.0002	1.151	-0.1987	1.6677	0.076	-0.4179	-0.2724	0.1182	0.7402	-0.9571	1.0206	-0.755	0.0852	0.3712
brca_tcga	TCGA_C8_A131_01	TNBC	0.46679	1.0646	0.0299	0.9082	0.0013	-0.1181	-0.8058	1.1814	1.0103	-1.0857	0.6004	-0.5785	0.8662	-1.129	-0.4203	0.7841	-0.0311	1.137	0.6927	0.7659	-0.5752	0.2541	1.1699	0.945	0.5048	0.5798	0.6583	0.5402	0.6018	0.98	0.9347	1.2003	0.2895	-0.61	1.3357	0.4202	0.7377	0.9601	-0.1406	2.1497	-0.0963	0.4022	0.0423	-0.6522	-0.1434	-0.1558	1.703
brca_tcga	TCGA_C8_A134_01	TNBC	0.75622	0.8892	1.4474	1.552	-0.056	1.52	1.8528	1.7769	0.6032	2.0578	0.6276	-0.4148	-0.8534	-0.9496	0.3011	0.222	2.6142	1.4545	0.9032	1.5413	-0.0002	0.9874	1.841	1.4198	0.4463	1.5738	0.1211	1.2875	1.5565	1.9069	1.392	0.3401	0.0641	1.039	-1.3464	1.267	1.4757	-0.8118	1.6512	0.3396	0.4731	0.7206	0.1939	-0.4313	-0.2337	1.9636	-1.3349
brca_tcga	TCGA_C8_A135_01	Her2	0.342604	0.2821	-0.0137	0.7695	0.4662	0.4668	0.0595	0.1691	0.6435	0.5428	-0.2948	-0.0057	0.1467	1.0403	0.3421	0.077	-0.0841	-0.3494	0.8394	0.0164	0.1635	0.6476	2.1423	0.5328	0.134	0.0218	0.8904	0.6383	1.1921	0.2548	0.968	-0.8275	0.1284	-0.2882	-0.1498	0.9822	0.2402	0.8304	0.3153	0.7079	0.5253	0.9667	-0.0675	-0.0186	-0.3676	0.115	1.6795
brca_tcga	TCGA_C8_A137_01	Her2	-0.304791	-0.0344	-0.8598	-0.4486	0.172	-0.4413	0.7875	-0.6535	0.4042	-0.3424	-0.9659	0.1253	0.5089	-0.6272	-0.1633	0.5833	-0.4228	-0.2791	0.7335	-0.9542	-0.7826	-0.2043	-0.2151	-0.79	-1.7732	-0.9296	0.0628	-0.0887	-0.0234	-0.6113	-0.1174	-1.5043	0.1328	-0.9487	-0.8313	-0.2664	-0.4402	-0.119	-1.5936	-0.6432	0.2769	1.0574	-0.8827	0.5598	-1.2278	-0.8548	0.2118
brca_tcga	TCGA_C8_A1HG_01	LumA	-0.351821	-0.5198	-0.3248	-0.7656	-0.5131	-0.6748	0.6787	-0.5153	-0.18	-0.0774	-0.3374	-0.7115	0.4348	-0.8709	-1.6865	-0.1838	-1.0899	-1.1708	-1.1101	-0.7409	-0.222	-1.6653	0.5947	-1.4716	-1.2478	-1.3881	-1.0601	-0.8712	-0.8159	-0.5529	-0.5507	-0.4821	-0.3375	-0.4494	-0.9805	-0.2919	-0.6676	-0.7794	0.6266	1.1693	-0.3938	-0.7823	0.5803	-0.2216	0.4834	0.0219	-0.9088
brca_tcga	TCGA_C8_A1HI_01	LumA	0.495124	-0.5993	1.1916	1.0289	0.2637	1.0896	0.351	0.7338	-0.4813	1.5414	1.2849	-0.1282	-0.6512	0.124	-0.3461	-0.1189	0.7051	0.2275	-0.1746	0.8399	1.1365	-0.3924	1.0912	-0.7486	0.9204	-0.6061	-0.4177	0.689	1.0564	0.3979	0.4555	-0.1255	0.3287	0.5283	0.6811	0.5333	0.4744	-0.3383	0.6837	0.574	-0.0083	-0.2163	0.1363	1.25	0.7582	0.6751	0.9457
brca_tcga	TCGA_C8_A1HJ_01	TNBC	0.184169	-1.1584	2.3127	1.248	-0.0077	0.5327	-1.5443	2.2557	-0.4316	0.9321	1.892	1.8082	-0.8633	0.9468	-1.4512	-0.2716	1.8785	1.0491	1.0285	1.0752	0.0472	0.4915	-1.6662	-0.3029	0.139	-1.6916	-2.0135	0.8099	0.8129	1.6089	0.8156	0.9755	-0.8962	0.9263	-1.9171	-1.1228	-0.2185	0.0758	0.2713	-0.9524	-1.8053	1.5033	0.1214	-1.0105	-0.4025	1.4013	-0.2767
brca_tcga	TCGA_C8_A1HK_01	Her2	-0.795105	-1.2876	-0.9927	-0.4266	-1.1718	-0.4705	-0.3414	-1.2264	-0.8485	-0.101	-1.2114	-0.3947	-0.4942	-1.0442	-1.5862	-0.9593	-1.4071	-2.0351	-0.0874	-0.0732	-1.3888	-1.8151	-0.5451	-1.177	-0.2549	-1.8199	-1.6446	-0.4467	1.8636	-0.8882	0.7496	-1.024	-1.347	-0.8435	-1.4942	-0.8665	-1.5899	-0.8772	-1.0699	-0.2189	-1.5486	-0.8271	-1.0336	-1.7142	1.5764	-0.8035	0.1644
brca_tcga	TCGA_C8_A1HM_01	LumA	-0.954443	-1.5593	-0.8943	-1.9179	-1.2958	-0.7728	0.0511	-1.6086	-1.9393	-0.0692	-1.0069	-2.0558	-0.6856	0.4535	-1.0591	-1.2603	-0.7986	-1.4581	0.2368	-1.498	-0.3533	-1.1972	0.7747	-1.5707	-0.0184	-1.4254	-1.6254	-2.2149	-1.8973	-0.2846	0.1496	1.7903	-2.3282	-1.3843	-0.0113	-1.1369	-1.4206	-1.3742	-0.909	0.8996	-1.8854	-0.7599	0.4439	-1.112	0.8621	-1.0729	-1.5249
brca_tcga	TCGA_C8_A1HO_01	LumA	-0.92202	-1.1885	-1.5397	-1.7552	0.504	-2.4261	-0.8838	-1.2133	-0.5177	-1.7103	-1.648	0.055	-0.642	-0.6262	-0.6984	-0.7052	-1.5818	-0.8505	-1.5425	-0.9608	-0.5419	-0.5398	-2.0477	-0.9454	-1.1093	-2.1901	-1.7889	-0.4347	-0.1823	-1.6295	-0.803	1.2944	-0.6157	-0.394	-1.3647	-0.4611	-1.8812	-1.1013	-0.7549	1.2693	-0.3881	-0.6431	-0.4727	-0.3838	-1.7638	-0.7318	-0.8991
brca_tcga	TCGA_C8_A26V_01	LumA	-0.0757673	-0.1114	-0.583	-1.167	0.1058	-0.2867	2.8577	-0.6088	-1.1996	0.0269	-0.7052	-0.805	0.8961	1.9176	-0.611	-0.4901	-0.5761	-0.8251	1.5794	-0.4566	-2.0029	0.7617	0.4023	0.0195	0.1441	1.279	-0.3777	0.5483	-0.4261	0.3235	-1.5118	1.2654	0.341	-1.3345	0.8551	0.7413	-0.093	0.0382	-0.6587	1.1666	-0.0983	0.4979	-0.4301	0.0663	0.5558	-0.9672	0.5584
brca_tcga	TCGA_C8_A26X_01	TNBC	0.20946	-0.0917	-1.1609	0.0727	0.0956	-0.1443	1.5457	-0.3267	0.745	-0.355	-0.5012	0.0747	0.7119	-0.3168	0.1612	0.4858	-0.0999	1.0131	0.7961	0.3661	0.1394	-0.1803	1.3422	2.5645	-0.7892	-0.3136	0.6178	-0.5513	0.4033	0.0238	-0.6248	0.3397	0.0607	0.5368	0.878	-0.2988	0.5732	0.7664	-0.0105	0.1373	0.5927	0.5321	1.2856	-0.1524	-0.2399	0.3312	-0.593
brca_tcga	TCGA_C8_A26Y_01	TNBC	-0.562776	-0.725	-0.4986	-0.6526	-1.9745	0.5182	2.3497	-1.2018	-0.3494	-0.2048	1.8196	-1.3027	-1.0381	-0.2242	-0.7622	-1.5081	-1.1615	-0.65	-0.4421	0.4882	-2.243	-0.1431	1.8312	0.008	-0.7464	-0.9584	-0.6162	-1.3383	-0.9049	-0.3831	-2.3683	-0.6817	-0.8104	-0.5988	-0.9675	-2.0139	-0.6067	-1.1249	-0.02	0.6225	-1.0215	-0.731	-1.3467	0.4463	0.0122	-0.8609	-1.6349
brca_tcga	TCGA_C8_A26Z_01	LumA	-0.56705	0.3623	-0.9174	-0.6921	-0.4004	-0.9012	-0.3264	-1.0297	-0.498	-0.8241	-0.8633	0.2782	0.4387	-0.071	-0.6152	-0.1654	-1.8387	-1.1977	-1.0287	-1.0929	-0.7412	-0.2728	-1.6124	-1.5314	-1.2134	-1.2721	-0.2716	-0.2075	-0.6453	-0.7628	-0.1062	-0.5817	0.9569	-0.968	0.2476	-0.5871	-0.305	-0.6369	-0.4768	-1.2239	1.046	-0.6748	-0.8458	-0.626	0.6694	-0.7606	-0.9981
brca_tcga	TCGA_C8_A273_01	LumA	0.080095	0.5095	-0.0256	-0.1904	-0.0005	0.2007	-0.2586	-0.1315	0.3346	-0.6513	0.357	-0.0087	0.6183	-0.7212	-0.1009	0.191	-0.8407	0.3305	-0.889	-0.4467	-0.28	-0.163	-0.5309	-0.457	-0.0199	0.426	0.4831	-0.6677	-0.5787	-0.6285	-0.4886	1.262	0.3602	-0.2257	0.5945	0.4225	-0.4423	-0.3122	0.5427	2.0704	0.5208	-0.361	-0.2243	0.4501	-0.3645	-0.2274	0.3218
brca_tcga	TCGA_C8_A274_01	LumA	-0.87477	-1.5337	-1.5517	-1.8217	-0.9485	-0.2315	-0.8952	-1.3773	-1.3753	-1.0657	-1.0527	-1.0466	-0.1345	-1.3918	-1.0058	-1.43	-1.1668	0.1037	0.1833	-1.6044	-2.3006	-1.5426	-1.025	-0.8422	-1.9338	-0.3364	-1.0848	-0.3397	0.6036	-0.8063	0.6281	-0.3698	0.2603	-0.9097	-0.0662	2.7169	1.1934	-1.3162	0.0339	0.1551	-0.5318	0.3309	-1.4663	-2.4172	0.5631	-1.261	-0.5694
brca_tcga	TCGA_C8_A278_01	Her2	-0.117524	-0.0617	-0.5432	-0.6657	0.0104	-0.5071	1.2301	-0.672	0.0702	-0.6083	0.268	-0.3116	1.283	-1.2153	-0.8028	0.6829	-0.5474	-0.7176	0.2069	0.1857	0.1851	-0.3607	0.126	-0.0551	-0.7842	-1.0051	-1.2427	-0.5384	1.1056	0.2326	0.5117	-0.1109	0.1386	-0.2597	-0.5971	-0.3731	1.0147	0.3113	0.3617	-0.2553	-0.0305	-0.061	0.9369	1.1349	-0.9787	0.1482	-0.4306
brca_tcga	TCGA_C8_A27A_01	LumA	-0.724113	-1.6807	-1.5603	-1.1236	-1.8683	-1.7767	-1.2356	-1.212	-0.425	-0.6714	-1.0806	0.2064	-0.4729	-0.2939	-0.6312	-0.2378	-1.8314	-0.7544	-1.9048	-0.1738	-1.1896	0.1606	-0.8749	0.7213	-0.5494	-1.8402	-0.3308	0.4084	-0.0374	-0.8715	-0.1171	-0.2256	-0.7652	-1.2572	-1.4763	-0.6632	-1.6676	0.3164	-0.4304	-0.4498	-1.7192	-0.3247	-1.0762	-0.8705	-1.2836	-0.7106	-1.5603
brca_tcga	TCGA_C8_A27B_01	TNBC	-0.0689327	-1.7457	1.3035	1.8873	-1.1781	0.8241	0.5064	0.3501	-2.1701	1.2014	-0.819	0.2009	0.4711	1.8257	-1.3722	-0.6684	2.5008	0.3205	1.0865	-1.6185	1.6726	0.8674	-0.1578	-0.9229	-0.4176	0.6277	-2.3672	1.0117	0.7253	0.3514	-0.4932	1.1393	-1.3284	-0.498	-1.8531	-1.4088	1.1404	-0.7093	-1.1487	0.8568	-1.6967	-0.6333	-0.1319	0.0385	-2.4057	1.117	0.9469
brca_tcga	TCGA_C8_A3M7_01	TNBC	0.643145	-0.8638	0.6205	0.7446	-0.1909	0.4047	-0.3722	0.5522	-0.1991	1.4506	0.4379	1.394	-0.2222	0.8835	1.8619	0.1311	0.548	-0.5405	1.0254	1.819	0.8767	0.0093	0.2393	1.9542	1.2887	0.3747	0.0637	0.3656	1.0228	0.511	1.1025	-0.1492	0.3504	1.2095	0.4758	0.406	0.4618	1.2523	1.4313	0.0926	0.8	1.1234	0.4623	0.8919	0.0129	1.4987	-0.2523
brca_tcga	TCGA_C8_A3M8_01	LumB	-0.148717	0.5862	-0.4887	-0.3192	-0.7013	-0.6916	-1.0991	-0.1434	0.8213	-0.1527	-0.8106	0.5516	0.3137	0.0499	0.3769	-0.0842	-0.2866	0.141	-1.236	-0.0328	-0.3713	1.238	-2.0706	1.1169	0.0449	-0.3017	1.6337	-0.6334	0.1448	-1.1107	-0.8173	-0.436	-0.1787	-0.0188	0.1782	-0.0787	-0.3157	0.3871	-0.1968	-1.2162	0.7576	-0.0416	-1.1183	1.1522	-0.0822	0.0341	-0.7067
brca_tcga	TCGA_D8_A13Y_01	LumA	-0.711417	-0.7428	-1.6713	-2.3175	-1.5301	-0.8623	-0.1258	-1.2102	-0.8889	1.5243	-1.4997	-1.0565	-0.7509	0.1389	-1.6853	-0.6318	-0.8469	-1.0672	-1.3349	-0.8186	-0.227	-0.6768	0.1657	0.0579	0.0863	0.562	-0.9455	1.5012	1.8487	-0.2554	0.2541	-2.6645	-0.9341	0.6882	0.5333	-1.2907	-0.0776	-0.1605	0.6699	-0.7401	-1.9781	0.6185	-1.8595	0.9707	-0.4432	1.2196	0.7702
brca_tcga	TCGA_D8_A13Z_01	TNBC	0.281084	-0.3009	0.3237	-0.2048	-0.0837	0.823	0.6736	-0.3192	0.3719	-0.3027	1.4492	0.03	1.0207	-0.9842	-0.1389	0.1536	0.1357	0.7204	0.6046	0.0976	-0.8417	0.5053	-0.7978	0.2579	0.8984	1.3488	-0.067	-0.8794	0.8513	0.4349	0.3541	0.8697	0.5728	0.1632	-0.0049	-0.262	0.6358	1.3793	-0.2527	0.3485	-0.1352	0.3162	0.4091	-1.1589	0.2611	0.4333	0.6595
brca_tcga	TCGA_D8_A140_01	LumB	-0.565125	-0.3808	-0.8106	-0.5452	-0.4801	-1.2405	-0.2161	-0.9016	-0.4342	-0.7878	-1.0714	0.607	-0.2836	0.67	0.2513	-0.5505	-0.8436	-0.6932	-1.9927	0.5125	0.1602	-0.673	-1.3731	-0.2945	-0.8888	-0.8138	0.215	-0.8108	-0.3417	-1.8913	-0.9475	0.2391	0.526	-0.6933	-1.5254	0.408	-1.278	-0.1042	-1.0336	-1.3413	1.5351	-0.8403	0.0586	-0.5418	-1.6226	-0.4325	-1.7552
brca_tcga	TCGA_D8_A141_01	LumA	0.400519	1.5265	-0.5672	-0.5168	1.1866	-0.1577	0.867	-0.4085	1.2575	-0.8663	-1.0218	1.5123	1.6669	-0.1584	0.9004	1.577	0.451	1.3835	0.8646	0.3399	0.4125	1.37	0.298	0.6267	-1.0097	1.2404	1.0226	0.2351	0.6651	-0.1641	0.7717	0.5175	1.8621	0.4214	-0.4768	0.4047	1.123	0.5789	0.8051	-0.5654	1.7878	1.1246	1.5138	0.6147	0.4593	0.7918	0.7142
brca_tcga	TCGA_D8_A142_01	TNBC	0.84609	0.1202	1.5791	0.8546	1.5631	1.0781	0.8252	2.8129	1.3445	0.2472	0.9324	0.7041	1.6235	0.0235	0.6553	0.7283	1.3838	1.8351	1.1606	1.4838	1.4929	0.524	-0.1127	2.4133	1.4105	2.2444	0.7419	0.4088	1.4848	0.1525	1.5006	-0.8856	1.6119	0.054	-0.2679	0.7002	1.9226	1.035	0.015	-1.7942	1.3657	1.0676	0.4736	-0.8974	1.2116	0.913	0.0247
brca_tcga	TCGA_D8_A143_01	TNBC	-0.173741	-0.8994	0.1148	1.6368	-1.9933	1.4051	-1.3318	-0.7478	-0.9594	-0.4763	0.0904	-0.9171	-0.7989	-0.7884	-0.4612	-0.9601	0.5411	1.0229	1.9572	-0.7272	-0.9376	0.8611	1.0433	0.0915	1.6874	1.713	-0.1708	-0.6072	-0.7777	0.3176	0.4225	-1.1132	0.3136	-0.1541	-2.4083	-1.1999	0.0145	-0.4083	-1.4879	-0.6412	-1.3307	-0.4984	-1.1232	-1.7722	1.2318	0.091	0.6558
brca_tcga	TCGA_D8_A146_01	LumA	0.474756	0.6472	0.3197	0.321	0.6555	0.3349	0.4259	0.2617	0.7813	-0.0291	0.0025	1.3476	1.181	-0.0426	0.7594	0.665	0.2765	1.0491	0.1571	0.8066	1.27	0.2432	-0.3063	0.4704	0.1142	0.2696	0.797	-0.1564	0.4897	-0.2055	-0.3305	-0.3998	0.8867	0.0702	0.668	0.0069	0.849	0.9071	0.7419	-1.4826	1.144	0.6992	0.4101	0.0039	0.0786	0.8024	0.3079
brca_tcga	TCGA_D8_A147_01	TNBC	0.376672	-0.8438	1.4742	1.8111	0.4757	0.9857	0.8092	2.1573	-1.0805	1.6893	1.352	0.389	-0.2551	1.2557	-0.2432	0.6882	2.2116	0.4636	1.002	-0.19	-0.2037	-0.5464	0.4241	-0.1074	0.3759	1.3072	-1.7144	1.0725	0.4107	1.4573	1.6222	0.1192	-0.5558	2.7626	-2.6472	0.0622	-0.4024	-1.0962	1.1991	0.7628	-0.9346	0.6408	0.2117	-0.9389	0.5924	0.9695	0.7773
brca_tcga	TCGA_D8_A1J8_01	LumA	-0.233549	-1.0511	-1.4575	-1.2689	-0.1616	0.2175	1.1724	-1.0701	0.175	-0.6478	1.1731	0.2184	0.8279	-0.8419	-0.5189	0.4184	-1.2463	-1.0113	-0.3163	-0.1468	-0.6427	0.2265	-0.9416	-1.5718	-2.488	-1.985	-2.6966	1.6009	0.9657	0.0232	0.2305	-1.2119	0.0046	0.1461	-0.416	1.6583	-0.512	0.0961	0.55	-1.3217	0.2157	1.6799	1.224	0.1091	-0.0722	0.4183	-0.7441
brca_tcga	TCGA_D8_A1J9_01	LumB	0.0131406	0.268	-0.3405	-0.4888	1.4268	-0.3989	1.0574	-0.7426	0.0366	0.6504	-0.5689	0.9506	0.7393	-0.5032	-0.0838	0.2418	-0.9204	-0.3128	0.7885	-0.1162	-1.6796	0.7077	-0.3733	0.0816	-1.8278	-0.4341	0.4019	-0.7074	1.1744	1.8941	0.187	-1.1522	0.718	-0.0883	0.1628	1.5361	-0.2329	0.806	0.0626	-0.3921	0.9597	0.249	0.3591	2.5263	1.6821	-0.0091	1.3131
brca_tcga	TCGA_D8_A1JA_01	Her2	-0.298969	-0.5648	-1.3088	-1.9396	0.2055	-0.0796	0.1414	-1.1983	-0.2043	0.2258	-0.2766	0.1725	1.4069	-1.7009	-0.574	1.294	-0.7436	-0.8385	0.9324	0.2787	-0.5963	-0.0362	0.1101	-1.5651	0.6475	-1.0526	-2.568	1.0876	3.6699	1.2437	-0.4319	0.156	-0.2792	-1.3862	-0.9535	-0.9225	0.1238	1.7367	0.0104	-0.8056	-0.0827	0.732	0.9846	1.3937	-1.3715	-0.1581	1.9797
brca_tcga	TCGA_D8_A1JC_01	LumA	0.0477772	-0.3498	-0.0242	-0.0896	0.4562	0.2249	0.6532	-0.3836	0.3507	-0.2068	0.39	0.6273	0.2672	0.2928	0.6534	0.2162	-0.7574	0.9546	-0.741	-0.1267	-0.3572	0.5961	0.4815	-0.6892	-0.5689	0.0605	-0.2065	-0.2604	-0.4296	-0.6374	0.2174	0.2991	0.3766	0.0619	-0.3041	-0.0494	-0.4932	-0.3453	-0.3375	1.214	0.0824	0.0562	0.4589	-0.5933	0.0813	-0.1234	0.4411
brca_tcga	TCGA_D8_A1JD_01	LumA	0.125955	0.219	-0.4192	-0.9071	1.0091	-0.3007	0.9463	-0.8053	0.0598	-1.1633	-0.1787	0.7068	1.9962	0.4678	0.3183	0.5256	-0.9343	1.3143	0.5713	-0.5106	-0.966	1.0333	0.0833	-0.8639	-1.2959	1.4431	-0.2829	1.1187	-0.8073	-0.7605	0.0839	-0.4616	1.1744	-0.6052	-0.4906	1.5769	0.5105	0.1737	0.8656	-0.3479	1.1446	0.6678	0.3676	1.4064	0.2206	0.0914	0.4029
brca_tcga	TCGA_D8_A1JE_01	LumA	-0.180373	1.2563	-1.4377	-1.0788	0.9946	-0.2374	0.5045	-0.7897	0.3953	-1.952	-1.648	1.0398	0.8264	-0.4792	-0.4344	1.5086	-1.5707	-0.509	0.9855	0.8106	-0.3925	1.4138	-0.8556	-0.4372	-1.7626	-0.7283	-1.1991	-0.0783	-0.2999	-0.5199	-1.312	0.6456	1.4386	-0.6	-0.1836	0.2747	0.0751	0.7858	1.1125	0.0645	1.2069	0.6995	1.231	0.2442	0.3443	0.3586	1.1413
brca_tcga	TCGA_D8_A1JF_01	TNBC	-0.435163	-0.7025	-1.1613	-0.7314	0.3508	-0.3967	1.8457	0.9267	-0.0815	-0.6811	-0.3796	0.5908	0.5705	-0.2873	-0.2663	0.6257	-0.716	-0.5273	0.9373	0.3562	-0.0197	0.6878	2.508	-1.7162	-1.4841	-1.1976	-2.0754	0.0503	0.0429	-0.5816	0.6497	-1.631	0.5288	-0.5425	-0.3119	-0.2578	-0.3946	-0.1228	-0.0495	-1.0728	0.6381	1.5195	0.0483	-0.639	-0.9518	0.1608	-1.3635
brca_tcga	TCGA_D8_A1JG_01	TNBC	-0.306096	-0.4104	-0.8281	-0.5361	-0.1156	-0.4993	1.0528	-1.5365	-0.5859	0.4737	-1.5384	-0.3067	0.5302	-0.6856	-0.1868	0.1534	-0.7474	-0.3851	-0.1037	0.651	0.1365	-0.313	0.6327	-0.3703	-0.0848	-0.2485	-0.2075	-0.5407	0.2059	0.9132	-0.1214	0.2132	0.8648	-0.7127	-0.375	-1.0564	0.1716	-0.0087	-0.3693	0.6283	-0.9533	0.3809	0.0734	-0.2951	-1.404	-0.1161	0.3892
brca_tcga	TCGA_D8_A1JH_01	LumA	0.444484	0.6451	-0.2781	0.1685	0.7779	0.177	0.7875	-0.3389	0.9097	0.0777	0.2222	1.366	0.8572	0.5817	0.8075	0.9068	0.4479	0.3526	0.5698	0.4966	0.5998	0.7077	-0.1458	0.4338	0.5445	0.8258	0.2371	0.9181	0.4516	-0.3053	0.1815	-0.6153	0.8687	0.4566	-0.3956	1.0509	0.6083	1.2058	1.1081	-1.0027	0.6878	0.7817	0.908	0.6007	0.5875	0.7514	0.5377
brca_tcga	TCGA_D8_A1JI_01	LumA	-1.26118	-2.0732	-1.3914	-1.3542	-1.5272	-2.1237	-1.6086	-1.83	-2.0214	0.0112	-1.648	-0.9313	0.7598	-1.9625	-1.1445	-1.8903	-0.5021	-2.105	-2.7226	-1.1664	-0.9245	-0.196	-2.6507	-0.9499	-0.9188	-2.595	-1.8112	-2.2901	0.5859	-1.6687	-1.7318	-1.464	-1.8758	-0.7151	0.1487	1.3815	-0.1545	-0.6795	-1.5095	-0.8522	-1.1043	-0.7045	-2.4401	-2.439	1.6604	-1.5412	0.3659
brca_tcga	TCGA_D8_A1JJ_01	LumA	-0.0406822	0.2042	-1.2769	-2.0287	0.6612	-1.2668	0.951	-0.5426	0.4764	-0.4916	-0.7499	0.4791	0.9716	-0.6945	0.5683	0.8392	-0.2614	1.0229	-0.1627	0.1624	0.1404	0.5916	-0.219	0.0117	-2.8551	0.9337	-0.0609	0.5091	1.2792	-0.3335	-0.6649	-0.8387	1.3543	-0.7369	0.3111	0.8802	1.1008	0.5859	0.0586	-0.0593	1.3842	0.9103	0.4385	-1.8454	-0.4766	0.3383	-0.7332
brca_tcga	TCGA_D8_A1JL_01	TNBC	0.550164	-0.0249	1.1345	1.9178	0.946	1.4194	2.8489	1.9877	0.6245	1.9322	1.6736	0.5008	0.6094	1.0181	0.2356	0.4327	1.628	1.1774	1.2219	0.5351	1.2905	1.3277	1.566	1.9251	1.5394	-0.0816	0.3794	1.4372	0.283	0.2769	1.2042	0.2788	-0.329	0.6759	-1.5755	0.3191	0.0503	0.3577	0.7056	0.6111	-0.5019	-0.0156	1.112	-0.1619	0.8711	1.6557	0.9767
brca_tcga	TCGA_D8_A1JM_01	LumA	-0.45539	-2.0967	1.2825	2.3088	-1.9781	1.8232	-2.3388	-0.4041	-1.4789	0.9314	0.8661	-1.7148	-2.1394	0.1675	-0.9708	-2.1502	-0.6946	-0.9214	-4.1107	-0.6605	-0.2814	0.9861	0.5586	-0.3514	-0.0463	-0.9451	-1.1287	-1.8986	-1.2668	-0.0889	0.4588	-3.4655	-2.8549	0.9268	-1.0593	-1.1654	0.0302	0.7952	-0.4262	1.7591	-1.3623	-2.1459	-1.4029	0.4045	-1.9524	0.0674	-1.7426
brca_tcga	TCGA_D8_A1JP_01	LumA	0.376597	0.2523	-0.0228	-0.5509	0.5773	-0.0745	0.8486	-0.2055	0.9354	-0.0381	-0.5231	0.8954	0.63	0.2476	-0.0367	0.7608	-0.539	0.366	0.3867	0.3422	-0.0551	0.7921	-0.325	0.7201	0.5817	0.4067	0.1126	1.0014	-0.4635	-0.8589	0.2929	0.0315	0.9248	1.113	-0.6255	-0.8818	1.884	0.572	0.9812	-0.1825	1.8543	0.2494	1.1068	0.9325	1.5291	0.4304	-0.1372
brca_tcga	TCGA_D8_A1JS_01	LumA	-1.40633	-2.6791	-0.9466	-1.6402	-2.8171	-0.95	-2.8141	-0.3421	-1.9172	-1.7177	-0.8932	-2.5978	-2.0467	-2.2419	-1.807	-2.5345	-0.8638	-2.2194	-0.0103	-1.1399	-1.9115	-3.2699	-1.0013	-0.392	-0.787	-2.8385	-1.8273	-2.4847	-2.6008	-2.4487	-2.5302	-0.4903	-3.5368	-1.7751	2.0254	-2.3208	1.217	-2.989	-1.3192	0.4007	-1.7355	-1.4213	-2.7733	-1.1146	-0.544	-2.8767	-2.1061
brca_tcga	TCGA_D8_A1JU_01	LumA	0.579145	1.3821	-0.2602	0.4072	1.2655	-0.2098	1.3731	0.3396	0.6113	0.4593	-0.847	1.7292	0.7985	0.311	1.6301	2.1232	0.917	0.2647	1.3843	1.5868	1.0939	1.4806	0.9521	0.7571	0.3794	0.125	0.1727	0.766	0.9107	0.3013	0.2846	-0.1167	1.8043	0.4757	0.0834	0.6486	1.3064	1.6759	0.9612	-1.2945	0.6522	1.7624	1.2871	1.7296	0.6647	1.3581	0.8084
brca_tcga	TCGA_D8_A1X5_01	LumB	-0.442444	-0.1744	-1.2701	-1.8498	0.6778	-2.3551	0.8017	-1.1784	0.0344	0.2732	-1.648	0.7852	1.1342	1.0503	0.2144	0.447	-1.5376	0.8374	0.6723	-0.1154	0.3167	-0.2904	-1.0491	-0.9156	-1.8305	0.3296	0.075	-0.2978	-0.3162	-1.3076	-0.7059	-0.4643	0.8133	-1.543	-1.4131	0.6114	0.1503	0.2279	-0.7268	0.809	1.3524	0.0858	-0.3257	-1.7052	0.494	-0.107	-0.6398
brca_tcga	TCGA_D8_A1X6_01	LumA	-1.02514	-1.6719	-0.8406	-1.388	-0.3718	-2.1039	-0.6431	-2.2085	-1.7302	-1.8386	-1.648	-1.2401	2.2437	0.9232	-1.2536	-1.0704	-1.1873	-0.7542	-0.2982	-1.9921	-1.5577	-2.8765	-0.1036	-2.0103	1.1621	-0.4638	-2.5971	1.3917	-1.726	-1.0945	-2.3163	-0.7255	-0.792	-1.7815	-0.6052	-0.8796	0.0256	-0.7002	-1.9962	0.8536	0.6654	-1.4374	-1.5342	1.7272	-2.3887	-1.1865	0.8673
brca_tcga	TCGA_D8_A1X7_01	LumA	-0.197447	-0.8921	-1.1825	-0.8136	-0.3076	0.3939	-0.7509	-0.8215	-0.7196	-1.3075	-1.4399	0.0255	0.887	-0.14	-0.0682	-0.1042	-1.3012	-0.5488	1.0165	-0.4806	0.0019	1.713	-2.349	0.2098	-1.4266	-0.2819	0.8124	-1.1059	0.5956	-0.0076	-1.4055	-1.2186	0.0119	-1.1187	0.264	-0.4236	0.9924	1.4285	-0.4937	-0.6855	0.1605	-0.202	-1.3693	1.5839	-0.5754	-0.0543	1.0191
brca_tcga	TCGA_D8_A1X8_01	LumA	0.0760337	-0.4488	0.087	0.6355	0.5114	0.3142	0.2337	-0.2601	-0.3454	0.6205	-0.2832	0.8433	0.207	0.261	0.9274	0.3591	-0.364	-0.6948	0.0276	-0.0377	0.0491	0.4011	0.4106	0.0187	-0.2607	-0.3062	-0.2504	1.1869	0.5097	0.0045	-0.344	-1.2252	-0.0504	0.3275	0.3538	0.4418	0.8114	0.4873	-0.6843	-0.6377	0.3592	-0.1119	-0.1032	0.572	-0.0986	0.4979	-0.6868
brca_tcga	TCGA_D8_A1XB_01	LumA	0.418491	1.2951	0.1095	0.1265	0.9966	0.5855	0.3598	-0.2086	0.7635	0.0488	0.0043	0.9834	0.6107	0.2913	0.7397	1.1505	-0.797	0.668	0.5548	-0.1267	-0.0217	1.2797	0.0128	-0.1788	-0.3893	1.2996	0.8462	1.0123	-0.5204	-0.5942	0.2982	-0.0725	1.1227	-0.07	-0.9579	0.6313	0.093	0.6065	1.4349	-1.0174	0.9219	0.7811	0.5272	0.9063	0.0359	0.3255	1.6711
brca_tcga	TCGA_D8_A1XC_01	LumA	-1.16783	-2.7509	-1.2411	-1.3102	-2.0195	-0.8709	-2.0899	-1.255	-2.6468	0.3878	-1.648	-0.9821	-0.6516	-2.0017	-1.2676	-2.4165	-1.6819	-0.6239	-1.4735	-1.8058	-0.963	-0.6301	-2.5172	-0.7509	-1.7822	-1.1655	-1.302	-2.7778	2.2217	-2.3937	-2.3966	-1.2708	-1.5367	-1.9077	-0.1648	-2.0518	1.9694	-0.8486	-1.9236	0.0019	-1.2198	-0.8837	-2.5048	-0.0941	0.5584	-1.8373	-2.0259
brca_tcga	TCGA_D8_A1XF_01	LumA	-0.896312	-1.4135	-1.0185	-0.6292	-1.9674	-0.7349	-1.4045	-1.3466	-1.3284	-1.1156	-1.0126	-0.3646	-1.3262	-1.2746	-0.4863	-1.2534	-1.2694	-0.685	-2.9375	-1.2685	-0.6676	-0.4367	-2.3413	-0.0631	-1.4816	-1.4061	0.4549	1.1555	-0.6581	-2.0458	-0.1907	0.9906	-2.5044	-1.4532	-1.79	-0.7172	-2.292	-1.0174	-1.088	-0.4994	0.0637	-0.1592	-1.2004	-2.4703	-1.9556	-1.2129	-1.1864
brca_tcga	TCGA_D8_A1XG_01	LumA	0.454744	-0.5823	0.4049	0.3224	0.0773	0.9479	-0.6867	0.4806	-0.2951	0.6624	0.5173	-0.2234	0.5479	-1.0287	0.373	-0.6213	-0.1018	1.0447	-1.1679	0.5084	0.385	0.104	0.2804	0.6465	1.0581	0.5016	0.7759	-0.8117	2.5711	-1.0736	-0.4961	-0.3558	0.1031	-0.3982	0.0778	-0.3185	1.599	-0.7076	-0.114	-0.0297	0.2043	-0.3147	-0.7923	-0.6271	1.1531	0.4354	1.1312
brca_tcga	TCGA_D8_A1XJ_01	LumB	-0.371372	-0.3761	-1.2139	-0.4166	-0.5205	0.1336	0.0401	-0.4986	-0.3833	-0.5987	1.5043	0.1377	0.7001	-1.1333	-0.4017	0.0549	-1.7651	0.6786	-0.6595	-0.4514	-0.6418	-0.4026	-1.5876	-0.0729	0.0802	0.3618	0.1602	-0.8399	-0.3162	0.0575	1.0027	-1.4562	-0.0569	-0.7608	-0.7219	0.0466	-1.0971	-0.4445	-0.4312	0.77	0.0645	0.9008	-0.3515	-1.1109	0.2391	0.6357	-0.0822
brca_tcga	TCGA_D8_A1XK_01	TNBC	0.0482663	-0.1038	1.4095	1.4683	2.0563	-0.0435	0.4417	0.2377	-0.1527	2.5289	2.5251	-1.8804	-1.227	-0.121	-1.1826	1.313	0.8791	0.5976	2.2778	-0.2698	-0.6515	0.9851	-0.2882	0.4322	1.1146	0.6884	-0.2571	1.6381	0.8922	1.1232	1.6431	0.0899	-1.8576	0.5027	-1.1336	-1.4802	0.3969	-0.018	-2.5729	0.3515	-1.3001	0.4137	-0.2875	-1.6963	0.2168	0.9712	0.1474
brca_tcga	TCGA_D8_A1XM_01	LumA	0.315401	0.3922	0.0231	0.3101	1.6184	0.0861	0.7389	0.5281	-0.0504	0.3627	0.1876	0.8471	0.6725	-0.1116	1.2701	0.9305	0.5269	0.4186	0.125	0.0725	1.3432	1.2699	0.1752	0.0801	0.1002	0.2633	-0.2488	1.1162	0.5584	0.4708	-0.2481	0.2917	0.5958	-0.237	-0.0659	0.6315	0.0167	1.5803	-0.6858	-0.6475	0.5982	1.0295	0.4483	0.6534	0.6607	0.4097	1.3981
brca_tcga	TCGA_D8_A1XO_01	LumA	-0.122045	0.9418	-0.5749	-0.5925	1.3844	-0.4321	0.0699	-0.903	0.2161	-1.5547	-1.5308	1.2951	0.4498	0.5082	0.5621	1.0952	-0.8996	-0.6643	0.7642	-0.2847	-0.154	0.2489	0.4564	-0.743	-0.4224	-0.2201	-0.1545	-0.314	0.2132	-0.523	0.7286	-0.7263	1.0479	-1.4894	-0.5033	-1.374	-0.4308	-0.0452	0.9895	-0.6327	1.1009	0.3931	0.7268	0.3079	0.7957	0.2462	-0.749
brca_tcga	TCGA_D8_A1XQ_01	TNBC	0.312224	-0.3827	1.7027	1.3822	-0.7533	1.3369	1.1724	2.428	0.6275	1.2507	-0.8542	-1.2241	0.6521	-1.1997	-0.8908	-0.2845	0.034	3.0569	0.5868	-0.9043	0.2574	0.6717	1.5088	1.8873	1.7658	1.8118	-0.0924	0.5411	-0.9599	-0.3577	1.4138	-0.3912	0.0293	0.9921	-0.9252	-0.0418	1.633	-0.2415	1.0099	0.1296	-0.3563	1.3043	0.6314	-1.4235	-0.1023	0.2266	0.0075
brca_tcga	TCGA_D8_A1XR_01	LumA	-0.625028	-0.3362	-1.0854	-0.8419	0.3002	-1.1787	-1.2202	-0.4772	-0.3606	-0.2482	-1.5417	-0.4504	0.366	-1.452	-0.3902	-0.1883	-0.0993	-0.6011	-0.881	-0.685	-0.2931	1.261	-1.0654	-0.0482	-0.1566	-1.2155	0.1864	-1.2348	-0.135	-1.946	-0.205	-1.6958	-0.4412	-2.0325	-0.007	-0.6796	-0.4677	1.0023	-0.6737	-2.0824	0.4802	0.5738	-1.6551	-0.4082	1.0473	-0.5553	1.0518
brca_tcga	TCGA_D8_A1XS_01	LumB	-0.0549723	-0.4103	-0.5218	-0.4475	0.2665	-0.3625	0.7252	-0.9947	0.1909	-0.7115	-0.376	0.1898	0.7631	-0.2642	-0.3415	0.7137	-1.161	-0.4179	0.6062	-0.1304	0.0474	1.0392	-0.0421	-0.1571	-1.0421	-0.3792	-0.6971	0.2902	-0.5521	-0.5715	0.1781	-1.1456	0.9287	-0.6103	-0.9991	1.3054	1.1254	0.4592	0.0843	-1.9183	1.0163	0.5162	0.1362	2.0789	-0.1507	0.3177	-0.7685
brca_tcga	TCGA_D8_A1XT_01	Her2	0.281484	0.5518	-1.6713	0.6146	0.195	-0.1758	0.9634	-0.4603	0.766	-0.6497	-1.1951	0.5788	1.0315	-0.0108	0.3929	1.0935	-0.8439	0.1412	1.7454	0.4444	-0.5725	1.0095	2.5019	1.5486	-1.2935	0.6686	1.2276	0.4949	1.8788	0.3745	1.4108	1.1515	0.9736	0.0613	0.2774	0.9977	1.4247	1.7632	1.5527	0.8298	0.3247	0.7779	0.6278	1.1059	0.9424	0.1798	1.0585
brca_tcga	TCGA_D8_A1XU_01	LumA	0.28723	0.8378	0.0854	-0.2853	0.8944	0.2051	-0.0515	-0.3727	0.4666	-0.469	0.1291	0.7694	0.957	0.253	0.6309	1.0863	-0.5481	0.6133	0.4421	-0.1452	-0.1091	0.2143	-0.536	-0.3411	-0.1322	0.0944	-0.0864	0.4054	1.5372	-0.0212	-0.8907	-1.0484	1.3615	-0.6674	1.4661	2.3932	0.5288	0.3849	0.431	0.0921	1.1379	0.6831	-0.1911	-0.6632	-0.2309	0.1069	0.79
brca_tcga	TCGA_D8_A1XY_01	LumB	0.268841	1.3778	-0.5948	-0.2983	0.6103	-0.2074	0.8278	-0.6463	0.292	-0.157	0.1786	0.9729	0.1414	0.2638	0.2941	0.8968	-1.2027	-0.0945	0.6568	0.0958	-0.1858	0.1251	0.1606	-0.101	0.8094	0.4047	-0.0197	0.8216	0.1311	0.0762	-0.2663	0.4099	0.5896	-0.6167	-0.9469	0.6394	0.3336	0.6596	0.7731	-0.0426	0.6587	1.2963	0.7046	2.1658	0.9769	0.1123	0.1749
brca_tcga	TCGA_D8_A1XZ_01	LumA	-0.3019	-0.8635	-1.4534	-0.9702	-0.1569	-1.4098	0.1883	-0.8369	0.2003	-1.0036	-1.1307	-0.1607	1.0589	1.0133	-0.3915	0.1193	-1.1366	-0.9325	0.3587	-0.6826	-0.8008	-0.5385	-0.9029	-0.609	1.4216	-0.0372	-0.9085	0.3452	-0.8941	-1.1746	-0.4512	-0.839	0.5106	-0.5791	-1.1807	-0.9792	0.2754	-0.384	0.1557	0.2198	0.9821	1.0803	-0.3751	-0.0456	-0.1086	-0.3719	-0.165
brca_tcga	TCGA_D8_A1Y0_01	LumA	0.086496	-1.0048	0.8302	0.3274	0.7275	-0.2692	0.3139	-0.4663	-0.3379	0.5225	-0.3026	1.7775	-0.0284	1.0501	1.2925	0.444	0.149	-0.7489	-0.1443	0.1748	-0.6572	0.9008	-0.2709	-0.3512	-0.2019	0.1109	-0.8091	1.0171	0.6519	-0.0974	0.5017	-0.1594	0.7671	-0.6593	0.7413	1.7522	-0.4617	0.3108	0.2487	0.9796	0.5767	0.3464	-0.2785	-0.3801	0.2564	0.5897	0.033
brca_tcga	TCGA_D8_A1Y1_01	LumA	0.0448921	0.8508	-1.3834	-1.9463	0.7033	0.0822	1.1707	-0.5862	1.0128	-1.7973	-1.1461	0.6393	0.6183	-0.0575	-0.2513	1.1498	-1.7527	0.3435	0.1262	0.2785	0.1622	1.3118	-0.5589	-0.4012	-2.4377	0.9762	-0.6841	2.1594	-0.9207	-0.9826	-0.8801	0.0247	1.3424	0.4866	0.1746	2.0157	0.4012	0.561	1.5163	-0.6346	1.6312	0.9795	0.934	0.1841	0.7808	-0.1109	0.8262
brca_tcga	TCGA_D8_A27E_01	LumA	-0.748662	-1.9957	-1.4389	-1.2716	0.3455	-1.6378	-1.8787	-0.612	-1.9778	-0.1931	-1.648	-0.334	-0.5426	-1.1778	-0.7251	-1.2355	-0.981	-0.4826	2.1698	-0.9128	0.061	-0.3968	-2.139	-0.694	-1.2349	-1.5566	-1.6929	-2.008	0.2093	-1.4097	-1.7873	-1.3103	-1.447	-1.6288	-0.2892	-1.7289	2.1065	-0.9184	-1.1205	-0.6363	-0.138	-1.9239	-1.543	0.185	-1.2659	-0.8432	-1.2556
brca_tcga	TCGA_D8_A27F_01	TNBC	0.671219	-0.0593	1.4563	1.6228	0.3405	1.8909	-0.6604	2.5754	-0.0882	2.3298	0.9504	-0.1727	0.2742	0.0805	0.4536	0.9223	0.958	1.6095	1.8232	0.9466	0.7838	0.4941	-0.8142	1.2009	0.4264	1.5484	0.0806	1.3774	0.9033	2.2719	0.4951	-0.7534	-0.4846	0.7815	-1.9085	0.2114	0.7763	0.0562	0.513	-0.351	-0.1878	0.9997	-0.3103	-0.6818	0.0778	1.135	1.9772
brca_tcga	TCGA_D8_A27H_01	TNBC	1.02566	0.5484	2.3904	1.5735	0.6168	1.8795	1.3291	2.6894	0.3091	2.5783	2.4932	1.0357	0.8966	2.007	0.8351	1.4714	2.9637	3.0668	1.8041	2.4793	-0.4975	1.1991	1.8457	2.8728	1.5539	1.6559	0.19	1.7472	0.5392	2.3162	1.5138	0.0769	0.819	2.8178	-0.8942	0.3697	2.0785	0.6745	-0.2453	0.791	0.9203	0.9603	0.4899	-0.9406	0.396	1.3045	0.2121
brca_tcga	TCGA_D8_A27I_01	LumA	0.654799	0.8691	0.7508	1.041	1.0275	0.7667	1.1507	0.8346	0.5286	1.0468	0.3763	1.4626	-0.2895	2.78	1.9818	0.7139	0.8896	0.0547	0.324	1.0878	1.4032	0.8761	0.8338	0.6721	0.881	0.6228	0.5815	0.3145	0.7826	0.452	0.4481	-0.1354	0.2699	1.078	-0.029	-0.3711	0.1992	1.1545	0.6547	-0.1278	-0.0793	0.9944	1.0819	0.0805	0.4741	0.9722	0.2638
brca_tcga	TCGA_D8_A27K_01	LumA	0.13439	0.2686	0.1245	0.4357	0.3993	0.5763	-0.6014	-0.3289	0.0449	-0.137	-0.1006	0.601	1.4721	0.0692	1.0202	0.4653	-0.2177	0.0831	1.4128	-0.2924	0.785	0.3541	-0.0559	-0.9654	0.5617	-0.3253	-0.3542	0.8031	0.3728	-0.1251	0.8462	-0.4871	0.6424	-0.3185	-1.3626	-0.7413	0.2756	-0.187	-1.0376	-1.0344	-0.1592	0.3749	0.1144	0.945	0.9258	0.4268	0.4725
brca_tcga	TCGA_D8_A27L_01	LumA	0.46402	0.5899	0.3314	0.2769	0.8671	0.4745	0.2468	-0.1173	0.4037	0.2702	0.4414	1.4309	0.9353	0.0965	0.9735	1.0137	0.4962	0.8113	0.4743	0.2687	0.6924	0.3672	0.1703	0.1673	-0.1019	1.07	0.1353	0.9123	0.3058	-0.3516	0.358	-0.1936	1.0278	0.3818	-0.465	0.7398	0.3385	0.3922	1.7587	-0.6334	0.673	0.8817	0.4685	0.7106	-0.0681	0.5681	0.7599
brca_tcga	TCGA_D8_A27M_01	TNBC	0.86422	-0.031	2.4196	1.3021	0.9306	1.4104	0.8921	1.7798	0.4376	1.4191	2.2151	0.6356	1.2328	1.8516	1.0846	0.7804	1.7839	1.4195	0.9424	2.2976	0.5142	0.3619	0.5617	1.2543	1.0055	1.2404	-0.0394	1.3804	2.0643	0.6115	1.3967	-0.1109	1.0738	0.3859	-0.8613	-0.2354	0.1154	0.9748	1.1543	0.8226	0.8024	0.5602	1.3351	0.0868	-0.9879	1.3531	1.1675
brca_tcga	TCGA_D8_A27N_01	LumB	0.224723	0.7005	-0.2037	-0.5019	0.6182	-0.5075	1.4497	0.3094	0.8694	0.1844	-0.8532	0.3484	1.1974	-0.7156	0.2556	0.8324	-0.7423	0.5749	-0.12	0.2309	0.4451	0.6303	0.3367	0.5803	-1.5763	0.2582	0.7935	0.1052	0.9335	-1.2054	-0.5373	0.6684	1.4943	0.5093	0.4012	0.9874	0.1216	0.6527	0.6391	-0.315	1.6029	0.4358	0.855	1.1595	0.1355	0.3809	-1.0444
brca_tcga	TCGA_D8_A27P_01	LumA	0.303414	0.0676	0.8605	0.6343	0.1932	0.9436	-0.4595	0.2515	0.1681	0.6426	0.4452	0.3665	-0.16	-0.1731	0.5534	-0.1562	-0.1997	0.2938	0.9073	0.2213	0.622	-0.2176	0.2099	-0.0518	0.6439	0.1037	0.6986	-0.5223	-0.7916	-0.8931	-0.1681	-0.7394	0.5519	0.3534	-0.8394	-0.996	2.0155	0.2654	-0.1868	-1.1733	-0.0935	0.204	-0.4582	-1.2871	0.2799	0.1269	1.0218
brca_tcga	TCGA_D8_A27T_01	LumA	0.0700752	1.5738	-1.3333	-0.0891	0.7808	-1.7157	0.2453	0.1298	0.5184	-1.1803	-1.648	1.3569	0.5318	0.1743	0.9481	1.6331	0.1343	0.0864	0.0233	0.2651	1.1371	0.5049	-0.1373	-0.2625	-0.5833	-0.0997	0.1713	0.2251	0.1203	-0.4319	0.4329	0.4963	0.9768	-0.389	0.0765	-0.1902	0.0211	0.5576	0.5205	0.2683	0.4897	0.8578	1.1272	-0.8541	0.9572	0.2814	0.7155
brca_tcga	TCGA_D8_A27V_01	LumA	0.0463554	-0.062	1.0549	0.7971	0.6777	1.0044	-0.0687	-0.0171	0.3365	-0.2573	0.1724	1.5041	-1.2492	0.2902	0.4011	1.298	-0.2018	-1.1818	0.1614	0.5389	0.5618	0.8578	-0.5189	-1.4066	-0.2421	-1.0192	-1.0155	-0.2446	0.7934	-0.8759	0.8088	-0.7757	0.673	-0.4367	0.127	0.6684	-0.9454	0.2677	0.3263	-1.2737	0.2812	-0.1285	0.0051	0.0682	-0.1217	0.0411	-0.3729
brca_tcga	TCGA_D8_A3Z5_01	LumA	0.353046	-0.5837	1.2182	1.0525	-0.6616	1.1609	-0.8878	1.1372	-0.4678	1.0008	0.7658	0.2918	-1.4409	0.6989	1.7983	-0.919	1.1636	0.0997	-0.4028	0.7794	1.4267	-0.7675	0.5817	0.6353	1.4675	0.1593	0.0335	1.1366	-0.4438	0.56	0.2585	-0.2875	-1.0418	0.312	-0.1099	-0.2022	-0.4773	-0.3947	2.1094	-0.2213	-0.4195	0.0967	0.4427	-1.034	0.2623	1.1796	-0.1119
brca_tcga	TCGA_D8_A3Z6_01	LumA	0.131387	1.0893	0.4619	0.1352	0.7103	0.4994	-0.4504	-0.2679	0.8813	0.0519	0.6297	0.0617	0.5692	-0.1601	0.2099	-0.1085	-0.6327	0.5927	0.0566	-0.4316	0.2583	-0.3939	0.1515	0.7848	0.6742	0.1122	2.185	-0.6251	-0.0842	-1.1163	-0.998	-0.7013	0.1834	0.261	0.2258	0.262	-0.0286	0.2113	-0.3849	0.3057	-0.6168	-0.1176	0.0432	-0.3893	0.0253	-0.294	0.0376
brca_tcga	TCGA_D8_A4Z1_01	LumA	0.581156	0.0878	0.8455	1.298	-0.0388	1.2691	-0.3188	0.9419	0.0959	2.1853	0.7909	0.901	-1.009	0.8218	1.7274	0.1495	0.5043	0.7973	0.3045	1.1835	0.659	-0.2278	0.5868	0.8118	1.3235	0.8483	0.5411	0.3599	0.6693	1.8368	0.8169	-0.4609	0.4002	0.5747	-0.9256	-0.4171	0.5746	0.615	0.7927	-0.3349	0.2381	0.2421	0.8524	0.1812	0.6005	1.1971	-0.1174
brca_tcga	TCGA_E2_A108_01	LumA	0.959417	0.406	0.4145	0.9812	0.9676	0.8951	1.6924	1.4219	1.0882	1.4131	0.1666	1.4033	1.3653	0.0276	2.3096	1.202	1.4555	1.0556	1.0911	1.71	1.6792	1.0461	1.1766	1.7243	1.1039	0.9048	0.4012	0.8249	0.8298	1.5962	0.4964	0.7952	0.3256	0.8341	0.3361	0.8477	0.2525	1.6529	0.2927	0.5539	0.4509	1.4865	1.9302	1.1964	-0.1817	1.385	0.5362
brca_tcga	TCGA_E2_A10A_01	LumB	-0.417127	-0.8291	-1.3213	-1.489	-0.4459	-1.9538	-0.6238	-1.1554	0.0953	-1.2173	-1.648	-0.6235	1.1724	-0.2831	-0.0231	0.0621	-1.5602	-0.5939	0.8838	-0.8875	-1.4361	0.2618	-0.6479	-0.2353	1.3864	-0.5238	-0.3899	-1.1917	-0.5586	-0.6023	-1.6864	1.1145	0.3256	-1.065	-0.2065	-0.9983	-0.0274	0.1574	-0.4223	-0.2443	0.8521	0.5441	-0.7304	0.6482	0.1989	-0.6428	-1.3177
brca_tcga	TCGA_E2_A10C_01	LumA	-0.615464	-0.4382	-0.7928	-1.8379	-0.7778	-1.079	-0.3254	-0.795	0.4687	-1.236	-1.3295	-1.3074	0.0308	-1.3352	-0.9283	-0.1355	-0.2549	-1.3807	-0.5509	-0.9601	-1.0973	-2.0861	-0.2796	-0.857	-0.5406	-1.8221	-0.9864	0.5093	-0.5141	-0.0073	0.2723	0.5333	-0.5867	-0.3486	1.939	-1.2998	-0.4789	-0.2228	2.7257	-0.6651	0.0369	0.088	-0.3945	-0.3599	0.1201	-1.016	-0.3742
brca_tcga	TCGA_E2_A14N_01	TNBC	-0.205697	-1.426	1.6043	1.3414	1.7737	0.8218	-0.5148	1.3303	-1.7284	1.6715	-0.5762	-1.6355	-1.0285	1.1125	-1.9157	-0.8468	1.5166	0.1802	0.3875	-1.0721	0.8058	-0.6765	0.2483	-0.8153	0.97	-2.0324	-1.5133	1.3742	-0.5153	-0.0684	1.9903	1.1104	-0.2395	-1.1462	-1.7132	-1.9685	-0.4583	-0.4734	-1.0447	0.8235	-1.7149	-1.967	0.0714	-0.2391	-0.3115	1.5815	0.0791
brca_tcga	TCGA_E2_A14P_01	Her2	-0.2241	-0.9895	-0.3848	0.0325	-1.6914	0.5184	-0.1154	0.1147	-0.8713	0.2456	-0.7205	-1.1662	-0.9298	-1.2926	-0.1123	-0.2673	0.4594	0.4403	-0.3822	-0.4999	0.5143	-0.7106	2.8021	-0.5263	1.1472	0.2787	-0.4393	-0.6865	0.7636	0.3821	0.5073	-1.6521	-0.5923	-0.9747	-0.9014	-0.3929	0.5137	-1.2185	-0.7563	-0.98	-0.5214	0.6626	-0.6629	0.205	0.0876	-0.9174	0.1154
brca_tcga	TCGA_E2_A14Q_01	LumA	0.348534	-0.5581	0.7147	1.1549	0.9449	0.9062	-0.5722	0.5344	0.0107	1.1833	0.4882	0.6626	-0.4072	0.5786	0.3856	-0.0209	0.5001	0.9628	-0.8296	0.3602	1.4582	-0.0985	0.5194	-0.7147	0.4223	0.0875	-0.475	-0.1141	0.4215	0.5132	0.3504	-0.107	-0.1878	0.2066	0.618	-0.7612	1.3529	-0.0001	0.1684	-0.4607	-0.4068	-0.1009	0.1773	1.3511	0.3378	0.9389	0.2477
brca_tcga	TCGA_E2_A14R_01	TNBC	-0.222501	-1.3408	1.7734	1.5969	-0.1002	1.7223	1.4233	1.8783	-0.8383	0.6847	1.4915	-1.1771	-0.4486	0.926	-2.0134	-0.3717	0.567	-0.2669	0.1813	-1.2067	0.5072	-1.8486	1.0553	-0.0074	1.417	-0.5858	-0.7688	0.7367	-1.5345	1.1536	1.1791	0.1688	-1.1394	-0.5404	-0.9843	-0.882	-0.1926	-1.2874	-2.2043	1.353	-1.1669	-0.7828	0.2465	0.3687	-0.094	0.6115	-0.8237
brca_tcga	TCGA_E2_A14T_01	LumA	-0.477235	-0.214	0.0377	-0.4035	-1.1482	-0.244	0.4624	0.1874	0.0489	0.0219	0.1692	-0.735	-0.8547	-1.7543	-0.184	-0.4243	-0.018	-1.2988	-2.1059	-0.6623	-0.2434	-0.6942	-0.8536	-0.5868	-0.307	-1.2225	-0.2286	-1.0341	-0.0107	-0.7204	-0.2414	-1.1321	-1.1727	-1.2659	-0.9296	-1.0267	-1.4136	-0.195	-0.8412	-0.3255	0.0427	-1.1907	-0.905	-0.7491	-1.5453	-1.3058	-0.5233
brca_tcga	TCGA_E2_A14V_01	LumB	0.0497426	0.3094	0.1333	0.0964	-0.4911	0.3283	-0.0997	-0.0457	-0.0149	0.0638	0.3353	-0.6479	-0.2797	-0.4972	-0.4115	-0.1065	-0.3657	-0.065	-0.0612	-0.4501	0.2192	0.6118	1.2271	-0.9337	0.0663	0.7881	-0.5567	1.1936	1.1513	0.0423	0.1946	0.7312	0.4944	-0.5841	-0.8281	1.8263	-0.4489	0.3193	0.3017	-0.2236	-0.8959	0.8702	-0.6376	0.5082	-0.9549	-0.3298	0.849
brca_tcga	TCGA_E2_A14X_01	TNBC	0.201866	-0.0819	1.7711	2.4842	-0.7789	1.8758	0.1459	1.9784	-0.4963	1.6913	2.0736	-0.4663	-0.2648	2.2164	-0.6333	-0.4446	1.0142	0.6988	0.1307	0.4081	2.2322	0.1357	-0.5236	-0.0191	0.6805	0.7221	-0.4473	-0.5292	0.1184	2.682	1.7984	-1.7635	0.8579	0.3403	-1.404	-0.96	0.3452	-0.361	-1.9279	1.5465	-1.0261	-0.7381	-0.2476	-0.9406	-1.5406	0.9226	-0.4668
brca_tcga	TCGA_E2_A14Z_01	LumA	0.252211	-0.0994	0.1026	0.3671	0.9201	0.4739	0.4936	0.118	0.386	0.872	0.0021	0.0001	0.9471	-0.4058	-0.0244	0.1316	0.2377	0.4293	0.3524	-0.403	0.4557	-0.4781	0.3258	-0.0674	0.0443	0.6256	0.357	0.8451	-0.1754	0.9782	-0.0659	0.8771	-0.4104	-0.378	-0.7801	-0.2303	1.2852	0.2925	0.0515	1.0414	-0.0972	-0.0134	0.9507	-0.1732	-0.594	0.1271	0.9858
brca_tcga	TCGA_E2_A150_01	TNBC	0.5495	0.1451	0.2725	1.338	1.4818	-0.3025	2.888	1.7756	-0.3451	1.0499	-0.7163	0.0636	-0.1979	0.1722	1.4395	0.2398	-0.0802	1.5044	1.4388	2.0093	0.7756	1.5414	1.2449	1.5646	1.6874	1.3082	0.3455	-1.084	1.3879	0.3267	2.3766	0.6291	-0.4626	-0.3806	-0.9155	-0.6092	0.2211	1.3529	-1.7737	-0.3502	-1.2912	0.7286	-0.2922	-0.6837	-1.5584	1.0645	0.4224
brca_tcga	TCGA_E2_A152_01	LumB	0.24812	0.6536	-1.0217	-1.7161	0.7599	-0.487	0.8488	-0.5697	1.1232	0.6287	-0.8488	0.2946	1.8029	-0.4743	0.1783	0.8235	-1.6516	0.9823	1.1744	-0.156	-1.4121	0.1447	-0.4719	0.5973	0.2077	0.3979	0.8758	0.0548	1.4545	-0.5109	-0.3706	-0.6124	0.5018	0.2735	1.4474	0.2847	0.1681	0.7399	0.1687	0.192	1.3498	0.554	0.4498	-0.215	-0.4416	0.1123	1.7933
brca_tcga	TCGA_E2_A153_01	LumA	0.567637	1.6706	-1.2777	-0.7695	1.0768	-0.0079	0.9088	0.0239	1.7154	-1.0372	-0.794	1.1717	1.3108	0.4987	0.6274	1.3359	-0.452	1.411	0.6563	0.9918	-0.4632	1.4982	0.1002	1.7651	-0.5084	1.1947	1.4153	0.3272	0.5114	-0.029	-0.294	0.7732	0.8545	0.0423	0.4927	2.522	0.7146	1.6005	1.1912	-0.2358	2.1727	1.0639	0.8507	2.1163	0.398	0.3992	0.9453
brca_tcga	TCGA_E2_A154_01	LumA	-0.372351	0.2865	-0.9859	-0.6927	-0.044	-0.4177	-0.5037	-1.1371	0.0852	-1.4321	-0.5781	-0.4285	0.4564	-0.3025	-0.0409	0.1478	-2.4077	-0.2816	-0.2708	-1.2309	-0.5348	-0.6828	-1.2381	-0.6209	-0.6571	-0.2069	-0.3901	-0.7625	-0.8548	-1.1194	-0.7958	-0.1024	0.1651	-0.7406	-0.9415	1.0744	0.2352	-0.7153	0.3958	-0.255	1.2833	0.1715	-0.6506	-2.2459	0.7356	-0.6493	0.7873
brca_tcga	TCGA_E2_A155_01	LumA	-0.976902	-2.1292	-1.1141	-1.0864	-1.0936	-2.5676	-1.4313	-1.1482	-0.7829	-1.7151	-1.648	-0.6396	-0.3004	2.1655	-0.0526	-1.0367	-0.9573	-0.4418	-2.3703	-0.3238	-0.4418	-0.2252	-0.6645	-2.2401	-1.3842	0.8638	-1.6763	-0.6039	-0.512	-1.7332	-1.6742	-1.178	0.869	0.9845	-1.0606	-0.0313	-0.3292	-1.531	-1.0223	-1.7676	2.0492	-0.9651	-2.1609	0.2725	-2.6879	-1.0253	-1.1812
brca_tcga	TCGA_E2_A156_01	LumA	-1.00138	-2.1791	-1.6713	-1.9665	1.5966	-1.7068	-1.8835	-1.545	-2.2974	-1.2813	-1.648	-1.1881	0.0715	0.8302	-0.0729	-1.8919	-0.8752	-0.8598	0.2269	-1.4121	-1.4256	-1.6393	-0.5726	-0.0503	-1.8327	0.129	-1.2813	1.1815	-1.5955	-0.0916	-1.8167	-0.6353	-1.3454	-2.1036	-2.0694	-0.954	0.3433	-1.1238	-1.4544	-0.9158	0.4313	-1.2385	-2.2668	0.6262	0.4865	-1.8745	-2.1498
brca_tcga	TCGA_E2_A158_01	TNBC	-0.210165	-1.5668	2.0085	1.3229	0.4243	1.08	-1.0003	1.5989	-2.4259	2.2258	2.6007	-2.0279	-0.8626	1.7753	-3.0769	-2.2373	2.2607	1.1146	1.4882	-2.067	-0.8044	0.2132	0.6805	0.0922	0.0902	0.5631	-2.1083	1.3038	-2.4981	3.2906	2.8609	-2.7345	-1.4172	0.3199	-2.0726	-1.8569	-0.7484	-2.1293	-0.7345	1.1616	-2.0708	0.916	-0.7235	0.1712	0.4629	0.9628	-1.8414
brca_tcga	TCGA_E2_A15A_01	LumA	-0.376867	-0.3724	-0.4849	-0.9453	0.0576	-0.7692	0.5338	-1.045	0.2766	-1.5421	-0.8107	-0.2104	1.2814	-0.0116	-0.0787	-0.1168	-0.9039	-0.6654	-0.7896	-0.7583	-0.4973	-0.5755	-0.4575	-0.7044	-0.8581	0.2651	-0.3011	-0.9228	-1.091	-0.7179	-0.2992	-0.2286	-0.0072	-0.785	-0.8729	-0.3399	0.3301	-0.4137	-0.5716	0.4598	0.5039	-0.4712	-0.0567	-1.0182	0.07	-0.2488	-0.6202
brca_tcga	TCGA_E2_A15F_01	LumA	-0.180495	-1.051	-0.1128	-0.0272	-0.9247	0.1041	-1.2612	-0.2665	-0.5276	0.2924	0.2354	-0.2855	-0.3043	1.1863	0.3444	-0.635	-0.5069	-0.7598	0.8925	-0.4288	-0.1951	-1.0352	-0.5094	-1.1314	-0.0958	-0.8813	-0.9427	-1.3907	-0.6326	-0.506	-0.6161	0.9534	-0.6844	-0.702	-0.5604	1.3757	-1.5406	-0.8073	-0.8969	1.2412	-0.3297	-0.7741	-0.6518	-1.255	-0.3959	-0.3253	0.7647
brca_tcga	TCGA_E2_A15G_01	LumA	-0.777816	-0.7076	-1.0463	-0.8693	0.2977	-1.5586	-2.6364	-1.3171	-0.8851	-1.3367	-1.648	-0.1813	-0.4127	-0.1905	-0.4982	-1.0988	-0.9034	-0.9694	0.3218	-0.8114	-0.2327	-0.96	-1.4455	-0.4525	-1.1852	-0.5563	-1.1656	-0.5804	-1.2682	-1.3085	-0.4949	-0.646	-0.3738	-1.3662	-0.648	1.4039	-0.1422	-0.8561	0.1823	-0.7264	0.2678	-0.67	-1.4339	-0.0895	0.0554	-1.1139	-0.2077
brca_tcga	TCGA_E2_A15M_01	LumA	0.241943	-0.2744	0.3153	0.3929	0.8722	-0.9324	0.868	0.3598	0.0095	-0.2941	0.8225	1.9697	0.5385	-0.1355	1.2012	1.463	1.0646	-0.8117	0.6978	1.1515	1.2189	1.2018	-0.0703	0.3874	-0.1841	-0.5068	-1.019	0.1531	1.6325	-0.3437	0.4793	-0.4563	0.6853	-0.4305	-0.0838	1.6488	0.1031	1.7909	-0.9201	-0.2859	0.3144	1.3183	0.8058	0.064	0.0254	1.0032	-0.3243
brca_tcga	TCGA_E2_A15P_01	LumA	0.112367	-0.0969	0.4082	0.5105	0.1992	0.6501	0.0654	-0.1853	-0.0834	0.6751	0.3831	0.6323	-0.4297	0.1652	0.5985	0.0448	-0.0636	-0.2159	-0.0087	-0.13	0.511	0.1651	0.4101	-0.6213	0.3133	-0.0983	0.117	-0.4162	0.3547	-0.7301	-0.0782	0.508	0.3844	0.314	-0.6398	1.0054	-0.8265	0.1938	0.1229	-0.5446	-1.0865	-0.268	0.0178	-0.3331	1.0709	0.4738	0.3222
[truncated: 105 more rows]
[truncated: 55 more columns]

## Sheet: Fig3D
Gene	NAC_response	Avg.Expression	A2M	ACTA2	ACTG2	ACTN1	ADAMTS1	AMIGO2	ANXA1	ANXA3	BGN	C9orf3	CALD1	CAV1	CAV2	CCL2	CCND2	CD200	CD63	CDH3	CNN3	COL17A1	COL18A1	COL4A2	COL6A1	CRIM1	CRISPLD1	CRYAB	CTNNAL1	DKK3	DSC3	DST	EFEMP1	FAM126A	FBXO32	FERMT2	FLNA	FMO2	FSTL1	FXYD6	GJA1	GPNMB	IFI16	IFITM3	IGFBP5	ITGA2	ITGB1	JAG1	KLK6
[truncated: 74 more rows]
[truncated: 53 more columns]

[truncated: 4 more sheets: Fig3E, Fig3F, Fig3G, Dataset_reference]
