# Supplementary material for: Basal–epithelial subpopulations underlie and predict chemotherapy resistance in triple-negative breast cancer
Source: EMBO Mol Med. 2024 Mar 13;16(4):823–53. doi: 10.1038/s44321-024-00050-0 (PMC11018633; doi:10.1038/s44321-024-00050-0)
Supplement: Supplementary file 6 — Source Data Fig. 4 [file 44321_2024_50_MOESM6_ESM.zip › Sourcedata.Fig4.xlsx]

## Sheet: Fig4A
Case ID	Histology.Grade	Mutation.Count	Nottingham prognostic index	OS (Months)	RFS.Months	Chemotherapy	Overall Survival Status	Tumor.Stage	Relapse Free Status	Case ID	FBXO32	LY6E	IFI16	CRISPLD1	FMO2	PLXDC2	SULF1	NFIB	CCND2	LAMB3	ITGB1	MIR205HG	CALD1	LAMC1	NRP1	A2M	SFRP1	SGCE	CNN3	COL6A1	COL4A2	RCAN1	S100B	ADAMTS1	COL18A1	SYNM	BGN	FLNA	JAG1	SERPINB5	ANXA1	ANXA3	CAV1	CAV2	CRIM1	DSC3	DST	FAM126A	GPNMB
MB-0062	3	3	4.034	153.967	151.94	YES	0:LIVING	1	0:Not Recurred	MB-0062	AMP;	AMP;							AMP;	AMP;	AMP;				AMP;	AMP;
MB-0100	3	1	4.078	8.06667	7.83	YES	1:DECEASED	2	1:Recurred	MB-0100
MB-0109	3	7	4.09	112.4	110.92	NO	1:DECEASED	2	0:Not Recurred	MB-0109	AMP;	AMP;		AMP;			AMP;										AMP;									AMP;
MB-0115	3	5	4.05	66.7333	31.74	YES	1:DECEASED	2	1:Recurred	MB-0115			AMP;		AMP;			AMP;					AMP;
MB-0149	3	2	4.078	51.7	51.02	NO	1:DECEASED	2	0:Not Recurred	MB-0149									AMP;				AMP;					AMP;		AMP;		AMP;	AMP;		AMP;								AMP;	AMP;	AMP;
MB-0150	2	11	3.04	111.2	109.74	NO	0:LIVING	2	0:Not Recurred	MB-0150
MB-0158	3	NA	4.044	192.3	40.2	YES	0:LIVING	2	1:Recurred	MB-0158
MB-0159	NA	NA	2.046	75.3	74.31	NO	0:LIVING	0	0:Not Recurred	MB-0159
MB-0163	3	14	5.054	98.1	96.81	NO	1:DECEASED	NA	0:Not Recurred	MB-0163	AMP;			AMP;		AMP;															AMP;
MB-0191	3	2	4.05	15.3	15.1	NO	1:DECEASED	2	0:Not Recurred	MB-0191	AMP;	AMP;	AMP;					AMP;	AMP;							AMP;	AMP;
MB-0200	3	1	4.076	130.867	129.14	NO	1:DECEASED	2	1:Recurred	MB-0200		AMP;	AMP;			AMP;		AMP;	AMP;		AMP;				AMP;
MB-0201	3	4	4.04	125.7	124.05	YES	0:LIVING	1	0:Not Recurred	MB-0201	AMP;	AMP;	AMP;	AMP;	AMP;		AMP;			AMP;		AMP;		AMP;					AMP;
MB-0214	3	4	4.054	146.9	144.97	YES	0:LIVING	2	0:Not Recurred	MB-0214								AMP;																					AMP;
MB-0259	3	2	6	11.8667	11.71	YES	1:DECEASED	3	1:Recurred	MB-0259	AMP;	AMP;		AMP;			AMP;				AMP;				AMP;		AMP;
MB-0278	3	2	5.106	5.83333	5.76	YES	1:DECEASED	3	1:Recurred	MB-0278	AMP;					AMP;			AMP;							AMP;
MB-0299	NA	NA	1.05	188.133	185.66	NO	0:LIVING	0	0:Not Recurred	MB-0299
MB-0316	3	4	4.06	182.9	180.49	NO	0:LIVING	2	0:Not Recurred	MB-0316
MB-0340	3	4	5.032	164.733	162.57	NO	0:LIVING	2	0:Not Recurred	MB-0340		AMP;																		AMP;		AMP;	AMP;	AMP;	AMP;
MB-0350	3	8	5.16	46.0667	45.46	NO	1:DECEASED	2	1:Recurred	MB-0350	AMP;	AMP;		AMP;		AMP;	AMP;													AMP;		AMP;	AMP;	AMP;	AMP;
MB-0372	3	1	4.036	62.7667	46.64	YES	1:DECEASED	1	1:Recurred	MB-0372								AMP;	AMP;							AMP;			AMP;
MB-0396	3	6	4.054	60.6667	59.87	YES	0:LIVING	2	0:Not Recurred	MB-0396	AMP;	AMP;	AMP;					AMP;																												AMP;
MB-0464	3	2	6.026	39.3	19.28	YES	1:DECEASED	3	1:Recurred	MB-0464		AMP;											AMP;				AMP;																		AMP;
MB-0481	3	2	4.038	36.4	33.42	YES	1:DECEASED	1	1:Recurred	MB-0481			AMP;		AMP;				AMP;	AMP;		AMP;		AMP;		AMP;
MB-0488	1	NA	2.05	112.933	111.45	NO	0:LIVING	2	0:Not Recurred	MB-0488
MB-0500	3	1	4.044	67.4667	66.58	YES	0:LIVING	2	0:Not Recurred	MB-0500																			AMP;			AMP;		AMP;
MB-0509	3	2	4.022	115.3	113.78	NO	0:LIVING	1	0:Not Recurred	MB-0509																							AMP;															AMP;	AMP;
MB-0516	3	3	4.03	114.467	112.96	YES	0:LIVING	1	0:Not Recurred	MB-0516				AMP;			AMP;
MB-0525	3	6	4.05	65.8667	65	YES	0:LIVING	2	0:Not Recurred	MB-0525																																AMP;
MB-0539	NA	NA	1.04	85.5	84.38	NO	1:DECEASED	0	0:Not Recurred	MB-0539
MB-0543	3	NA	5.054	154.767	152.73	NO	0:LIVING	2	0:Not Recurred	MB-0543
MB-0581	3	5	6.052	7.86667	7.5	NO	1:DECEASED	2	1:Recurred	MB-0581								AMP;									AMP;																				AMP;
MB-0582	3	6	4.06	15.5333	15.33	NO	1:DECEASED	2	0:Not Recurred	MB-0582	AMP;		AMP;		AMP;			AMP;						AMP;
MB-0639	3	3	4.036	75.4	74.41	YES	0:LIVING	1	0:Not Recurred	MB-0639																					AMP;
MB-0664	3	7	6.168	11.0667	10.92	YES	1:DECEASED	3	1:Recurred	MB-0664	AMP;					AMP;		AMP;			AMP;				AMP;				AMP;
MB-0869	3	2	4.058	112.4	110.92	YES	1:DECEASED	2	0:Not Recurred	MB-0869	AMP;	AMP;
MB-0874	3	2	4.078	16.6	13.75	YES	1:DECEASED	2	1:Recurred	MB-0874	AMP;	AMP;		AMP;		AMP;	AMP;				AMP;				AMP;		AMP;	AMP;
MB-0901	3	3	5.066	136.167	134.38	YES	0:LIVING	2	0:Not Recurred	MB-0901	AMP;	AMP;		AMP;			AMP;
MB-2645	3	5	6.054	44.7667	25.92	NO	1:DECEASED	3	1:Recurred	MB-2645																				AMP;	AMP;	AMP;	AMP;		AMP;					AMP;
MB-2718	2	3	4.04	278.267	274.61	YES	0:LIVING	2	0:Not Recurred	MB-2718	AMP;	AMP;			AMP;			AMP;					AMP;
MB-2753	3	6	5.074	274.4	270.79	YES	0:LIVING	2	0:Not Recurred	MB-2753						AMP;							AMP;					AMP;												AMP;			AMP;	AMP;
MB-2771	3	7	4.032	44.8333	40.49	NO	1:DECEASED	1	1:Recurred	MB-2771	AMP;	AMP;	AMP;		AMP;			AMP;	AMP;							AMP;										AMP;			AMP;
MB-2827	3	4	5.022	235.667	232.57	YES	0:LIVING	2	0:Not Recurred	MB-2827	AMP;		AMP;	AMP;			AMP;		AMP;				AMP;							AMP;		AMP;	AMP;		AMP;	AMP;
MB-2842	3	11	5.054	19.7333	18.91	YES	1:DECEASED	2	1:Recurred	MB-2842	AMP;	AMP;																																				AMP;	AMP;
MB-2846	2	6	3.01	149.7	75.07	NO	1:DECEASED	1	1:Recurred	MB-2846
MB-2849	3	4	4.052	43.2	21.02	NO	1:DECEASED	1	1:Recurred	MB-2849
MB-2912	3	5	6.04	267.4	263.88	YES	0:LIVING	3	0:Not Recurred	MB-2912	AMP;	AMP;				AMP;				AMP;		AMP;															AMP;	AMP;									AMP;
MB-2917	3	4	5.06	31.9333	31.51	YES	1:DECEASED	2	1:Recurred	MB-2917
MB-3014	3	5	5.03	262.633	259.18	YES	0:LIVING	2	0:Not Recurred	MB-3014			AMP;		AMP;													AMP;															AMP;	AMP;
MB-3046	3	5	4.07	73.8333	72.86	NO	1:DECEASED	1	0:Not Recurred	MB-3046	AMP;	AMP;																																			AMP;
MB-3057	3	5	5.086	32.0333	27.11	YES	1:DECEASED	2	1:Recurred	MB-3057			AMP;		AMP;																											AMP;
MB-3058	3	8	5.08	254.267	250.92	YES	0:LIVING	2	0:Not Recurred	MB-3058	AMP;	AMP;																			AMP;			AMP;					AMP;
MB-3063	3	13	6.04	28.5667	20.95	YES	1:DECEASED	3	1:Recurred	MB-3063	AMP;		AMP;	AMP;		AMP;	AMP;																								AMP;
MB-3123	3	4	6.044	167.433	165.23	YES	0:LIVING	3	0:Not Recurred	MB-3123		AMP;		AMP;			AMP;																							AMP;
MB-3153	3	4	5.032	227.933	224.93	YES	0:LIVING	2	0:Not Recurred	MB-3153
MB-3165	3	4	5.056	221.233	218.32	YES	0:LIVING	2	0:Not Recurred	MB-3165			AMP;					AMP;																		AMP;				AMP;
MB-3211	3	9	4.026	145.5	143.59	NO	0:LIVING	1	0:Not Recurred	MB-3211			AMP;		AMP;	AMP;		AMP;			AMP;			AMP;	AMP;
MB-3218	3	3	5.034	248.767	245.49	YES	0:LIVING	2	0:Not Recurred	MB-3218	AMP;	AMP;	AMP;	AMP;	AMP;		AMP;			AMP;		AMP;		AMP;					AMP;							AMP;
MB-3277	3	6	5.06	32.9333	22.11	YES	1:DECEASED	2	1:Recurred	MB-3277									AMP;							AMP;
MB-3297	3	14	5.05	236.067	232.96	YES	0:LIVING	2	0:Not Recurred	MB-3297			AMP;	AMP;		AMP;		AMP;	AMP;		AMP;				AMP;			AMP;																	AMP;
MB-3363	3	23	4.04	10.8667	5.03	NO	1:DECEASED	1	1:Recurred	MB-3363
MB-3396	3	12	5.05	226.733	223.75	YES	0:LIVING	2	0:Not Recurred	MB-3396										MUT; AMP;		AMP;						AMP;								AMP;
MB-3453	3	14	5.07	32.8333	19.54	YES	1:DECEASED	2	1:Recurred	MB-3453
MB-3500	3	12	4.06	239.3	236.15	NO	0:LIVING	1	0:Not Recurred	MB-3500												AMP;
MB-3502	3	4	5.054	229.333	226.32	YES	0:LIVING	2	0:Not Recurred	MB-3502	AMP;	AMP;						AMP;
MB-3706	3	4	4.036	38.8	28.52	NO	1:DECEASED	1	1:Recurred	MB-3706		AMP;		AMP;			AMP;																			AMP;
MB-4024	3	7	4.05	124.1	122.47	NO	0:LIVING	2	0:Not Recurred	MB-4024	AMP;								AMP;							AMP;					AMP;
MB-4146	3	5	6.04	15.6333	8.36	YES	1:DECEASED	2	1:Recurred	MB-4146
MB-4235	2	5	3.04	335.733	290.89	NO	1:DECEASED	1	1:Recurred	MB-4235
MB-4254	3	4	4.06	178.4	176.05	NO	0:LIVING	NA	0:Not Recurred	MB-4254	AMP;	AMP;	AMP;	AMP;	AMP;	AMP;	AMP;							AMP;																AMP;
MB-4303	3	12	4.03	89.0333	87.86	NO	1:DECEASED	1	0:Not Recurred	MB-4303						AMP;				AMP;	AMP;	AMP;			AMP;
MB-4332	3	4	4.04	307.933	303.88	NO	0:LIVING	1	0:Not Recurred	MB-4332	AMP;	AMP;				AMP;			AMP;		AMP;				AMP;	AMP;																						AMP;	AMP;
MB-4407	3	6	4.02	83.3667	48.55	NO	1:DECEASED	1	1:Recurred	MB-4407	AMP;			AMP;			AMP;							AMP;
MB-4408	3	9	4.04	206.567	203.85	NO	1:DECEASED	NA	0:Not Recurred	MB-4408	AMP;	AMP;		AMP;			AMP;
MB-4417	3	8	4.064	16.7	8.32	NO	1:DECEASED	2	1:Recurred	MB-4417			AMP;		AMP;																								AMP;
MB-4426	3	9	5.09	170.9	168.65	NO	1:DECEASED	2	0:Not Recurred	MB-4426	AMP;	AMP;
MB-4601	3	8	5.06	56.2667	44.67	YES	1:DECEASED	2	1:Recurred	MB-4601	AMP;	AMP;		AMP;		AMP;	AMP;	AMP;			AMP;				AMP;														AMP;			AMP;					AMP;	AMP;	AMP;
MB-4621	3	6	6.106	271.867	68.42	YES	0:LIVING	3	1:Recurred	MB-4621	AMP;	AMP;		AMP;			AMP;
MB-4660	3	9	6.056	39.8667	19.47	YES	1:DECEASED	2	1:Recurred	MB-4660	AMP;	AMP;							AMP;				AMP;			AMP;			AMP;							AMP;				AMP;
MB-4663	3	5	4.08	239.333	236.18	NO	0:LIVING	2	0:Not Recurred	MB-4663			AMP;	AMP;	AMP;					AMP;		AMP;		AMP;
MB-4679	3	4	4.03	292.667	288.82	NO	1:DECEASED	1	0:Not Recurred	MB-4679
MB-4694	3	5	4.04	198.3	195.69	NO	0:LIVING	1	0:Not Recurred	MB-4694		AMP;	AMP;		AMP;					AMP;		AMP;		AMP;			AMP;
MB-4707	3	12	4.054	221.2	218.29	NO	0:LIVING	2	0:Not Recurred	MB-4707	AMP;	AMP;							AMP;									AMP;												AMP;
MB-4714	3	7	6.002	83.6667	82.57	YES	1:DECEASED	2	0:Not Recurred	MB-4714																				AMP;		AMP;	AMP;	AMP;	AMP;
MB-4715	3	7	5.09	35.2333	23.52	YES	1:DECEASED	2	1:Recurred	MB-4715									AMP;							AMP;
MB-4717	3	3	4.05	42.9	26.02	NO	1:DECEASED	2	1:Recurred	MB-4717		AMP;							AMP;						AMP;	AMP;	AMP;
MB-4732	3	3	5.09	149.867	147.89	YES	0:LIVING	2	0:Not Recurred	MB-4732			AMP;		AMP;	AMP;		AMP;
MB-4757	3	7	5.02	27.4	10.13	YES	1:DECEASED	NA	1:Recurred	MB-4757	AMP;			AMP;														AMP;															AMP;	AMP;
MB-4758	3	7	4.02	211.933	209.14	NO	0:LIVING	NA	0:Not Recurred	MB-4758	AMP;	AMP;		AMP;			AMP;														AMP;						AMP;	AMP;				AMP;
MB-4769	3	11	4.07	21.7	7.57	NO	1:DECEASED	2	1:Recurred	MB-4769			AMP;		AMP;					AMP;		AMP;		AMP;																AMP;
MB-4792	3	6	5.04	40.6333	35.1	YES	1:DECEASED	2	1:Recurred	MB-4792		AMP;															AMP;			AMP;		AMP;	AMP;	AMP;	AMP;
MB-4793	3	7	4.1	83.3667	82.27	NO	1:DECEASED	2	0:Not Recurred	MB-4793			AMP;		AMP;					AMP;		AMP;		AMP;			AMP;												AMP;
MB-4809	3	4	4.028	286.067	282.3	NO	0:LIVING	1	0:Not Recurred	MB-4809								AMP;	AMP;	AMP;		AMP;		AMP;		AMP;																				AMP;
MB-4880	3	9	4.054	210.967	85.26	NO	0:LIVING	2	1:Recurred	MB-4880	AMP;	AMP;	AMP;	AMP;														AMP;		AMP;		AMP;	AMP;		AMP;				AMP;						AMP;
MB-4881	3	11	4.07	274.2	270.59	NO	0:LIVING	NA	0:Not Recurred	MB-4881
MB-4896	3	5	4.06	64.8667	16.58	NO	1:DECEASED	2	1:Recurred	MB-4896
MB-4911	3	4	5.03	31.4333	23.09	YES	1:DECEASED	2	1:Recurred	MB-4911								AMP;
MB-4938	2	30	4.05	70.6	27.96	YES	1:DECEASED	2	1:Recurred	MB-4938			AMP;		AMP;	AMP;				AMP;		AMP;		AMP;
MB-4945	3	6	5.038	20.1333	15.26	YES	1:DECEASED	NA	1:Recurred	MB-4945	AMP;	AMP;		AMP;	AMP;	AMP;	AMP;				AMP;				AMP;		AMP;
MB-4974	3	5	4.036	176.1	173.78	NO	1:DECEASED	1	0:Not Recurred	MB-4974	AMP;	AMP;	AMP;	AMP;			AMP;						AMP;																AMP;
MB-5054	3	4	4.002	187.7	185.23	NO	0:LIVING	1	0:Not Recurred	MB-5054
MB-5057	3	12	4.03	56.3333	3.91	NO	1:DECEASED	1	1:Recurred	MB-5057				AMP;			AMP;		AMP;								AMP;
MB-5070	3	7	5.06	213.9	211.09	YES	0:LIVING	NA	0:Not Recurred	MB-5070	AMP;					AMP;			AMP;							AMP;													AMP;
MB-5076	3	NA	5.07	26.8667	23.26	YES	1:DECEASED	2	1:Recurred	MB-5076
MB-5102	3	6	6.04	30.3667	18.22	YES	1:DECEASED	2	1:Recurred	MB-5102			AMP;			AMP;
MB-5114	3	6	4.08	15.3667	13.49	NO	1:DECEASED	NA	1:Recurred	MB-5114						AMP;
MB-5115	3	3	5.06	77.4	76.38	YES	0:LIVING	2	0:Not Recurred	MB-5115	AMP;	AMP;	AMP;			AMP;											AMP;										AMP;	AMP;
MB-5126	3	3	5.02	27.3	19.7	YES	1:DECEASED	NA	1:Recurred	MB-5126	AMP;	AMP;	AMP;	AMP;	AMP;		AMP;	AMP;		AMP;		AMP;		AMP;																	AMP;
MB-5135	3	7	4.07	37.3667	27.66	NO	1:DECEASED	2	1:Recurred	MB-5135		AMP;	AMP;	AMP;				AMP;	AMP;							AMP;					AMP;					AMP;							AMP;	AMP;	AMP;
MB-5137	3	NA	5.05	43.2667	42.7	YES	0:LIVING	2	0:Not Recurred	MB-5137
MB-5138	3	5	5.03	37	6.68	YES	1:DECEASED	NA	1:Recurred	MB-5138
MB-5173	3	8	4.1	22.1333	19.54	NO	1:DECEASED	2	1:Recurred	MB-5173	AMP;	AMP;	AMP;
MB-5188	3	2	5.05	19.4	7.14	NO	1:DECEASED	2	1:Recurred	MB-5188	AMP;	AMP;
MB-5190	3	5	4.03	242.567	239.38	NO	0:LIVING	1	0:Not Recurred	MB-5190							AMP;
MB-5199	3	2	4.03	204.4	201.71	NO	0:LIVING	1	0:Not Recurred	MB-5199			AMP;														AMP;							AMP;
MB-5205	3	9	5.07	185.3	73.98	YES	0:LIVING	2	1:Recurred	MB-5205	AMP;	AMP;		AMP;			AMP;
MB-5208	3	7	4.054	151.9	149.9	NO	0:LIVING	2	0:Not Recurred	MB-5208	AMP;	AMP;		AMP;			AMP;				AMP;				AMP;																							AMP;	AMP;
MB-5209	3	6	4.12	175.1	172.8	NO	1:DECEASED	2	0:Not Recurred	MB-5209								AMP;
MB-5225	3	10	4.06	43.2667	17.83	NO	1:DECEASED	2	1:Recurred	MB-5225
MB-5229	3	8	5.05	33.9667	25.59	YES	1:DECEASED	2	1:Recurred	MB-5229	AMP;	AMP;	AMP;	AMP;	AMP;		AMP;			AMP;		AMP;		AMP;
MB-5232	2	5	3.028	211.2	208.42	NO	1:DECEASED	1	0:Not Recurred	MB-5232	AMP;	AMP;																			AMP;														AMP;
MB-5235	2	13	3.012	204.2	201.51	NO	1:DECEASED	1	1:Recurred	MB-5235
MB-5236	3	5	5.13	166.667	164.47	YES	0:LIVING	3	0:Not Recurred	MB-5236	AMP;	AMP;		AMP;			AMP;														AMP;
MB-5258	3	5	4.06	101.067	99.74	NO	1:DECEASED	2	0:Not Recurred	MB-5258	AMP;	AMP;	AMP;	AMP;	AMP;	AMP;	AMP;			AMP;	AMP;	AMP;		AMP;	AMP;
MB-5294	3	5	6.198	195.933	193.36	YES	0:LIVING	3	0:Not Recurred	MB-5294
MB-5295	2	10	3.05	75.7	74.7	NO	1:DECEASED	2	0:Not Recurred	MB-5295	AMP;																				AMP;		AMP;													AMP;
MB-5298	3	3	6.046	84.9	22.04	YES	1:DECEASED	2	1:Recurred	MB-5298			AMP;		AMP;				AMP;																												AMP;
MB-5299	3	8	5.08	16.7	4.97	YES	1:DECEASED	2	1:Recurred	MB-5299	AMP;																			AMP;		AMP;	AMP;	AMP;
MB-5335	3	4	4.054	25.2333	10.72	NO	1:DECEASED	2	1:Recurred	MB-5335	AMP;		AMP;		AMP;								AMP;	AMP;				AMP;		AMP;		AMP;	AMP;	AMP;	AMP;
MB-5346	3	9	5.16	194.3	191.74	YES	0:LIVING	NA	0:Not Recurred	MB-5346	AMP;	AMP;		AMP;		AMP;	AMP;				AMP;				AMP;			AMP;													AMP;
MB-5378	3	6	5.09	12.2667	10.82	YES	1:DECEASED	3	1:Recurred	MB-5378	AMP;	AMP;						AMP;																													AMP;
MB-5387	3	NA	5.026	45.6333	34.05	YES	1:DECEASED	2	1:Recurred	MB-5387									AMP;
MB-5390	3	5	6.026	30.9333	25.23	YES	1:DECEASED	3	1:Recurred	MB-5390	AMP;	AMP;		AMP;			AMP;						AMP;
MB-5420	3	NA	4.04	193.9	191.35	NO	0:LIVING	1	0:Not Recurred	MB-5420
MB-5421	3	4	4.04	194.567	192.01	NO	0:LIVING	1	0:Not Recurred	MB-5421			AMP;						AMP;							AMP;																				AMP;
MB-5426	3	4	6.05	34.6333	12.76	YES	1:DECEASED	2	1:Recurred	MB-5426
MB-5427	2	6	3.05	155.733	153.68	NO	1:DECEASED	2	0:Not Recurred	MB-5427	AMP;	AMP;		AMP;			AMP;										AMP;
MB-5442	3	4	5.07	205.8	12.34	YES	0:LIVING	2	1:Recurred	MB-5442			AMP;		AMP;	AMP;				AMP;		AMP;		AMP;							AMP;
MB-5458	3	7	5.05	183.433	181.02	YES	0:LIVING	2	0:Not Recurred	MB-5458																				AMP;		AMP;	AMP;	AMP;	AMP;
MB-5460	3	NA	4.01	218.633	97.73	NO	0:LIVING	1	1:Recurred	MB-5460																	AMP;						AMP;
MB-5465	3	7	4.05	18.8	15.26	NO	1:DECEASED	2	1:Recurred	MB-5465					AMP;
MB-5468	3	5	5.05	99.3667	98.06	YES	0:LIVING	2	0:Not Recurred	MB-5468		AMP;			AMP;	AMP;					AMP;		AMP;									AMP;		AMP;
MB-5470	1	6	2	42.0667	30.2	NO	1:DECEASED	NA	1:Recurred	MB-5470	AMP;	AMP;		AMP;						AMP;		AMP;		AMP;
MB-5482	3	6	5.032	17.6667	11.78	YES	1:DECEASED	2	1:Recurred	MB-5482		AMP;
MB-5513	2	7	5.058	36.6333	34.51	NO	1:DECEASED	2	1:Recurred	MB-5513	AMP;	AMP;	AMP;		AMP;					AMP;		AMP;		AMP;			AMP;
MB-5526	3	10	4.04	151.067	149.08	NO	0:LIVING	1	0:Not Recurred	MB-5526			AMP;		AMP;	AMP;					AMP;				AMP;																				AMP;
MB-5529	3	5	5.07	14.8	10.56	YES	1:DECEASED	2	1:Recurred	MB-5529	AMP;					AMP;					AMP;				AMP;
MB-5530	3	6	5.05	185.933	183.49	NO	0:LIVING	2	0:Not Recurred	MB-5530	AMP;									MUT;
MB-5547	3	5	5.06	98.5667	97.27	YES	0:LIVING	2	0:Not Recurred	MB-5547	AMP;	AMP;							AMP;							AMP;																				AMP;
MB-5551	3	8	4.054	182.233	179.84	NO	0:LIVING	2	0:Not Recurred	MB-5551			AMP;					AMP;
MB-5558	3	9	5.15	25.0333	24.7	YES	0:LIVING	3	0:Not Recurred	MB-5558																				AMP;			AMP;
MB-5559	3	4	5.096	18.8333	11.58	YES	1:DECEASED	2	1:Recurred	MB-5559
MB-5560	2	2	3.03	186.6	184.14	NO	0:LIVING	1	0:Not Recurred	MB-5560														AMP;
MB-5566	3	3	6.064	234.4	20.23	YES	0:LIVING	NA	1:Recurred	MB-5566	AMP;	AMP;							AMP;				AMP;			AMP;
MB-5602	3	5	6.08	224.433	221.48	YES	0:LIVING	NA	0:Not Recurred	MB-5602										AMP;		AMP;
MB-5624	3	17	5.05	136	134.21	YES	0:LIVING	NA	0:Not Recurred	MB-5624					AMP;	AMP;				AMP;	AMP;	AMP;			AMP;					AMP;	AMP;		AMP;		AMP;								AMP;	AMP;
MB-5625	3	NA	5.08	32.3	30.2	YES	1:DECEASED	NA	1:Recurred	MB-5625	AMP;	AMP;		AMP;			AMP;										AMP;
MB-5634	3	5	4.06	62.9	54.8	NO	1:DECEASED	2	1:Recurred	MB-5634								AMP;													AMP;								AMP;		AMP;
MB-5655	3	9	4.05	191.8	189.28	NO	0:LIVING	2	0:Not Recurred	MB-5655	AMP;	AMP;		AMP;			AMP;		AMP;							AMP;	AMP;					AMP;
MB-6058	2	10	4.036	22.6667	18.32	YES	1:DECEASED	NA	1:Recurred	MB-6058
MB-6068	2	5	3	182.6	180.2	NO	1:DECEASED	NA	0:Not Recurred	MB-6068
MB-6098	3	6	5.16	10.6333	0.69	YES	1:DECEASED	NA	1:Recurred	MB-6098	AMP;	AMP;	AMP;	AMP;	AMP;	AMP;	AMP;
MB-6122	2	7	4.07	260.2	256.78	YES	0:LIVING	NA	0:Not Recurred	MB-6122																	AMP;	AMP;									AMP;	AMP;
MB-6152	2	13	3.034	228.9	225.89	NO	0:LIVING	NA	0:Not Recurred	MB-6152	AMP;	AMP;																														AMP;						AMP;	AMP;
MB-6157	3	4	6.07	15.8667	12.53	NO	1:DECEASED	NA	1:Recurred	MB-6157																						HOMDEL;
MB-6169	3	7	4.05	84.7333	83.62	NO	1:DECEASED	NA	0:Not Recurred	MB-6169
MB-6178	3	6	6.064	33.1333	17.53	NO	1:DECEASED	NA	1:Recurred	MB-6178	AMP;
MB-6223	3	5	5.04	221.933	219.01	YES	0:LIVING	2	0:Not Recurred	MB-6223	AMP;	AMP;		AMP;			AMP;
MB-6237	3	4	4.04	105.2	103.82	NO	1:DECEASED	1	0:Not Recurred	MB-6237	AMP;						AMP;		AMP;							AMP;		AMP;				AMP;
MB-6242	3	15	6.11	165.433	163.26	YES	0:LIVING	NA	0:Not Recurred	MB-6242									AMP;																										AMP;
MB-6245	3	5	4.04	177.633	175.3	NO	0:LIVING	NA	0:Not Recurred	MB-6245										AMP;		AMP;
MB-6248	3	8	5.11	182.833	180.43	YES	0:LIVING	NA	0:Not Recurred	MB-6248			AMP;					AMP;		MUT;
MB-6251	3	6	5.06	14.7	12.2	YES	1:DECEASED	2	1:Recurred	MB-6251									AMP;							AMP;		AMP;	AMP;											AMP;						AMP;
MB-6280	3	6	5.088	27.8667	9.05	YES	1:DECEASED	NA	1:Recurred	MB-6280	AMP;	AMP;	AMP;		AMP;	AMP;		AMP;			AMP;				AMP;
MB-6336	3	2	6.05	17.2	12.07	YES	1:DECEASED	NA	1:Recurred	MB-6336
MB-6337	3	7	6.11	110.867	109.41	YES	1:DECEASED	NA	0:Not Recurred	MB-6337	AMP;	AMP;	AMP;	AMP;	AMP;		AMP;			AMP;		AMP;		AMP;					AMP;
MB-6363	3	7	6.05	16.7	0	YES	1:DECEASED	NA	1:Recurred	MB-6363
MB-7007	3	7	5.034	58.6	57.83	YES	0:LIVING	NA	0:Not Recurred	MB-7007													AMP;					AMP;
MB-7009	3	3	5.054	54.7667	18.85	YES	1:DECEASED	NA	1:Recurred	MB-7009	AMP;		AMP;		AMP;								AMP;	AMP;			AMP;															AMP;
MB-7012	3	5	4.04	19.8333	12.47	YES	1:DECEASED	NA	1:Recurred	MB-7012		AMP;						AMP;									AMP;				AMP;
MB-7014	3	16	5.038	68.7	67.8	NO	0:LIVING	NA	0:Not Recurred	MB-7014										AMP;		AMP;		AMP;							AMP;					AMP;
MB-7030	2	5	4.1	31.3333	30.92	NO	1:DECEASED	NA	0:Not Recurred	MB-7030
MB-7031	3	5	5.08	85.3667	84.24	YES	0:LIVING	NA	0:Not Recurred	MB-7031	AMP;	AMP;	AMP;	AMP;	AMP;	AMP;	AMP;			AMP;	AMP;	AMP;		AMP;	AMP;		AMP;				AMP;
MB-7036	3	4	5.036	120.433	118.85	YES	0:LIVING	NA	0:Not Recurred	MB-7036	AMP;	AMP;		AMP;				AMP;																			AMP;	AMP;
MB-7038	3	16	5.044	81.0333	79.97	YES	0:LIVING	NA	0:Not Recurred	MB-7038	AMP;	AMP;
MB-7039	2	2	4.124	49.2	47.4	NO	1:DECEASED	NA	1:Recurred	MB-7039										AMP;		AMP;
MB-7049	3	7	4.036	102.033	100.69	NO	0:LIVING	NA	0:Not Recurred	MB-7049
MB-7055	3	6	4.052	9.13333	2.8	NO	1:DECEASED	NA	1:Recurred	MB-7055			AMP;		AMP;					AMP;		AMP;		AMP;									AMP;
MB-7073	3	5	6.04	137.933	136.12	YES	1:DECEASED	NA	0:Not Recurred	MB-7073	AMP;	AMP;		AMP;					AMP;																	AMP;												AMP;	AMP;
MB-7084	3	4	4.12	116.533	115	NO	0:LIVING	NA	0:Not Recurred	MB-7084								AMP;	AMP;							AMP;					AMP;												AMP;	AMP;
MB-7087	3	6	5.028	5.06667	5	YES	1:DECEASED	NA	0:Not Recurred	MB-7087			AMP;		AMP;	AMP;		AMP;
MB-7090	3	4	5.034	109.767	108.32	YES	0:LIVING	NA	0:Not Recurred	MB-7090
MB-7111	3	3	6.1	30.1667	29.77	NO	1:DECEASED	NA	1:Recurred	MB-7111
MB-7114	3	8	4.032	123.267	121.64	NO	0:LIVING	NA	0:Not Recurred	MB-7114		AMP;	AMP;		AMP;					AMP;		AMP;		AMP;					AMP;
MB-7119	3	8	5.046	128.367	126.68	YES	0:LIVING	NA	0:Not Recurred	MB-7119																										AMP;									AMP;
MB-7122	3	5	5.06	29.9	29.51	NO	1:DECEASED	NA	0:Not Recurred	MB-7122
MB-7145	3	9	5.05	138.333	136.51	YES	0:LIVING	NA	0:Not Recurred	MB-7145	AMP;		AMP;		AMP;	AMP;	AMP;														AMP;
MB-7151	3	9	4.042	144.433	142.53	NO	0:LIVING	NA	0:Not Recurred	MB-7151			AMP;			AMP;					AMP;				AMP;											AMP;
MB-7154	3	14	4.0652	108.467	107.04	NO	1:DECEASED	NA	0:Not Recurred	MB-7154						AMP;		AMP;																		AMP;
MB-7155	3	5	5.0344	149.767	147.8	YES	0:LIVING	NA	0:Not Recurred	MB-7155	AMP;		AMP;						AMP;					AMP;			HOMDEL;
MB-7159	3	3	4.068	21.9333	9.8	YES	1:DECEASED	NA	1:Recurred	MB-7159			AMP;		AMP;					AMP;		AMP;		AMP;
MB-7165	3	7	5.364	147.167	145.23	YES	0:LIVING	NA	0:Not Recurred	MB-7165	AMP;	AMP;							AMP;		AMP;		AMP;		AMP;																AMP;		AMP;	AMP;
MB-7198	3	4	4.08	16.7333	14.57	NO	1:DECEASED	NA	1:Recurred	MB-7198	AMP;																			AMP;		AMP;	AMP;		AMP;
MB-7205	3	15	5.05	166.033	163.85	YES	0:LIVING	NA	0:Not Recurred	MB-7205	AMP;	AMP;	AMP;		AMP;	AMP;								AMP;						AMP;					AMP;				AMP;
MB-7208	3	4	6.0622	45.9333	11.68	YES	1:DECEASED	NA	1:Recurred	MB-7208										AMP;		AMP;								AMP;			AMP;		AMP;		AMP;	AMP;
MB-7225	3	5	5.076	55	40.46	YES	1:DECEASED	NA	1:Recurred	MB-7225								AMP;
MB-7258	3	12	6.06	15.0667	9.87	YES	1:DECEASED	NA	1:Recurred	MB-7258						AMP;					AMP;				AMP;				AMP;
MB-7267	3	7	5.041	195.367	136.58	YES	1:DECEASED	NA	1:Recurred	MB-7267	AMP;	AMP;	AMP;	AMP;	AMP;		AMP;		AMP;				AMP;			AMP;						AMP;
MB-7269	3	4	5.05	21.1667	13.19	YES	1:DECEASED	NA	1:Recurred	MB-7269	AMP;	AMP;	AMP;		AMP;			AMP;						AMP;																AMP;						AMP;
MB-7270	3	8	5.032	175.167	172.86	YES	0:LIVING	NA	0:Not Recurred	MB-7270										MUT;			AMP;														AMP;	AMP;	AMP;									AMP;	AMP;
[truncated: 62 more columns]

## Sheet: Fig4B
Sample	Chemotherapy	CAN.Subtype	Mean.expression.FPKM	A2M	ACTA2	ACTG2	ACTN1	ADAMTS1	AMIGO2	ANXA1	ANXA3	BGN	CALD1	CAV1	CAV2	CCL2	CCND2	CD200	CD63	CDH3	CNN3	COL17A1	COL18A1	COL4A2	COL6A1	CRIM1	CRISPLD1	CRYAB	CTNNAL1	DKK3	DSC3	DST	EFEMP1	FAM126A	FBXO32	FLNA	FMO2	FSTL1	FXYD6	GJA1	GPNMB	IFI16	IFITM3	IGFBP5	ITGA2	ITGB1	JAG1	KLK6	KRT14
FUSCCTNBC188	Chemotherapy	Low_CIN	73.3296	98.3072	183.986	2.40737	87.8576	6.7687	8.83192	101.928	28.8478	74.4471	123.661	16.915	17.9504	19.8125	15.8664	5.03479	435.049	28.5571	96.3461	0.761383	74.91	123.841	194.729	27.8615	2.36212	10.7996	4.1693	11.8831	0.886174	62.5053	43.8386	10.1763	78.7716	330.397	3.80206	122.203	7.15524	28.9845	74.4342	31.9284	727.507	52.3283	8.4573	257.426	32.865	0.0796658	1.73661
FUSCCTNBC080	Chemotherapy	Low_CIN	69.8515	126.079	138.195	2.20673	62.4956	17.4596	3.25749	79.6531	22.3981	61.3182	74.437	15.4765	6.59112	38.2436	18.5466	3.74842	472.131	67.7939	183.224	0.734548	92.2133	122.057	122.97	17.9735	1.3195	3.22002	4.20545	13.8944	0.123932	76.3295	71.431	5.59284	46.7948	283.146	3.29273	66.5749	3.69812	23.0575	67.2862	38.8798	1017.82	35.6911	4.11422	234.349	17.0457	0.151819	0.147888
FUSCCTNBC135	Chemotherapy	Low_CIN	57.3601	177.173	176.416	8.38529	33.7231	13.8126	5.09907	78.1048	3.12812	65.1761	68.4382	27.4959	13.5029	34.3267	37.9739	8.81813	393.214	8.27915	59.7303	1.82625	45.0823	65.5609	163.308	18.4333	1.81665	52.9213	3.4998	8.86512	2.15813	62.3752	51.735	18.489	11.6187	202.823	6.2049	123.49	8.97228	29.4921	131.218	54.9535	297.553	30.6708	2.81391	132.399	22.6682	7.14342	16.4511
FUSCCTNBC442	Chemotherapy	Low_CIN	68.3902	171.756	320.042	20.1031	59.1674	21.8166	19.9041	83.442	13.5956	103.225	110.291	45.6778	29.9857	41.9613	18.1618	5.93204	602.414	10.025	77.5848	12.2808	47.4373	77.9557	134.765	34.1536	6.59041	29.9886	7.51931	15.5012	3.55326	110.789	58.1258	13.6428	26.8686	167.592	10.6326	139.172	9.13183	20.4741	78.2163	24.6259	446.126	75.3914	14.711	198.863	33.1638	1.68157	35.0094
FUSCCTNBC327	Chemotherapy	Low_CIN	77.9715	172.173	378.084	13.6642	105.456	10.4209	8.81621	136.944	20.97	137.877	138.359	34.5684	15.6043	34.3951	20.8958	7.02952	276.092	41.8781	104.869	17.7437	73.5903	73.9579	237.351	36.7509	8.88885	57.0797	5.82831	17.3785	6.03362	139.412	45.0387	12.7103	70.5114	358.77	74.3364	132.992	15.2161	38.8365	134.943	33.5185	353.22	139.995	16.0512	186.606	31.2656	4.68002	76.2561
FUSCCTNBC146	Chemotherapy	Low_CIN	51.5709	95.0165	211.088	3.79693	58.9627	12.6433	7.74608	41.0231	22.4987	119.038	77.11	12.2939	7.34749	4.56574	11.3483	2.27223	494.733	2.65805	99.8205	0.876475	45.7832	76.6535	130.531	22.6654	1.15839	4.65006	3.31088	15.2076	0.328733	71.8694	11.4841	7.01631	31.2276	211.37	0.557027	66.5298	4.06513	16.2088	71.1939	18.6538	163.632	28.5128	10.8597	202.508	10.3799	0.361277	1.7008
FUSCCTNBC009	Chemotherapy	Low_CIN	83.3214	139.36	660.011	4.95645	90.4985	6.44107	7.75934	102.407	9.11282	140.239	144.622	29.4919	16.0493	33.5531	9.58791	6.37104	427.571	10.3374	144.852	0.126248	58.72	117.827	170.546	20.0082	3.02024	28.5764	2.81266	40.2887	0.0842097	60.1144	24.7612	11.2379	95.4781	306.992	8.91479	185.56	7.82304	45.9129	189.971	20.9671	379.623	31.4361	3.36009	260.553	15.6068	0.31457	0.0814653
FUSCCTNBC154	Chemotherapy	Low_CIN	70.8789	101.353	98.5412	1.62952	46.6996	8.27015	2.64125	134.055	3.39582	26.524	53.1908	13.6179	7.16731	31.7481	11.1811	2.43627	248.397	24.0432	91.3371	1.41624	54.4445	35.0401	87.042	40.1294	3.35651	13.3899	5.7949	5.95028	0.600286	31.4711	9.55245	13.3452	436.375	104.194	31.9076	66.9768	4.48559	31.8549	167.082	44.1349	371.999	49.7648	2.80926	193.907	11.7898	123.789	3.72599
FUSCCTNBC033	Chemotherapy	Low_CIN	82.0484	74.268	279.902	32.1391	70.0482	10.3472	2.34332	103.608	49.4828	35.8473	86.6554	84.6808	31.2334	26.0551	42.613	8.42916	233.301	20.7272	114.822	33.7884	20.0824	155.14	93.9908	54.1032	11.3707	62.5287	33.0496	48.8854	13.7976	65.5956	21.5738	18.8875	82.4382	234.213	12.6454	180.705	11.7831	28.4077	34.0028	17.2127	348.236	31.1823	18.3081	231.419	78.2907	2.51152	403.348
FUSCCTNBC263	Chemotherapy	Low_CIN	64.0564	207.66	161.48	308.807	45.8197	13.1695	2.37939	48.7975	4.4129	25.3244	61.113	19.2159	7.14036	22.692	31.152	4.78695	271.811	36.6077	43.5746	0.85047	25.319	70.7932	93.9183	24.0411	6.27144	20.9154	3.51065	5.83586	7.7105	41.8186	12.5174	8.43528	124.867	290.499	18.2313	41.4181	9.0881	18.822	74.2723	39.3385	399.768	10.7703	1.95832	202.428	8.92661	16.1712	0.908446
FUSCCTNBC267	Chemotherapy	Low_CIN	55.0777	102.022	87.944	2.00148	35.9943	8.54065	3.06474	95.6325	3.47505	31.3423	51.4304	14.8234	2.94249	46.274	28.4955	7.50728	370.941	4.11366	41.6074	0.639024	23.6751	98.5968	78.1756	24.7536	1.1595	12.282	2.12978	5.36392	0.197833	38.4324	12.2827	10.3743	15.3555	255.828	2.61948	62.2712	12.1872	26.4323	191.73	70.1503	549.821	12.5199	2.52151	148.934	12.3179	11.2799	2.09285
FUSCCTNBC357	Chemotherapy	Low_CIN	65.2618	135.845	293.314	6.996	67.1835	5.69321	8.11711	50.963	25.457	87.024	132.737	16.0003	18.4481	28.2832	19.1561	4.76621	328.428	12.1148	119.639	1.56809	66.6381	117.928	106.518	23.3498	1.68747	8.38873	3.89275	25.2958	0.438244	87.8891	19.4227	6.46879	25.0439	246.288	1.56452	89.6683	3.35997	36.9959	87.5136	21.2315	429.103	45.7179	6.22988	252.519	24.2195	0.0970454	3.38
FUSCCTNBC101	Chemotherapy	Low_CIN	61.4325	69.9272	80.5363	36.8048	47.6484	5.82709	2.31407	91.2092	36.8862	43.4234	70.1974	19.9358	10.4706	32.8673	17.1327	5.33735	251.405	15.4979	41.4541	2.51059	31.7047	86.5924	76.033	16.1496	31.8278	164.046	1.78195	3.58491	7.27472	95.4814	32.2921	13.833	45.1748	164.387	28.769	53.7261	30.4441	10.6474	61.4129	62.099	393.26	35.3621	10.7831	139.176	8.86905	102.443	439.033
FUSCCTNBC194	Chemotherapy	Low_CIN	50.3044	100.964	183.316	7.4262	50.3022	7.47043	1.481	28.5627	9.75859	64.3988	55.4803	16.4028	18.3028	6.66751	8.29979	2.31831	296.53	3.74089	91.4601	5.06673	21.3166	24.8892	79.4576	12.8825	3.94733	125.496	3.70715	16.2688	1.35656	67.5743	14.124	6.29978	72.2363	89.2768	16.8469	70.3296	5.1148	13.9798	515.569	11.3424	138.881	50.1919	5.49066	87.1191	12.7172	0.320181	18.2606
FUSCCTNBC307	Chemotherapy	Low_CIN	131.643	148.927	780.134	226.617	189.834	8.12838	21.471	113.404	12.717	356.494	366.48	62.2263	33.0488	61.2833	24.8611	9.24197	529.016	17.1796	147.625	0.414528	102.825	82.4303	668.474	46.9429	21.1279	14.719	3.06522	102.123	14.1143	137.884	75.5358	22.1731	29.9487	399.737	17.3472	489.112	11.0677	82.9818	218.777	47.8861	476.372	103.427	5.10905	350.612	37.8481	0	79.835
FUSCCTNBC026	Chemotherapy	Low_CIN	50.0484	132.544	192.82	6.26597	25.1544	11.6952	2.80375	45.6975	9.08188	41.1268	76.452	22.4542	10.5963	19.4301	7.91383	4.29145	588.978	1.82364	93.3342	4.55073	27.9558	61.8613	83.4302	27.8295	5.10363	239.12	2.33727	14.759	0.918376	76.5946	29.9649	6.35984	13.8732	94.3174	12.924	71.541	5.62303	13.7051	96.017	11.262	185.798	25.5952	4.03905	89.6031	15.1387	0.228789	20.932
FUSCCTNBC010	Chemotherapy	Low_CIN	55.5905	147.243	123.231	33.0195	50.023	9.07459	3.18585	58.6588	12.6949	71.9477	70.7604	25.6716	9.57657	16.8477	7.9496	5.83194	317.455	18.2373	49.6044	5.61997	39.724	83.5201	154.648	33.1753	7.57238	56.1296	6.0012	7.15256	4.28879	96.3255	54.304	8.96083	19.8204	211.603	13.753	91.5194	13.9648	34.8956	235.01	23.7403	264.013	28.0381	4.97893	179.399	21.6338	13.3183	21.6095
FUSCCTNBC063	Chemotherapy	Low_CIN	111.293	461.831	488.727	23.4493	71.4912	34.7688	6.36927	140.646	14.2223	116.435	133.547	131.59	38.3437	14.4619	32.3182	6.13765	649.831	10.752	103.159	17.2743	36.5731	111.23	241.932	58.6106	13.0979	112.308	6.17967	18.1503	7.08072	188.27	112.944	22.4626	43.3838	163.02	17.6321	246.693	26.6733	48.3378	218.261	71.4126	701.583	97.0421	5.79506	190.379	34.9103	2.4595	107.019
FUSCCTNBC298	Chemotherapy	Low_CIN	53.0135	132.691	167.134	1.66297	42.2307	9.49186	3.74305	60.6629	1.21334	124.769	105.26	16.8025	9.83619	16.6569	22.4147	7.67154	364.639	11.1895	155.344	0.490708	41.5823	89.3222	81.6337	24.2963	1.26327	5.72798	4.65116	20.0984	0.164848	64.4133	15.3209	7.65844	79.7177	144.134	11.1292	92.2554	5.98769	26.1091	123.432	35.6298	295.476	62.3614	5.78058	162.095	21.7852	0.280705	0.691489
FUSCCTNBC155	Chemotherapy	Low_CIN	56.7549	135.525	196.164	4.67853	53.6687	12.7716	6.31814	60.4814	5.07307	118.919	117.245	27.3791	10.185	18.2764	21.1724	4.85998	311.621	4.36263	119.987	7.80382	56.88	48.7257	153.988	30.5181	8.84073	44.3999	5.2239	17.8963	2.45416	90.1042	29.6854	9.4744	58.3628	186.604	22.5735	130.63	8.66788	20.9056	129.876	25.8278	319.743	93.5133	4.72785	131.132	21.6138	0.6383	16.2616
FUSCCTNBC301	Chemotherapy	Low_CIN	92.5709	646.793	340.896	307.326	106.539	9.17259	6.75074	82.9644	35.9911	51.3009	157.998	13.7355	22.3818	4.76941	7.92371	1.88901	303.975	56.979	144.446	4.39706	33.6472	90.7617	69.5298	30.0654	11.8108	142.012	2.86785	10.3307	1.43535	205.558	25.4079	9.01264	89.4053	332.647	22.7093	146.754	28.5685	24.5774	58.6124	18.4373	244.01	109.225	15.2574	344.179	19.7801	21.261	21.633
FUSCCTNBC169	Chemotherapy	Low_CIN	40.7318	58.0649	99.927	0.945681	53.7568	4.31337	2.37516	31.3954	11.9887	41.6944	48.7177	5.21489	3.67086	22.6938	7.68386	2.82162	211.194	20.6325	60.2635	1.58743	28.9545	59.9304	89.3421	10.2531	0.541696	23.3997	2.52863	5.08953	0.127721	47.1732	11.312	5.77801	47.2256	123.529	8.67721	38.2142	2.29587	11.2392	97.112	15.2218	245.773	156.951	2.95845	101.617	9.79065	0.15323	0.727581
FUSCCTNBC451	Chemotherapy	Low_CIN	63.3252	106.031	303.261	2.50662	102.621	7.0207	2.81303	38.0475	4.03536	232.447	101.742	17.0934	8.20568	7.66483	9.00116	5.39331	261.477	9.28458	117.372	0.225573	100.627	119.093	154.819	20.3578	0.590892	32.7667	4.00278	18.3514	0.13834	59.0867	26.9501	5.85837	44.2815	221.008	10.5025	149.748	5.06053	28.0209	152.214	26.6811	313.724	55.8484	4.38456	157.674	15.9472	1.49542	0.133276
FUSCCTNBC056	Chemotherapy	Low_CIN	94.2906	89.4445	558.89	20.2583	103.19	7.61089	7.63517	99.6796	18.8478	185.195	174.873	24.1559	15.9491	57.3678	15.8906	5.10501	476.609	21.1113	169.952	2.1418	65.4125	109.139	389.098	22.8182	2.89675	31.0936	2.78755	31.5515	0.749173	80.2305	26.9442	10.0463	59.471	346.526	3.65229	183.321	13.0238	76.0173	119.012	23.0352	492.837	98.1321	4.43334	313.583	20.4715	2.41998	6.07028
FUSCCTNBC008	Untreated	Low_CIN	65.7885	205.397	193.396	3.96269	63.3704	13.3573	3.49034	91.7232	6.59037	111.158	80.7483	24.6678	21.3195	79.6964	13.2833	4.08717	611.897	11.9048	74.4508	2.93824	38.2544	82.7576	166.97	15.7009	1.72948	55.68	2.67335	7.12528	1.75969	56.7723	28.7657	8.93942	42.7027	215.266	8.35021	90.1822	8.83457	27.0307	418.793	29.2154	369.43	35.382	2.64769	157.084	17.2835	0.727887	18.0402
FUSCCTNBC456	Chemotherapy	Low_CIN	99.852	231.038	1011.39	114.031	98.5358	45.8893	27.7314	96.0306	32.9915	27.2391	100.088	64.8625	25.8109	22.2415	20.5184	16.3655	280.384	32.2579	87.6109	59.0145	54.0079	85.8412	130.086	99.4024	19.0248	71.6742	6.6974	28.3071	7.78127	282.822	61.4617	31.4037	76.7245	259.45	27.5752	114.353	12.6016	53.0498	63.734	30.4853	446.566	42.5746	15.7774	140.348	30.6443	7.85093	209.66
FUSCCTNBC247	Chemotherapy	Low_CIN	51.9507	131.091	91.7541	1.93933	48.2393	36.3782	5.07174	89.7873	42.0879	81.8561	61.5193	16.336	11.5983	27.3916	25.2846	5.54395	282.239	13.2695	73.3449	2.44151	39.4772	71.2502	134.976	23.7196	2.28954	6.83353	2.91362	8.01283	0.480382	72.541	21.4363	7.97623	22.6377	204.458	16.3775	65.8431	6.81241	23.0881	90.6448	33.2267	435.815	47.3445	5.64373	148.65	16.2677	0.130817	8.90968
FUSCCTNBC264	Chemotherapy	Low_CIN	63.5014	149.342	115.325	3.09854	35.5228	17.3945	4.65298	116.053	2.94925	68.5973	65.8337	43.9044	13.9769	75.6358	38.7938	6.70196	336.623	9.74156	71.9839	1.49017	31.3402	80.3834	184.036	20.1777	3.23691	29.0229	3.14991	9.17182	6.46818	55.2948	49.4039	13.7563	12.6614	196.224	5.55794	151.654	8.93781	35.702	189.317	87.189	642.981	33.2712	2.09984	172.943	39.0908	0.107223	11.6596
FUSCCTNBC405	Chemotherapy	Low_CIN	56.1993	97.7086	190.296	66.0926	41.6007	16.4175	6.45432	262.919	23.9424	22.3936	61.9129	31.9059	20.3364	19.158	12.4267	5.03674	258.763	30.3336	62.1235	18.4739	23.5357	78.1857	47.4458	30.1377	15.3749	37.2551	10.582	10.191	5.92652	169.451	64.9536	15.5153	41.33	222.936	49.3678	44.5855	6.7647	11.5747	36.1297	23.1404	169.254	39.4834	7.3437	202.025	14.8331	0.588443	71.8481
FUSCCTNBC443	Chemotherapy	Low_CIN	66.3924	139.574	145.261	0.997664	35.4938	19.1149	4.10787	76.6042	5.97223	57.5042	84.9706	17.8786	7.42822	40.9947	29.0894	8.8104	344.12	14.4321	76.9078	0.227944	48.456	152.179	204.533	10.5315	10.2849	5.90571	5.76304	12.3573	0.118027	43.5932	24.7293	11.461	24.0398	217.415	1.82863	129.422	19.9239	40.2167	62.3082	76.4673	681.277	93.2889	2.17351	157.231	9.79928	3.64489	0.677267
FUSCCTNBC018	Chemotherapy	Low_CIN	138.287	66.6088	46.0125	2.11627	58.7103	7.37377	16.9782	251.566	20.6517	17.8906	44.6792	37.0738	28.5461	14.8544	8.92844	2.33424	690.898	158.17	74.6664	104.494	21.6789	72.6617	63.1244	31.0497	13.2113	16.1106	6.21576	12.0084	8.57831	120.342	37.4009	22.9128	64.2309	154.667	1.36468	68.6579	2.06316	36.6709	82.7016	87.9316	1202.42	15.9739	40.9522	209.327	98.4554	3.63142	115.429
FUSCCTNBC248	Chemotherapy	Low_CIN	64.3851	148.326	176.643	6.94461	52.813	5.83347	5.1493	59.5187	5.28379	80.7724	142.494	19.7915	8.23947	8.15783	14.5817	3.11594	440.547	15.2107	89.1031	3.00217	83.4472	182.307	145.044	22.6765	2.03935	7.3029	1.97292	23.6197	0.481724	74.9043	18.7061	4.66633	34.4557	206.399	7.79667	82.4153	4.35193	31.65	157.625	24.3475	641.857	22.7652	6.95618	297.663	26.1284	0.661992	10.2118
FUSCCTNBC427	Chemotherapy	Low_CIN	68.0943	185.609	273.916	18.4067	64.4319	29.8108	4.27289	76.2391	14.1283	96.1829	102.868	32.7716	14.4347	16.1048	16.6928	6.96833	411.683	19.6886	159.235	11.3634	32.2707	57.7247	117.456	30.3473	8.50792	59.7201	5.59133	16.0954	3.257	94.9836	51.0107	15.555	86.5568	154.272	20.8475	104.747	9.64432	17.5663	256.644	24.036	371.37	66.8097	5.59147	167.454	21.6715	2.59939	43.9288
FUSCCTNBC339	Chemotherapy	Low_CIN	51.848	95.7725	39.4872	0.637337	24.4751	6.69784	3.53487	104.445	7.25369	15.7393	36.3552	13.6965	5.27317	69.9326	40.5288	5.86202	365.044	18.7114	32.9202	0.424198	14.4011	64.5848	169.226	16.2011	6.78574	7.22032	4.07056	2.96615	0.140503	18.052	14.091	10.8556	10.7594	195.745	1.46656	60.9338	5.69551	28.0137	262.804	43.6726	542.527	11.4394	1.12799	112.627	6.50979	2.41237	0.0753292
FUSCCTNBC159	Chemotherapy	Low_CIN	43.208	91.0828	40.9382	3.70704	21.9414	8.19815	3.58318	79.4166	1.49209	16.0721	32.4339	10.627	5.84292	28.4297	38.9461	6.96161	252.789	12.0637	26.4676	0.33977	14.2863	36.6367	86.1433	11.7744	1.75285	0.596688	3.79638	2.49018	0.114397	28.0857	14.5582	10.7941	43.7079	104.628	33.257	56.9267	3.77318	20.9984	62.6024	100.063	312.951	10.8829	1.85329	127.105	10.3789	34.5915	0.568627
FUSCCTNBC227	Chemotherapy	Low_CIN	65.4015	86.5066	82.5236	3.82243	54.3401	8.62955	1.31647	28.6413	8.97779	43.6565	42.5263	12.4876	7.08347	22.2407	10.2185	2.47907	221	11.638	23.4939	0.951855	68.7281	78.9302	161.81	6.1724	4.26203	6.21735	4.35337	4.46449	0.839743	32.2479	7.52788	8.56543	14.5529	642.963	1.13947	43.7878	4.02666	15.8935	42.8233	51.2796	839.14	34.8066	4.01683	116.716	10.5731	21.0532	1.95598
FUSCCTNBC413	Chemotherapy	Low_CIN	61.7986	109.574	232.241	5.07317	69.5012	19.6533	13.3689	52.7336	17.6634	159.701	122.375	27.6694	13.8569	20.3867	13.7531	7.58393	409.144	21.0652	97.4906	1.1454	94.8162	139.675	127.174	13.2432	2.93846	4.47646	7.94657	27.0036	0.366901	75.6919	13.3462	12.7242	27.0281	211.991	11.4532	127.481	7.67728	24.2972	184.067	32.0776	263.271	414.856	2.52842	334.074	21.9259	0.374686	1.01994
FUSCCTNBC344	Chemotherapy	Low_CIN	86.5707	272.811	555.675	43.1643	61.3634	16.9656	26.4937	116.961	29.4309	49.4785	131.873	39.7622	26.2932	40.3814	37.1561	9.90738	358.425	23.468	100.023	21.1042	46.2426	47.1341	138.769	54.2985	9.38603	47.6086	4.63801	21.6548	7.5638	229.415	53.2746	28.3715	55.1885	222.094	52.9569	145.978	14.334	39.0196	179.359	53.8029	532.529	47.4312	12.8242	184.209	30.7827	2.28263	79.2902
FUSCCTNBC166	Chemotherapy	Low_CIN	48.8516	229.72	52.9925	23.4385	28.4351	10.571	4.46282	106.193	9.52991	24.5039	39.9275	34.3851	12.5567	20.8354	32.6343	4.42142	398.216	19.6993	43.2085	0.412564	16.5349	42.3792	81.9516	18.6721	1.52382	20.3898	2.45509	4.55971	0.410659	48.5964	19.1839	10.1149	42.6531	136.307	7.30753	121.194	7.60265	23.0641	263.199	66.9739	226.98	19.5711	1.32765	143.717	10.7158	0.346213	1.46153
FUSCCTNBC271	Chemotherapy	Low_CIN	70.6743	95.7533	94.3337	2.61684	70.6837	11.3713	4.26666	49.7727	6.84214	62.2601	49.634	15.7572	16.7503	12.8843	10.4471	2.58781	365.733	81.063	100.731	0.24033	39.8411	75.0631	131.948	31.8445	0.208546	8.8676	3.05649	3.48367	2.55256	55.7477	48.5441	3.83946	19.7563	201.965	2.88722	89.302	2.94723	12.5274	73.5394	32.2838	821.622	120.321	7.71484	276.931	14.9759	0	0.163032
FUSCCTNBC380	Chemotherapy	Low_CIN	69.9406	537.702	529.731	197.72	53.8155	12.7077	4.24009	72.8642	13.3081	74.3423	103.889	14.6806	5.05854	25.9034	113.019	11.6846	261.933	7.27607	71.5541	2.02885	23.3602	100.292	86.8622	28.1104	18.066	7.14226	4.62764	5.13334	26.2708	44.3031	27.0282	12.0695	122.671	232.421	12.9415	116.289	8.9924	39.9857	114.457	54.0892	187.401	33.6563	6.4564	157.725	22.8012	3.70967	11.1967
FUSCCTNBC374	Chemotherapy	Low_CIN	86.9403	200.716	672.081	43.5465	55.6731	53.3759	11.7928	126.912	8.81618	103.435	158.435	96.8694	22.4217	27.7716	24.7515	5.49547	460.873	10.6564	113.467	9.56862	48.7681	169.13	195.669	56.2023	4.53845	30.2356	8.32432	19.9119	0.976557	138.892	118.338	25.5323	46.6918	200.209	15.852	235.1	15.1588	35.6906	195.035	72.2251	487.118	40.7087	5.34454	225.957	36.383	0.608149	9.72054
FUSCCTNBC432	Chemotherapy	Low_CIN	55.6138	117.724	56.491	3.01586	42.0958	7.14294	3.92508	52.0638	7.6982	58.2125	41.634	12.2296	2.9515	50.0767	55.5934	10.8038	289.477	15.2795	68.2824	0.798123	26.2815	173.185	63.2234	18.1898	5.30163	47.4268	7.35646	4.08057	8.50395	37.9144	14.2247	17.9061	34.6093	256.113	6.32015	49.7181	18.4106	15.3411	149.163	125.292	639.787	18.6416	4.59038	115.101	8.79319	0	102.121
FUSCCTNBC328	Chemotherapy	Low_CIN	93.0002	324.11	685.39	124.778	53.5303	39.4885	21.2433	109.63	23.1466	31.0181	128.555	85.5403	33.1927	18.8004	44.449	8.60546	261.563	19.3295	86.868	24.0382	36.4579	77.2597	131.341	78.1371	16.4279	46.9466	6.61376	19.978	1.91147	196.782	70.5888	29.3804	67.1127	151.444	33.9266	267.678	15.5618	43.3057	75.2997	50.0768	687.37	105.399	11.3053	220.917	30.4551	8.02943	21.5988
FUSCCTNBC416	Chemotherapy	Low_CIN	63.8056	88.0736	299.83	10.0092	61.7922	9.03036	9.23887	50.178	3.7799	205.054	118.022	14.4555	8.98935	14.0421	12.9303	8.71616	459.088	3.22945	103.683	5.10178	68.6041	191.196	176.282	20.1802	4.39228	28.8721	3.0699	29.9906	0.775631	67.7842	18.1331	6.8909	22.7328	246.168	1.71217	90.309	5.41033	38.8125	71.0339	17.8538	343.297	30.6517	9.54383	165.222	25.8585	0.511828	10.2316
FUSCCTNBC013	Chemotherapy	Low_CIN	73.1291	169.205	195.554	15.1123	55.842	7.29339	1.35162	102.757	56.6608	30.6321	77.5639	32.1345	39.4803	13.7719	16.0073	4.51767	216.128	21.0488	94.8431	82.3396	30.1558	76.4866	47.4291	54.9365	24.4106	62.7204	24.9811	22.8064	29.4456	170.597	24.0369	13.2441	71.7038	151.426	74.6625	125.443	15.272	16.5059	33.5473	16.0608	84.6483	36.8152	22.4357	157.937	48.1257	9.84635	379.966
FUSCCTNBC414	Chemotherapy	Low_CIN	93.559	223.419	585.905	84.6116	90.7098	16.5424	14.2015	75.9722	24.7174	62.9526	111.425	82.4312	50.73	30.1204	12.97	8.50243	352.996	13.2809	64.0498	77.7078	47.6579	171.11	180.765	60.0083	21.0536	78.8135	16.8524	28.9867	3.53219	161.135	66.937	26.5995	40.2766	278.81	12.1026	86.5905	12.3402	27.5585	74.0806	19.9579	319.86	60.2538	19.2683	182.062	44.4083	4.55595	237.462
FUSCCTNBC121	Chemotherapy	Low_CIN	46.9848	95.8388	190.647	1.37087	25.5073	40.0505	1.12984	19.5543	0.188971	30.2676	65.365	8.36745	4.98986	2.02903	2.69394	2.59555	409.703	0.636674	40.9057	0.292477	22.8937	97.1455	39.9678	11.5004	0.838847	112.948	3.15588	6.62762	0.0335111	31.6048	13.678	4.25018	15.4844	98.6754	4.23262	60.7859	1.63449	5.6194	132.95	8.79608	199.76	73.8727	4.77526	146.056	6.63979	0.0714027	0.202126
FUSCCTNBC324	Chemotherapy	Chr20q13_amp	83.3553	160.558	159.694	39.4297	96.0041	6.30843	7.28163	130.456	41.0526	113.023	91.3853	12.8354	24.1268	20.9009	11.2611	3.66934	230.093	38.1718	105.218	2.26265	50.9416	46.1729	76.514	26.6764	54.8624	450.224	1.82879	10.2324	6.45377	67.1138	33.7909	16.4584	175.651	193.327	314.617	106.958	10.7708	48.8624	126.558	31.7569	217.135	126.899	10.3566	238.113	14.2095	66.4578	14.4625
FUSCCTNBC315	Chemotherapy	Low_CIN	97.3961	79.1647	55.7954	2.61708	53.554	6.93571	1.37625	224.875	49.1738	31.8449	45.9761	4.19577	13.6805	44.7162	4.91919	2.73004	187.915	74.4519	76.6173	1.15039	42.2905	36.0175	89.5405	19.4665	3.23626	8.72612	2.37859	2.82095	2.35929	23.643	13.0718	14.066	26.8811	121.322	1.36619	55.1375	4.79561	23.7066	111.994	41.9959	2161.59	49.2149	3.00653	202.964	10.2714	13.9199	27.7101
FUSCCTNBC303	Chemotherapy	Low_CIN	104.775	133.274	406.712	48.8473	121.584	11.3326	9.81852	146.017	9.23559	284.715	188.067	63.0853	15.6407	215.606	26.9691	7.37721	540.664	10.2014	140.968	10.4802	66.9376	122.339	456.355	42.6043	1.5756	29.0686	7.0616	29.1261	3.91535	110.916	75.9668	13.909	34.5803	427.62	3.14355	257.075	11.8371	102.715	210.351	66.53	653.373	96.7482	12.3489	378.413	27.9968	3.43638	44.2012
FUSCCTNBC404	Chemotherapy	Low_CIN	86.5898	205.169	215.569	153.571	142.222	17.4955	7.33345	119.167	19.2136	72.0267	147.125	16.8386	10.1322	47.5574	16.5584	4.91771	225.365	46.3717	217.025	8.06877	63.0119	124.845	130.738	44.3572	13.1251	214.867	13.3637	6.82701	16.3301	131.435	45.6677	36.6197	136.335	380.098	4.78382	106.224	14.8932	46.8957	137.71	61.7635	678.641	212.985	6.08458	233.688	16.7323	6.8218	34.6866
FUSCCTNBC171	Chemotherapy	Chr20q13_amp	68.8236	79.9973	139.449	42.0105	47.4757	8.97031	6.40075	71.1687	21.5868	41.1526	91.7395	16.3884	8.28228	26.7386	3.9235	3.33536	218.42	39.2494	47.0968	0.406412	78.5663	76.8949	131.612	20.7901	5.53233	398.015	4.29752	14.7489	20.875	80.4216	16.0819	11.7949	17.0323	374.753	4.00482	92.5177	8.83799	12.5162	154.819	24.0546	321.116	56.3488	28.2762	144.636	21.701	2.77711	49.5272
FUSCCTNBC293	Chemotherapy	Low_CIN	65.6895	163.153	116.925	2.2324	38.4818	13.7389	5.95629	197.653	9.94204	44.1712	72.6555	46.7516	12.4103	145.466	27.0326	6.00759	460.969	5.82699	69.8786	2.83976	38.6465	77.491	142.498	21.8056	2.13094	97.0751	5.45684	6.62858	0.170784	58.3253	77.1696	10.8835	24.8182	211.49	13.5124	163.205	7.12392	29.4957	183.163	46.7292	544.086	79.8574	3.84942	142.829	18.7011	0.244392	3.28184
FUSCCTNBC420	Chemotherapy	Low_CIN	53.4015	48.5206	164.816	21.1228	39.3298	6.74573	5.1801	35.652	3.61439	74.3063	73.5395	16.8527	8.88922	8.16078	11.0166	4.01813	198.072	7.145	44.619	8.97446	28.2069	182.594	93.6733	97.3007	8.54107	64.2307	10.9516	22.3754	9.84734	75.998	13.6739	16.755	17.3101	154.842	1.09167	71.4608	23.6572	22.6555	36.6645	20.6293	184.7	21.6526	6.84369	172.378	39.4497	0.963868	49.2405
FUSCCTNBC398	Chemotherapy	Chr8p21_del	84.3284	226.264	352.399	362.237	87.4515	27.0415	9.38809	243.57	21.5741	31.8014	136.379	37.4092	21.6234	44.5109	9.8924	6.99653	277.121	45.0467	133.521	18.5554	19.3217	73.5985	59.2589	69.1187	37.0427	165.714	5.16277	8.53292	10.4697	230.462	32.6857	15.8769	79.982	262.083	112.221	38.6216	13.3285	46.8711	222.351	27.4062	297.569	205.216	9.0623	170.703	24.6667	22.368	131.315
FUSCCTNBC037	Chemotherapy	Low_CIN	57.1269	88.0713	62.7614	4.43644	69.5217	20.7642	3.59659	92.9307	32.3454	41.6671	64.7861	12.6357	8.89007	32.9304	18.3557	3.45169	257.696	32.9964	168.31	0.234339	43.1624	78.8676	81.3394	39.6449	1.8384	194.36	7.62734	5.76667	1.82181	61.649	37.3456	6.98648	40.9475	214.874	21.7576	85.3063	4.4311	9.70308	100.588	35.3577	366.633	57.7396	2.53115	217.619	14.6555	32.5989	21.3422
FUSCCTNBC370	Chemotherapy	Chr8p21_del	46.6097	126.093	143.021	1.91575	52.9262	8.58437	6.41814	46.3284	1.64307	82.5416	92.8546	13.7174	5.3853	37.8466	16.9154	8.59581	293.086	0.514921	154.372	0.248064	40.2099	86.97	49.8783	5.99876	1.45303	44.2575	5.94104	12.4702	0.0263782	51.3833	10.1067	4.76374	25.6006	113.237	0.529319	60.6362	4.9502	29.0365	84.9206	26.6924	215.869	38.3965	4.5176	156.288	26.8107	0	0.131051
FUSCCTNBC399	Chemotherapy	Low_CIN	99.9195	487.861	368.887	14.1096	52.7594	50.7851	9.97388	136.78	6.35961	66.0908	139.81	108.833	33.4695	52.6129	30.7583	7.01912	366.224	22.9241	122.26	6.33753	59.9276	164.155	139.356	60.7556	12.9347	24.6771	7.2251	14.1895	2.63196	161.697	114.922	25.5846	78.7402	124.521	12.6869	200.007	17.4993	38.591	82.4443	104.539	1229.04	51.0376	5.04207	218.632	37.664	0.772916	29.1196
FUSCCTNBC176	Chemotherapy	Low_CIN	82.2236	134.576	37.1423	2.75046	65.2951	17.688	2.56116	311.049	112.982	13.1392	56.1536	20.2653	49.412	206.994	8.94452	3.71587	422.097	32.4139	106.2	1.23049	42.4627	39.6548	37.406	27.1417	1.06776	72.9779	1.60099	3.98911	3.5318	49.0216	18.7094	7.57757	60.372	159.036	10.6105	48.7378	36.9393	12.4484	263.764	29.8009	411.015	17.5408	13.2249	439.44	12.205	1.47063	10.4329
FUSCCTNBC131	Chemotherapy	Low_CIN	92.8443	173.881	449.815	369.237	85.7078	29.6646	61.2345	105.037	28.6696	78.4052	277.271	10.747	7.45671	18.3731	10.3073	3.26877	252.406	72.8332	93.3164	2.45418	53.6089	89.3773	114.923	27.6246	4.93391	280.452	5.57853	12.2337	108.47	71.287	10.8157	7.21234	35.0219	391.836	21.8642	66.2856	11.3008	9.39552	72.8039	10.0076	115.437	34.0543	1.15849	170.925	173.901	4.14611	36.1308
FUSCCTNBC011	Chemotherapy	Low_CIN	60.3572	73.9635	27.4077	0.947156	38.5379	17.0478	3.69816	108.664	16.0116	6.43047	55.9876	6.46898	4.11508	29.0078	18.2132	1.45165	347.171	51.6815	276.972	0.228945	2.53447	65.0577	66.2722	14.3715	8.37706	33.7896	14.1414	2.2579	42.4101	52.1888	3.19575	22.4943	112.33	89.5889	1.94415	27.9438	1.6209	7.72406	99.7002	43.7392	442.352	5.18563	5.17937	163.56	22.5978	0.141373	0.142076
FUSCCTNBC250	Chemotherapy	Low_CIN	77.9956	79.6246	170.223	50.3421	94.031	6.02249	5.36054	75.9587	18.7138	132.504	121.029	15.028	9.43784	23.8107	13.4281	5.57623	205.066	5.89162	144.546	1.39564	77.0839	166.295	134.876	19.4091	17.3448	85.7173	3.44768	13.6889	31.6299	129.674	16.5183	9.22117	19.6862	277.432	3.35749	97.7964	26.4353	25.5245	257.391	33.9801	221.808	67.4738	6.49465	242.086	11.788	1.13495	806.213
FUSCCTNBC054	Chemotherapy	Low_CIN	52.923	130.097	230.966	6.35225	37.0978	10.6288	2.8624	59.4873	7.87868	92.4876	97.0576	29.3655	10.2844	19.8192	11.6948	5.43048	518.435	2.39786	68.5881	3.64498	44.7789	66.7406	151.293	17.5022	5.43395	17.5551	6.25388	12.3171	0.671085	58.5581	35.1775	9.75451	16.8293	144.498	5.13872	117.762	7.14522	27.0822	111.768	20.5854	246.524	72.7579	3.42064	147.314	20.5553	0.10668	5.96051
FUSCCTNBC072	Chemotherapy	Chr20q13_amp	57.0839	47.4202	42.9906	4.03429	34.948	10.992	1.97832	25.6771	5.23123	13.3226	18.4349	2.93436	2.66361	5.86453	2.45699	7.2623	269.583	13.5868	16.0607	0.0153195	15.6773	28.0227	71.1702	14.7124	67.407	251.833	2.80016	4.0302	0.124565	24.0277	2.6042	18.3253	48.8562	107.093	10.5098	264.518	21.8404	2.45732	183.878	5.82381	176.758	41.1285	9.75652	143.909	2.72042	133.804	3.61207
FUSCCTNBC415	Chemotherapy	Low_CIN	75.968	133.824	281.837	9.43172	91.6962	33.9314	5.42477	154.405	12.1869	161.523	117.148	44.9061	20.442	176.421	18.3817	5.89591	492.31	19.4365	111.792	6.88812	51.754	90.701	198.768	33.0376	2.8715	55.82	5.81084	13.617	2.76051	91.9055	90.1481	12.9737	69.87	270.787	12.4695	174.425	7.7909	32.0532	179.172	37.1391	447.835	89.4229	8.96455	220.523	26.1611	12.5239	37.8456
FUSCCTNBC296	Chemotherapy	Low_CIN	59.2071	218.158	55.5721	1.64011	55.2903	5.93004	0.985073	74.3771	8.0596	29.7742	57.531	8.14305	8.63749	21.956	7.13282	2.03298	249.16	32.0089	69.2284	0.174397	29.2758	78.946	148.548	19.6217	0.377558	11.954	2.20151	2.42844	12.31	15.3801	2.8953	8.06271	114.426	337.521	1.55584	35.7488	4.84116	4.85008	109.091	16.3965	464.296	5.83886	5.14695	131.427	6.84665	77.5685	0.961212
FUSCCTNBC129	Chemotherapy	Chr8p21_del	74.4911	159.253	231.354	11.4389	89.2061	31.1063	31.938	251.554	6.86642	83.258	78.4311	28.5744	11.7128	11.8573	13.3323	4.79492	315.383	34.4188	87.0316	6.40637	25.181	52.0012	90.7767	66.9066	2.13082	129.957	13.6879	8.48219	2.20778	141.618	41.0334	73.9094	140.945	122.49	14.7564	121.404	3.41374	19.4256	717.395	29.3543	143.76	86.9427	3.5993	179.598	20.6018	0.387091	21.3018
FUSCCTNBC097	Chemotherapy	Low_CIN	70.6254	184.002	245.638	28.2283	58.2024	17.3535	2.51081	61.8815	5.66472	96.8007	89.4499	19.3398	9.12517	15.6844	11.015	4.78687	343.834	17.7626	135.231	15.31	57.2645	91.4035	78.7315	21.5193	2.97368	29.8089	2.49332	20.7779	2.80145	71.2175	25.6681	5.95915	46.2581	131.567	4.46466	72.5739	7.65318	12.7662	195.351	26.4065	594.685	35.3798	14.5341	141.998	23.0064	1.87626	54.0018
FUSCCTNBC429	Chemotherapy	Low_CIN	47.9641	97.4173	76.7931	4.18622	52.362	12.3956	4.56511	67.9549	14.7963	103.839	48.7952	20.871	9.75987	9.25649	29.2191	5.18796	150.168	12.6037	74.3377	3.66516	69.6207	76.2442	147.833	34.3996	1.01172	67.2999	4.97388	6.49568	0.777933	69.6184	48.1925	8.68649	73.9929	233.847	14.9411	68.5298	7.44813	9.26522	55.8759	46.0246	370.527	31.5747	1.81265	118.626	12.9982	0.664388	7.78916
FUSCCTNBC428	Chemotherapy	Low_CIN	61.8644	172.754	131.927	248.108	78.3627	20.3713	3.69826	162.677	19.391	43.6685	35.3929	11.7867	6.13968	15.7886	25.7563	4.63788	226.375	16.2396	42.5931	1.87967	49.1988	71.3084	139.371	45.0549	1.14007	167.623	4.69498	5.5569	3.80551	36.6495	8.29858	12.4593	35.2252	342.252	4.45633	49.6177	13.0753	9.77309	158.669	52.0382	335.772	19.338	3.43427	153.634	14.2321	3.12025	143.102
FUSCCTNBC423	Chemotherapy	Chr8p21_del	100.349	118.359	552.982	15.6727	143.595	9.69154	10.5639	144.002	51.3801	459.181	244.027	44.3471	23.1991	8.54608	16.9452	6.62244	411.056	93.7508	211.921	4.0151	165.66	199	349.204	29.3731	3.19711	12.7588	3.96903	38.5683	0.858211	157.912	31.2789	15.034	70.3183	561.643	5.65341	208.631	8.69891	65.9288	110.42	26.6557	279.181	128.575	10.6147	400.671	50.632	4.57005	19.3947
FUSCCTNBC238	Chemotherapy	Low_CIN	40.4116	48.2345	36.636	9.23039	34.7043	5.16646	3.00905	48.8516	19.5141	17.5254	30.9047	8.11439	9.97205	25.7514	8.64686	3.09941	110.736	59.8929	48.6288	0.193955	15.6643	146.48	28.8124	13.8466	16.0742	9.06856	5.45705	2.88148	2.66087	26.6244	5.34342	8.19449	31.5827	118.262	0.955066	52.8822	1.89374	7.14931	47.8036	49.4757	529.568	5.0792	5.68887	109.264	6.16277	0.198445	0.342258
FUSCCTNBC251	Chemotherapy	Chr20q13_amp	79.8284	122.029	284.971	197.794	80.2984	8.47144	3.37114	74.222	26.2923	127.654	96.8293	21.9533	17.7647	29.6337	7.26131	6.45206	274.963	48.489	194.155	1.40972	70.9053	114.564	190.946	34.1847	37.0481	311.201	2.63081	15.5966	1.43135	104.413	17.4461	12.7617	98.3926	281.868	51.3517	88.4342	10.2357	18.788	228.434	19.5166	515.76	45.1787	1.43478	276.751	21.3679	1.49446	3.65497
FUSCCTNBC391	Chemotherapy	Low_CIN	86.9103	198.173	530.81	51.463	70.1419	48.2509	15.8817	117.968	18.1999	53.8806	92.3543	63.5933	27.4423	25.2894	27.2255	8.28091	267.821	18.7604	68.0326	44.2855	66.4037	120.826	211.187	66.1574	17.7387	64.2593	5.19798	25.3552	4.46673	227.157	109.106	34.5322	69.491	321.51	61.0996	106.498	21.8733	24.9593	69.2355	44.3957	453.876	64.9223	8.91773	119.142	27.9748	3.29573	133.918
FUSCCTNBC424	Chemotherapy	Low_CIN	47.5058	55.6799	145.691	9.01505	36.571	19.2752	10.5074	35.4265	31.5967	48.8673	38.06	9.24331	10.5574	8.07457	5.75877	2.86348	496.082	8.38893	37.141	0.795365	69.4769	55.1797	69.2538	23.1734	1.84587	4.06353	10.2284	5.68933	0.0978561	62.2347	12.3491	4.11243	13.565	240.8	1.04663	48.3403	2.83128	12.6916	35.7346	9.8719	205.027	28.9287	3.95429	149.723	13.087	0.236509	1.4803
FUSCCTNBC403	Chemotherapy	Low_CIN	124.448	385.984	546.393	202.163	156.044	19.7987	5.3189	121.71	18.7439	336.094	269.948	37.4055	28.9928	24.3434	10.5838	7.27572	362.458	46.1269	187.791	1.64999	91.9627	277.823	473.555	33.5716	9.80527	175.275	4.55811	21.369	0.994507	117.386	34.5992	22.7635	114.211	556.88	6.67741	158.683	29.3692	63.5502	198.649	31.5233	436.479	336.477	9.96893	398.476	20.8201	11.0422	52.6426
FUSCCTNBC197	Chemotherapy	Low_CIN	71.5279	149.397	432.667	2.86871	67.2772	7.30545	2.86676	91.9096	4.07529	121.554	153.384	24.7242	14.9887	10.4541	14.0631	9.49243	370.299	3.09679	105.872	0.38184	42.9731	104.237	205.604	16.8694	14.5525	12.6781	2.67385	61.9837	0.43046	68.91	27.3372	10.0811	32.4952	293.986	12.5726	180.491	6.61797	47.7105	138.684	22.814	330.888	25.6966	5.22351	194.318	26.9722	2.06384	0
FUSCCTNBC245	Chemotherapy	Chr8p21_del	31.8369	48.4277	40.0831	0.976485	18.7923	3.20176	1.51821	11.5131	3.68398	9.4668	24.8007	5.93102	2.28573	5.36517	2.78405	1.53907	177.756	0.356453	25.0702	0.796844	19.1874	19.8324	14.446	117.201	1.27552	5.74915	1.48726	2.77884	0.249616	24.5391	7.23136	2.21875	47.175	76.9089	1.33403	12.6948	1.02115	3.09006	48.4925	6.90083	179.042	303.361	5.98747	55.4718	3.77652	0	1.28509
FUSCCTNBC449	Chemotherapy	Chr20q13_amp	90.456	153.287	412.975	196.861	107.315	14.5449	4.09789	99.7491	13.6816	65.3513	98.0282	23.909	7.56542	31.4652	31.6403	6.83807	356.461	24.4952	60.8684	3.67076	45.3678	134.093	184.72	25.7166	91.9778	173.102	5.39535	8.87721	0.678319	91.2683	61.5766	9.67445	102.097	519.634	8.89038	164.694	21.2216	13.0222	111.098	60.2221	889.628	64.9813	3.84166	165.554	17.2879	0.440548	11.1045
FUSCCTNBC249	Chemotherapy	Chr13q34_amp	63.7111	138.494	123.928	1.23362	42.4085	33.3313	3.07879	84.3842	4.8413	37.0335	90.2325	10.6975	6.72597	46.2479	13.4384	4.62242	291.897	61.5379	173.975	1.84143	25.2769	180.655	106.314	27.753	1.58086	74.8522	5.34583	6.2293	51.6779	57.8047	21.0567	16.1068	55.3996	251.753	13.637	112.173	11.408	41.7193	108.511	56.1651	344.866	42.7384	2.9094	272.424	26.5782	9.79704	6.8623
FUSCCTNBC180	Chemotherapy	Low_CIN	62.2815	139.965	225.801	5.96606	52.8052	10.9799	18.943	57.5929	8.65829	54.5722	114.758	18.8978	6.69176	13.6418	19.3654	4.34342	252.754	4.53709	138.013	6.01458	43.8671	60.3502	174.985	28.5635	4.30914	9.26137	4.9449	8.4794	1.25514	52.6455	38.6839	8.32018	33.2678	192.648	7.74573	112.068	7.67387	82.7139	47.387	22.5204	413.491	50.3116	8.51218	154.357	17.2319	0.249946	18.4966
FUSCCTNBC099	Chemotherapy	Low_CIN	83.7282	117.948	528.808	2.8135	63.667	4.6364	3.37981	96.085	6.8231	169.915	165.347	32.9968	16.6969	34.208	14.4103	5.67462	476.558	6.40693	151.921	0.767697	60.0611	107.7	213.09	28.5495	4.35982	66.9013	4.95168	37.0898	0.262585	65.0872	32.4006	12.2792	61.8611	292.596	5.21874	156.027	11.0396	60.7119	175.144	23.4994	532.131	47.5158	2.05252	232.265	16.0486	3.10622	2.13435
FUSCCTNBC177	Chemotherapy	Chr12p13_amp	70.3013	514.086	125.974	6.72171	74.4178	59.9477	3.09274	91.278	10.6444	180.438	100.417	7.60606	7.17252	14.3274	7.86361	3.2305	251.178	2.85559	88.8518	2.63323	67.1528	122.48	209.547	18.1158	3.78742	42.0815	0.963412	14.6909	72.9255	66.4644	6.56857	7.92676	72.5444	214.761	17.6751	66.4981	5.18324	60.2984	40.0993	14.9918	181.244	12.6586	6.86188	134.609	62.5295	62.4373	52.1986
FUSCCTNBC274	Chemotherapy	Chr20q13_amp	125.687	249.781	1836.04	401.664	228.484	14.9998	0.0998501	117.023	19.2306	415.918	98.4885	10.3687	7.6662	5.92793	3.14407	1.46216	366.399	33.6648	189.65	0.40275	18.0735	52.8933	71.1008	23.2323	189.252	416.864	7.92452	5.33466	5.25789	218.847	6.56345	20.1923	231.261	504.921	7.39434	14.0989	15.6205	6.82111	273.128	7.789	397.944	70.8719	3.35342	270.272	5.0344	0.26533	95.8085
FUSCCTNBC075	Chemotherapy	Low_CIN	47.3391	40.6328	126.136	4.20613	57.5487	5.20791	1.4424	25.5855	4.40455	116.897	56.7122	13.9153	8.17919	6.97623	6.03864	2.93792	342.319	1.09001	119.142	1.63573	54.579	72.8846	130.109	19.0382	1.64801	39.1094	4.41208	6.92437	8.29107	55.2346	20.1935	5.23544	38.8197	93.2545	31.3309	70.6975	3.70995	13.2815	40.7687	10.4314	376.982	323.034	3.21971	127.794	12.1212	0.72944	8.34435
FUSCCTNBC312	Chemotherapy	Chr20q13_amp	47.6508	149.995	105.786	3.46179	37.6117	10.9581	4.01577	40.2918	7.78846	44.6352	45.2638	13.0095	9.14821	35.6155	15.9932	4.10151	387.584	6.02246	56.0798	0.580288	42.3985	63.1984	79.2634	18.9944	0.895152	19.6656	5.36804	5.91248	0.100082	43.6331	16.2293	8.87133	45.5735	110.457	2.86849	43.7341	3.75853	30.7426	204.598	22.629	565.697	27.1275	3.99772	135.231	11.4556	0	0.162133
FUSCCTNBC170	Chemotherapy	Low_CIN	54.1292	82.7787	146.248	2.63722	51.459	6.20631	3.248	44.4491	11.0847	56.7072	74.2704	11.833	16.1771	17.8203	9.28983	3.15556	323.896	5.94704	88.962	0.450897	33.1857	72.5205	98.0345	13.1475	0.600804	37.6308	2.92005	3.43258	2.99863	83.2506	19.0914	4.57159	43.2944	139.12	8.45821	103.311	3.31426	17.4799	114.217	19.7036	340.226	43.7256	2.84751	168.272	10.2826	0	0.23982
FUSCCTNBC310	Chemotherapy	Chr12p13_amp	62.2371	70.9117	55.087	1.94475	42.0457	40.1001	3.09372	112.783	6.95392	44.5295	97.0781	13.2716	10.1989	52.906	8.6251	2.29216	269.55	21.1924	71.0575	0.375731	39.6176	102.185	93.4799	26.8526	8.59992	97.6689	5.10547	4.0101	32.8781	127.341	20.0257	9.46429	49.7581	219.715	4.28386	58.6948	7.76759	47.5356	102.395	29.287	322.877	36.4626	2.7037	140.009	66.3747	3.06682	10.1166
FUSCCTNBC292	Chemotherapy	Low_CIN	72.3698	367.443	94.1083	132.986	45.7307	13.6998	2.07391	86.8724	29.416	31.9363	66.9505	6.57194	5.04176	6.93661	1.84371	1.20691	195.025	27.9277	134.779	0.311618	15.8971	183.99	42.4054	41.3716	10.3554	389.714	2.01189	5.88821	24.964	148.966	2.42103	6.41991	76.3553	371.631	38.1377	49.2446	13.0688	10.6447	22.9274	25.5378	470.852	17.4883	6.50017	135.91	11.8603	0	104.563
FUSCCTNBC343	Chemotherapy	Low_CIN	104.849	525.48	606.05	165.42	98.4385	35.2701	7.28062	336.344	14.6876	50.7557	117.002	23.3345	14.0075	20.0142	24.815	7.85519	400.067	75.6293	130.348	9.81606	34.9431	134.875	127.383	27.3116	19.2947	238.726	12.6203	24.4374	13.6156	74.5116	19.679	18.4861	199.142	508.147	7.6507	101.029	5.05755	20.1245	136.395	30.1981	529.445	60.1821	6.41458	170.096	29.8527	8.2934	17.5312
FUSCCTNBC132	Chemotherapy	Chr8p21_del	71.5425	181.808	169.616	17.6809	57.1038	19.5799	5.6437	134.579	7.63445	137.109	90.4466	42.205	12.2765	73.637	30.6611	7.09082	472.846	10.8973	41.343	10.3982	49.6848	139.715	249.105	28.1409	7.41259	70.8176	4.72825	16.1012	16.3841	90.0875	38.8416	16.0425	29.5856	250.732	8.28923	127.54	15.1499	43.85	294.117	45.1334	330.057	38.2235	7.19527	170.869	34.7529	4.59224	60.3395
FUSCCTNBC225	Chemotherapy	Chr8p21_del	66.5396	67.1173	85.5237	2.01078	49.4167	5.3735	2.3592	151.827	9.57136	36.4687	65.9891	8.77958	13.8255	15.5526	6.11817	1.97567	278.374	56.2297	64.6813	1.17852	57.3996	53.3867	71.6483	22.1469	26.7844	137.888	4.12617	5.28564	23.4968	65.0261	56.4505	15.8045	22.9175	193.575	8.03235	45.5467	3.06548	28.1547	72.0924	20.4671	478.585	18.7874	7.45294	120.995	91.7719	3.24303	39.5516
FUSCCTNBC174	Chemotherapy	Chr8p21_del	50.1482	92.0884	144.618	1.9009	43.489	54.7809	3.76866	51.9961	6.1053	111.841	93.5397	11.4513	8.57633	17.5059	12.5563	4.78277	299.714	4.58379	79.2355	0.529616	51.5626	102.17	135.108	12.7135	2.08392	7.40082	4.43156	6.60634	0.0965878	27.8348	27.6559	4.24484	44.8397	176.202	3.43283	131.87	1.7236	130.571	94.0987	21.3812	274.649	43.7808	1.62682	169.668	10.5589	0.291811	0.0725269
FUSCCTNBC341	Chemotherapy	Chr12p13_amp	91.3993	647.352	139.373	61.8703	109.72	59.2704	6.58893	49.8016	37.5189	115.758	158.48	10.4938	7.69701	8.37429	6.38127	2.47604	207.713	26.3164	68.8146	3.51122	103.286	196.59	142.804	20.4001	6.80551	321.884	4.00709	10.9031	10.6552	120.844	24.5966	13.1039	230.456	486.129	52.9835	90.8458	15.9045	17.6101	29.1733	16.6236	218.47	118.449	6.2114	264.329	13.3411	75.4609	111.953
FUSCCTNBC291	Chemotherapy	Low_CIN	138.999	423.417	287.639	42.1369	31.5468	51.0958	6.10887	690.932	18.2224	41.3034	92.7119	175.541	58.1862	494.114	35.9901	10.2425	653.744	6.4453	115.945	8.64125	8.53058	57.9664	90.6548	80.996	3.36219	462.266	10.8899	12.7996	4.276	237.232	324.336	34.5819	21.4109	107.342	55.946	582.403	12.0375	47.5853	197.191	103.008	1402.7	96.7675	5.07307	243.047	26.4427	0.750421	62.188
FUSCCTNBC098	Chemotherapy	Chr8p21_del	58.9167	180.802	13.2738	0.914461	60.6554	9.49363	6.05859	104.178	19.3535	12.5376	22.249	12.9753	9.35891	12.4328	16.4949	1.09093	180.156	60.4132	112.011	0.819598	50.5676	44.44	16.0069	40.8376	2.65948	188.507	8.19966	2.22324	1.01748	180.568	8.13289	8.80599	45.1923	191.186	0.568906	25.9832	1.36307	16.4761	28.8915	8.88037	533.679	3.6486	2.40801	236.3	35.4276	0.0694878	2.001
FUSCCTNBC005	Chemotherapy	Chr8p21_del	40.8466	71.6212	105.998	2.08579	32.9205	7.82251	4.23985	35.2452	0.800074	39.8852	60.5824	14.2977	6.34869	9.7107	15.0495	4.1467	398.968	1.24945	63.7322	0.86933	27.0811	84.0131	60.7301	8.55703	1.48125	1.91777	3.21408	9.72168	0.078015	31.4446	10.8753	7.29802	17.2937	152.151	8.6586	55.0482	4.85362	15.8243	59.3472	16.7686	207.962	17.7528	3.01455	100.574	8.15724	0	0.758543
FUSCCTNBC285	Chemotherapy	Low_CIN	93.1899	220.879	319.857	20.1016	93.2877	19.6328	5.0245	98.7009	47.1795	110.248	167.747	14.6998	15.6888	18.1314	24.5617	6.54007	274.174	13.6656	106.727	7.33117	79.7271	140.197	170.014	32.7248	7.25621	79.1921	4.12172	19.6791	18.821	68.9989	31.418	15.6484	64.0827	339.158	32.3824	124.082	18.1672	23.9453	65.2351	43.4624	370.781	59.551	7.552	194.072	34.4521	6.37944	136.918
FUSCCTNBC360	Chemotherapy	Chr8p21_del	94.8053	239.481	408.711	14.2693	67.5291	22.8296	4.51194	182.327	4.93585	196.013	222.512	80.1608	24.8406	36.4788	24.4033	6.57399	566.104	2.85856	148.687	3.9045	46.7217	135.667	384.763	36.1703	3.41606	12.8188	7.50162	12.0582	0.996339	141.991	190.595	18.8482	25.0389	231.366	7.0865	374.716	6.68855	124.107	237.269	62.3578	363.643	24.5453	5.42113	403.368	25.0641	0.747559	10.5499
FUSCCTNBC389	Chemotherapy	Chr8p21_del	57.2259	147.695	149.04	12.3945	55.7056	11.6223	9.43847	73.5202	16.2229	55.0424	71.9118	19.5202	8.02304	49.106	28.9884	6.65231	343.993	60.2298	55.2061	15.8155	64.0438	76.7965	109.2	27.3079	2.39277	13.8865	4.1051	8.92513	2.44437	100.227	29.2385	10.1556	43.33	228.298	14.7703	69.6492	11.0203	10.7205	71.9908	48.9699	504.26	38.5489	10.5915	154.489	19.5331	1.41956	38.6413
FUSCCTNBC220	Chemotherapy	Chr8p21_del	98.7136	129.213	541.649	77.7018	147.408	12.4872	3.97284	103.868	46.3549	65.7642	170.61	22.6073	22.4487	36.556	14.3815	4.91822	304.437	92.2135	107.432	5.35585	55.3495	201.876	171.331	59.2672	5.93298	12.9749	4.91497	13.3471	17.0384	80.685	131.34	11.6633	62.113	617.831	4.35957	163.508	14.2556	26.5053	93.9809	37.9816	502.968	113.519	9.65434	413.516	29.6508	4.2823	9.09481
FUSCCTNBC400	Chemotherapy	Chr12p13_amp	78.1323	63.7249	142.178	8.05678	105.597	10.7333	3.01374	84.9389	30.5302	61.9715	162.466	14.2065	17.9219	36.8321	42.0792	3.78394	277.863	45.1861	95.0232	1.92633	85.4375	120.452	192.033	39.801	26.7139	84.7967	1.8298	6.07372	23.8919	57.1681	77.999	10.6658	70.9216	485.006	112.426	68.1309	4.52901	16.4334	76.4555	16.9407	236.761	55.2565	5.11267	268.376	18.9294	238.407	17.0569
FUSCCTNBC272	Chemotherapy	Low_CIN	43.9602	158.943	108.526	0.944993	34.268	14.7602	3.8583	42.39	2.6121	141.267	59.781	14.7585	6.96796	14.4805	24.5702	7.90312	264.704	19.7318	80.893	2.59168	45.3325	102.686	120.427	10.8054	0.468448	7.30759	2.4235	6.69493	0.0880722	28.9359	27.0411	8.34431	17.2128	171.844	12.9581	105.183	3.93363	16.0245	127.801	29.3033	235.015	16.7061	4.55629	120.975	15.8316	0	0.351278
FUSCCTNBC103	Chemotherapy	Low_CIN	69.4497	114.862	203.742	5.75487	61.5293	20.9833	3.27952	116.048	10.2483	34.7692	90.0619	12.0278	12.1922	48.8918	18.3209	5.0183	341.895	40.4305	139.317	0.181823	15.8625	92.4306	54.1338	16.9151	19.5103	61.8957	10.4345	12.7139	4.83477	92.9692	11.996	10.7532	128.876	304.514	1.94192	74.1466	8.17817	47.5094	209.422	115.106	277.505	16.0042	4.98039	230.643	27.1288	0.578084	4.79192
FUSCCTNBC045	Chemotherapy	Low_CIN	79.8699	73.5664	168.263	3.67796	83.9541	14.6181	9.52104	46.3798	12.4995	71.7101	105.015	11.9074	8.27912	28.182	15.4756	6.06386	321.223	26.3792	76.7116	4.16371	95.0485	97.6741	142.863	19.2205	6.71846	78.726	2.88076	7.2898	1.64005	70.043	17.9672	11.4773	39.3341	352.555	80.1643	125.734	4.47844	13.7742	106.159	21.8871	416.36	130.38	3.21115	185.359	20.6425	0.743175	366.184
FUSCCTNBC091	Chemotherapy	Low_CIN	57.26	107.852	218.341	22.1424	76.7027	15.7114	4.48106	42.5888	7.18508	114.023	101.044	15.1411	11.4397	11.3316	15.4243	5.9348	326.332	7.82589	82.8019	9.00256	75.6408	99.0576	93.012	18.2904	4.36288	23.0238	2.19424	11.1088	1.41723	88.6978	45.3251	11.9632	39.05	162.056	7.78648	60.6925	7.88683	41.0296	80.9819	25.053	274.655	84.038	6.17639	116.354	17.8209	0.254411	29.7029
FUSCCTNBC397	Chemotherapy	Chr8p21_del	185.787	763.189	1213.83	1051.78	271.835	15.5494	2.84138	78.2407	60.5506	369.4	325.618	46.0739	27.6404	7.57655	13.0319	16.8339	211.955	147.51	149.737	1.22705	81.325	223.676	202.143	39.688	7.61108	249.436	6.99599	5.85719	43.5475	255.244	4.42615	16.5393	449.968	928.316	1.40176	60.6041	3.64397	22.376	39.4097	13.8706	226.461	391.546	7.37734	582.822	28.5742	21.2332	405.318
FUSCCTNBC356	Chemotherapy	Chr8p21_del	100.732	297.956	551.76	92.9142	88.2824	25.531	38.332	159.986	28.1536	65.6568	169.711	86.6667	32.5375	68.9786	37.5659	12.0862	346.038	18.6263	105.25	45.1295	40.7503	61.9016	178.098	83.1129	14.3558	49.8554	12.2514	34.3579	4.74706	310.223	86.7943	27.5114	40.1318	268.453	30.0678	123.306	24.9588	40.5478	115.259	48.039	548.244	71.4657	13.248	160.029	31.9549	0.744197	151.677
FUSCCTNBC368	Chemotherapy	Low_CIN	101.033	227.756	351.812	219.548	152.557	14.5684	5.93572	81.3979	33.1822	349.577	227.025	30.2992	16.4388	20.2743	20.1066	4.49936	159.877	21.036	64.1978	1.9464	99.4121	188.335	320.866	41.403	21.0437	133.372	13.5021	14.3097	4.04109	194.115	22.4084	19.1973	168.912	494.874	8.33066	118.875	36.8206	25.6723	93.7075	64.6505	509.476	205.126	4.5189	227.922	18.5834	9.45053	151.462
FUSCCTNBC140	Untreated	Chr20q13_amp	53.9139	60.3421	134.558	175.525	43.8805	4.30086	1.35921	55.3917	63.7643	13.0472	74.3934	7.32757	3.51948	13.8401	10.0493	2.02126	237.577	59.192	47.9754	0.0666371	72.9846	21.9989	82.0052	49.0982	3.53185	139.799	10.0365	3.33066	2.5479	25.5651	3.67761	6.3071	66.6623	166.687	201.916	26.0326	4.33168	5.29341	132.503	9.60376	199.51	9.66457	4.17452	163.028	21.1301	0.577035	5.43448
FUSCCTNBC048	Chemotherapy	Chr9p23_amp	80.5986	177.035	253.54	167.674	59.782	23.1554	4.24126	104.172	8.629	69.4323	106.55	29.4286	11.173	32.1477	30.4634	4.71137	297.159	30.0196	83.1166	0.522616	65.9621	152.634	240.927	12.7687	14.6022	60.3212	2.93648	5.59356	5.50321	53.139	46.2636	9.74521	27.2724	397.591	19.1469	152.792	5.30845	20.6169	80.0006	47.4771	564.929	58.0383	3.1327	186.992	16.5148	58.3195	16.6353
FUSCCTNBC183	Chemotherapy	Chr12p13_amp	84.2679	331.449	76.8039	76.833	83.8135	39.336	1.77166	192.078	10.8016	200.526	75.9592	19.0258	16.3191	8.13074	12.5434	3.28008	273.273	38.2646	94.3568	3.40334	42.7111	158.443	138.506	49.773	20.6598	66.4141	9.09616	13.6225	43.5569	103.661	53.4187	10.6948	37.1548	262.954	3.41962	164.112	20.4619	29.3272	45.6396	25.9065	404.968	59.6393	5.07887	178.312	53.2	0.903311	758.673
FUSCCTNBC333	Chemotherapy	Chr8p21_del	46.9429	58.9985	135.271	3.4463	40.1647	10.98	8.60267	50.2801	12.5928	43.0755	53.5354	5.88893	7.07387	18.8768	4.90596	3.2767	569.152	20.4026	93.2286	1.19309	27.586	79.8613	71.2325	25.9391	1.03431	40.2339	3.21872	11.6343	0.294566	55.01	5.59454	9.30647	70.2054	90.087	0.136871	33.3509	2.00575	16.166	118.019	9.61746	202.367	57.5607	6.13291	143.561	14.504	3.02431	0
FUSCCTNBC088	Chemotherapy	Low_CIN	57.5952	68.0516	198.838	0.465291	63.9217	15.1088	15.5988	95.2964	20.3409	85.4489	61.1888	8.50521	9.16891	10.8779	5.13869	2.5207	302.988	17.0636	91.4432	0.19322	65.2754	64.3127	80.9218	30.7404	0.813726	4.94839	3.6854	9.80249	0.593474	62.3778	24.6866	8.75081	30.2062	173.01	5.9099	96.9931	2.8416	18.6655	152.347	12.2409	217.981	28.5839	4.57399	171.289	15.059	0.771404	0.251424
FUSCCTNBC046	Chemotherapy	Chr20q13_amp	66.5433	131.364	287.895	214.585	59.8042	35.9408	3.79305	61.8061	24.9097	10.7677	133.84	27.2099	11.6471	16.3092	11.3806	8.06681	167.52	27.0124	51.7032	13.5593	41.7882	72.9242	62.0874	34.0297	12.5264	63.6822	7.83937	10.8525	38.2272	110.806	28.306	10.8549	35.6876	182.902	66.5561	46.4545	10.1199	17.9333	37.6233	28.0975	380.879	19.7984	3.07558	148.951	23.6327	20.6141	63.5552
FUSCCTNBC313	Chemotherapy	Low_CIN	61.0804	148.99	256.308	3.59328	54.7096	41.6827	3.23075	52.2845	6.94022	119.951	124.818	19.6318	7.67145	24.8142	8.7305	5.33621	373.369	4.27553	98.7257	0.574256	63.4225	164.563	256.711	12.5692	1.41766	6.05189	4.84167	9.41177	0.0647252	49.5409	24.7214	9.3519	12.7723	198.066	3.70645	101.562	3.18085	30.2932	155.033	19.9476	300.342	130.827	4.66733	184.356	21.3081	0.145984	0.226366
FUSCCTNBC025	Untreated	Low_CIN	63.9883	54.9033	233.232	2.42156	39.9523	4.29128	2.95515	48.0726	7.12693	61.7844	94.3573	18.2883	18.5321	4.39948	6.12108	2.22645	659.325	9.71047	296.803	1.48146	45.0764	60.2592	162.823	26.1627	2.18671	74.6971	1.84238	22.5637	0.51925	61.2668	13.1936	7.41699	19.8628	157.376	7.70947	105.954	3.22468	57.1308	58.3571	13.0943	243.373	15.3737	7.56886	171.231	11.466	11.0919	0.54122
FUSCCTNBC055	Chemotherapy	Low_CIN	69.718	152.678	307.129	3.69951	85.5395	13.0173	8.8596	78.3315	4.25173	250.863	107.337	29.3687	11.7699	45.8666	23.819	7.7313	393.12	16.7884	87.1594	1.74496	84.6183	132.241	227.882	26.7828	2.28237	9.46212	4.42708	19.2401	0.209787	64.6158	43.9523	9.85113	31.7028	372.518	4.7293	157.247	8.76073	31.0262	197.106	54.9356	574.607	31.0277	2.1269	197.232	21.4511	0.672116	2.03205
FUSCCTNBC288	Chemotherapy	Chr13q34_amp	129.705	790.75	501.429	919.979	201.005	60.0661	3.98765	315.662	20.2303	98.7761	196.367	12.8348	6.9281	20.3805	8.49149	15.4685	207.759	53.7794	234.213	1.1608	28.5235	94.6968	704.992	27.0141	27.217	328.307	10.1829	18.8596	22.5913	97.2644	3.54834	17.9291	228.266	665.709	93.4971	73.7181	34.1651	40.4846	76.0886	13.4339	502.512	50.115	4.04352	167.896	16.9219	2.89811	162.718
FUSCCTNBC039	Chemotherapy	Chr12p13_amp	72.5011	86.6805	157.993	3.34542	109.899	3.94092	4.40825	35.1734	19.6413	68.9734	95.7742	6.773	10.9895	21.8734	6.20633	3.36892	176.433	7.11955	49.8944	0.431566	28.0889	55.9695	66.0244	49.1332	7.72068	77.4227	0.884273	6.48848	1.43203	26.9825	8.42939	11.08	326.986	264.557	18.0347	62.1956	5.48172	11.0862	84.8407	24.6588	375.53	49.209	3.82992	124.451	4.71543	125.406	162.304
FUSCCTNBC300	Chemotherapy	Low_CIN	82.3747	505.743	287.863	130.168	68.7262	17.3343	4.40513	69.458	6.45697	52.0453	106.7	58.1179	37.7674	6.5719	14.7857	2.9319	186.694	44.94	57.3123	10.401	31.9575	133.654	88.1074	30.894	26.0853	135.282	3.03198	10.0872	4.4703	117.938	35.7339	16.9069	99.2382	262.319	23.0045	87.1917	22.8869	21.3512	67.0841	25.4095	528.583	53.0668	6.4331	156.367	11.4874	2.23341	37.2793
FUSCCTNBC028	Chemotherapy	Low_CIN	63.0709	101.666	60.4814	0.223103	39.6316	10.4376	3.9168	105.249	27.3142	45.6195	34.0865	8.38469	13.5619	29.8432	15.0745	3.60036	311.927	14.244	47.9209	10.2602	61.9717	53.236	48.3312	31.354	3.17607	2.83979	1.13738	6.20512	0.088567	69.0691	26.6815	12.8632	10.4871	100.035	2.15042	67.9772	5.95281	8.84433	129.609	37.1246	1108.9	40.4411	2.86406	168.733	8.7148	3.14738	0.482873
FUSCCTNBC384	Untreated	Low_CIN	89.1753	154.149	608.679	47.6598	117.738	13.6968	14.6478	107.752	21.7566	317.42	223.006	44.127	26.9072	54.9194	25.7606	7.911	261.971	25.0928	176.697	5.7557	77.657	99.1252	186.754	39.423	3.26325	17.0859	4.59043	57.5478	3.06998	132.457	16.3241	15.4279	69.6915	324.967	9.51751	174.081	14.5798	73.2241	119.042	32.4114	409.643	64.2769	9.84336	353.149	37.716	1.74742	13.5602
FUSCCTNBC081	Chemotherapy	Chr12p13_amp	77.3405	280.368	502.747	78.7332	39.4946	14.9964	24.7937	99.4515	23.1538	7.08081	96.7991	39.742	22.8472	14.4252	28.1	8.10113	249.712	18.8325	64.2625	43.1207	20.9481	60.5881	88.7038	67.8534	37.0049	54.3085	8.27371	27.7254	4.1658	292.767	61.2188	35.2413	80.7561	115.061	46.3346	220.02	12.0396	31.535	81.6291	28.8624	288.998	38.3046	11.44	145.538	19.713	2.42881	76.1463
FUSCCTNBC195	Chemotherapy	Chr20q13_amp	50.8995	153.501	83.7894	4.86868	33.46	15.7481	3.56776	45.458	6.78006	30.8652	48.9766	12.9128	6.09621	15.7429	19.2338	2.75146	275.777	9.34273	45.1396	2.42071	25.9989	54.2611	80.0991	15.5428	4.52891	32.4978	1.35179	4.13224	31.984	32.8383	13.4863	10.0089	21.9764	181.555	15.3836	56.2544	13.2101	10.2579	156.99	30.5354	420.18	17.1055	2.26018	177.524	11.7407	2.23805	14.7086
FUSCCTNBC351	Chemotherapy	Chr12p13_amp	77.9705	95.9266	116.166	6.87496	70.9681	50.5766	3.20383	81.6714	23.3846	53.513	87.3022	17.8976	12.6344	196.891	18.4016	6.02517	405.444	53.1528	71.4558	0.219834	75.4078	136.275	536.967	22.0312	11.0943	55.2834	2.3024	13.8124	1.56517	34.1102	8.85629	8.97688	35.4807	409.386	5.58064	95.1595	10.5809	22.3465	136.283	51.8417	596.975	37.7537	3.90528	202.925	16.4559	0.561563	1.33605
FUSCCTNBC001	Chemotherapy	Low_CIN	94.0888	177.514	172.778	4.41197	107.411	41.3272	5.60087	359.113	15.8724	38.9529	64.6934	100.162	48.4	97.4804	12.5628	3.59816	628.212	0.1912	189.858	0.209145	18.006	41.7013	153.736	54.7772	0.0732108	336.257	17.1252	3.32063	5.25924	135.693	15.1836	66.7597	26.4823	621.824	0.759711	296.036	2.06153	30.6555	120.971	52.5317	442.06	33.467	3.67582	295.146	15.5689	0	31.904
FUSCCTNBC309	Chemotherapy	Chr12p13_amp	75.6167	180.358	186.701	12.0804	47.0225	25.1751	8.10784	117.98	6.40594	71.011	98.4464	75.2769	18.1728	74.5497	37.0518	4.96801	316.339	10.7962	84.425	8.40424	51.8449	79.8436	179.728	42.5893	1.91643	21.0169	5.94625	12.379	18.3901	120.252	30.6905	14.0275	22.4488	218.208	10.6333	123.645	12.3743	24.1711	167.808	88.3639	537.404	29.1902	7.06994	179.154	43.0701	0.5785	175.487
FUSCCTNBC186	Chemotherapy	Chr8p21_del	65.6568	150.952	84.6495	2.80628	48.2608	12.6596	5.22947	92.9394	9.69503	47.9401	73.0891	31.9157	14.1213	75.8793	26.8187	6.97876	332.056	22.3397	133.531	0.422044	46.0414	84.7563	146.553	23.1749	0.901512	33.4573	4.99116	6.63385	0	67.9943	63.1721	9.88565	72.6214	248.689	5.2624	99.8952	7.12284	16.9352	81.9295	54.9703	744.041	39.7864	1.91414	154.994	13.8271	0.247175	0.467066
FUSCCTNBC453	Chemotherapy	Chr20q13_amp	68.1878	80.7504	269.403	2.59111	90.6339	4.02296	6.64829	145.716	53.7328	179.763	110.68	20.5842	34.268	9.33297	14.2641	3.16495	269.711	52.938	123.286	1.71626	150.832	60.9076	189.424	38.8681	4.00808	32.9816	2.18693	17.2019	0.617286	89.9805	23.1039	7.05007	57.3962	277.964	26.9468	106.342	6.471	22.1874	113.455	18.2905	494.517	97.9838	7.01253	294.473	12.0751	1.87606	5.86136
FUSCCTNBC438	Chemotherapy	Chr9p23_amp	72.9405	84.7299	235.943	125.08	89.0877	16.4366	5.19159	52.1092	19.5151	70.6742	106.262	14.8466	9.4721	37.6892	7.97047	3.45538	235.458	31.7297	162.487	2.50776	39.4818	234.058	70.8583	31.7605	32.34	210.735	3.88655	6.33658	10.1049	67.1675	20.7504	13.4868	46.4094	670.745	4.20947	114.711	55.9544	13.1927	62.6567	16.1712	346.433	53.9994	3.86949	225.631	14.8147	4.5241	36.0621
FUSCCTNBC212	Untreated	Low_CIN	94.5973	148.058	266.016	3.39311	89.6363	10.6279	4.02335	186.022	0.663755	177.855	164.879	17.6971	13.2964	25.2686	5.37467	7.12571	833.878	0.455137	107.563	0.884288	35.2214	117.388	561.753	13.8526	2.04571	8.80794	10.7973	21.2979	0.0223358	108.797	41.5886	26.0274	9.40434	457.917	0.355959	288.382	54.5471	390.383	175.551	41.0243	565.642	28.675	10.9845	274.71	27.2719	0	0.467732
FUSCCTNBC435	Chemotherapy	Low_CIN	60.6022	89.0939	57.883	1.42268	40.3446	4.12229	1.09233	96.0565	30.8171	57.1951	57.8649	15.2431	25.2445	18.955	13.4777	2.09285	249.58	77.0737	119.17	0.176759	55.6619	87.0088	148.115	19.2634	0.816216	3.68568	2.79553	5.45556	0.0842826	47.6936	36.4294	3.7811	79.5284	113.019	16.868	100.778	3.38978	30.802	48.9768	71.6012	573.388	6.72709	9.3369	261.433	19.9872	19.0025	0.214678
FUSCCTNBC229	Chemotherapy	Low_CIN	81.5016	516.994	85.2677	43.2196	72.8294	32.3405	5.75862	113.293	10.5458	160.98	98.5223	25.9073	16.3764	14.965	21.6039	5.85772	270.568	18.6201	89.7528	2.2506	67.0853	95.6673	293.438	18.0936	3.87795	172.091	4.68398	9.95054	19.8305	132.703	28.3246	9.82215	74.2466	302.233	10.3224	108.911	6.37188	37.134	57.9928	37.6387	213.744	91.1861	4.92874	186.988	109.443	14.8047	15.9601
FUSCCTNBC223	Untreated	Low_CIN	99.4432	178.746	418.076	124.52	131.829	8.0662	5.94462	105.028	43.2074	118.37	142.904	27.2279	20.4297	15.8126	13.354	9.85045	282.422	31.9626	135.077	1.48627	45.5432	168.761	157.148	20.8534	72.1051	424.103	6.49415	18.1278	19.9992	86.3661	34.1931	14.1178	69.2111	486.018	4.15182	103.497	25.8698	19.4366	103.798	26.3058	231.383	53.1732	5.69585	266.622	31.5408	47.6889	24.7375
FUSCCTNBC422	Chemotherapy	Chr12p13_amp	90.3744	116.661	173.661	84.3924	140.588	4.8128	2.12432	144.586	8.05461	161.168	157.343	19.292	14.9261	29.4672	14.0879	2.72823	432.524	13.8212	123.399	2.1173	45.8953	285.499	191.602	36.9976	8.4495	405.142	8.74111	11.9528	2.13801	224.806	9.22983	20.8223	107.722	665.637	1.56673	97.0939	9.5523	33.8268	141.226	25.3474	185.992	181.363	3.67166	150.773	18.892	2.46824	19.3631
FUSCCTNBC145	Chemotherapy	Low_CIN	75.4532	124.564	277.623	6.4169	66.9757	14.6223	4.39396	258.75	42.1461	56.766	117.526	25.1211	22.2362	10.1968	8.63735	4.65849	603.14	4.24311	106.32	0.580709	56.5424	101.467	111.714	20.4979	1.50495	200.496	3.95441	21.8292	0.730997	80.095	30.9328	8.25149	37.9484	353.508	24.7896	152.265	5.98078	29.0765	123.079	20.0241	257.368	29.9543	9.12557	291.947	14.6736	1.56229	1.7829
FUSCCTNBC198	Untreated	Low_CIN	74.0744	159.714	262.068	5.58571	64.4297	11.4766	3.77428	74.2886	6.52237	108.177	122.864	22.9202	14.5951	12.3322	14.3089	4.26973	335.975	10.8901	142.885	1.37686	54.3404	115.9	192.776	19.4755	4.62966	51.0355	4.8889	30.3622	1.19217	60.0349	25.7958	8.58306	40.3593	188.835	8.11253	123.832	10.6146	30.5425	139.514	26.9381	478.366	82.0208	6.20885	193.078	23.6016	0.909635	3.76936
FUSCCTNBC136	Chemotherapy	Chr8p21_del	75.5747	764.387	110.525	289.146	149.877	10.762	3.92862	143.647	21.7836	51.5943	57.1904	2.86945	3.00486	33.8374	9.16041	2.65825	231.468	42.2892	225.486	0.483022	25.2511	64.8547	77.0512	11.3928	19.7715	99.9318	7.01059	4.78024	0.15861	72.9635	4.9462	1.72853	10.3648	278.797	6.47516	34.3665	1.97535	7.54817	71.7553	12.9119	201.957	16.8295	10.9469	166.599	20.1204	32.4711	62.034
FUSCCTNBC196	Chemotherapy	Chr8p21_del	52.281	146.529	100.478	3.20991	38.2281	25.7602	2.56158	135.496	19.8961	34.2456	78.5614	60.0375	70.4162	13.7273	14.7951	2.70559	174.143	20.5941	77.9857	2.92089	34.8104	35.3208	62.7581	30.4661	65.5724	62.7555	5.74307	4.56361	0.645607	65.0412	16.8561	4.81556	24.0261	125.421	4.0817	58.3066	11.0102	8.60511	74.8651	26.5263	203.405	18.4811	4.32969	249.315	14.9824	13.5678	8.09768
FUSCCTNBC256	Chemotherapy	Chr12p13_amp	109.452	49.8262	264.708	67.7236	56.1827	21.2983	3.23215	21.5475	61.9205	18.7986	112.93	40.9932	39.8238	7.21756	4.5288	1.83015	163.689	36.7661	41.5957	0.51691	11.761	196.633	23.5565	46.2448	39.2638	155.832	7.0251	11.826	70.3418	94.8778	6.60435	13.2382	73.3412	459.054	3.05325	39.0452	17.2925	30.2631	38.5287	5.64986	136.999	32.7766	3.487	281.822	12.2612	0.839677	1757.04
FUSCCTNBC152	Chemotherapy	Chr8p21_del	44.3274	75.748	105.453	1.46774	48.7449	4.20538	6.48196	57.3124	11.6488	30.938	68.5242	8.13367	6.01228	6.27124	9.13735	2.47515	354.762	19.0369	92.1325	0.833099	15.9603	69.7448	27.1054	39.3234	0.974685	7.82387	7.58406	11.7847	0.0303375	19.8998	10.8379	5.41371	32.7555	74.1369	8.90666	43.8512	3.31437	11.697	132.754	13.971	218.432	10.901	3.0591	328.458	12.8772	0.262117	0.0670961
FUSCCTNBC044	Chemotherapy	Chr20q13_amp	120.768	303.697	249.944	17.6369	49.3395	40.1929	2.26298	279.3	9.56162	180.742	101.532	147.374	52.3899	9.39429	30.2486	3.62718	668.086	1.82183	114.965	0.397434	70.0692	387.79	449.18	50.1724	4.4829	415.909	7.17187	4.04416	0.15536	75.4012	251.807	17.9531	37.7339	245.73	37.1664	494.449	11.6945	41.6035	104.399	53.2562	880.471	32.474	1.71331	299.203	18.806	3.64997	3.26136
FUSCCTNBC255	Chemotherapy	Low_CIN	68.2721	72.655	104.209	0.517512	64.4247	10.8798	10.5534	109.299	17.2463	194.424	82.3021	22.0848	7.12407	21.5156	12.027	3.79933	416.928	56.2978	121.672	1.59738	73.5397	67.7066	425.057	23.2466	1.94222	3.02004	5.22091	10.4839	0.37983	45.2747	20.2784	3.74075	26.7107	204.584	0.98481	139.977	4.67146	56.5067	109.634	28.9088	438.112	17.2405	8.96312	227.093	26.3053	38.6344	5.51975
FUSCCTNBC383	Chemotherapy	Low_CIN	57.4088	212.122	156.39	2.77807	48.4054	10.2405	5.19605	80.8897	6.30305	64.5605	84.6397	20.4681	16.0742	37.3531	33.7543	10.0891	518.299	7.74202	61.2835	0.982206	20.2314	94.3867	109.107	20.4412	3.62726	23.2524	2.20781	20.732	0.277553	52.568	18.856	10.4556	28.4087	189.76	4.15285	99.2929	7.73548	23.9593	263.893	37.7996	352.413	19.7915	2.49706	149.251	13.4644	0	0.392056
FUSCCTNBC465	Chemotherapy	Chr8p21_del	53.4443	98.3261	201.294	5.27849	61.6516	13.4139	4.27591	39.3318	14.1516	179.884	83.0186	31.5921	14.8271	9.81591	11.0752	3.78771	200.263	7.84959	60.7632	1.8947	79.1436	105.483	183.529	34.0913	1.59544	169.283	3.55009	11.6535	7.18119	63.7812	30.5045	13.5192	31.3588	200.275	19.4682	128.947	6.34681	9.24874	111.106	21.546	388.605	72.8246	3.309	116.171	16.0753	2.46159	3.94795
FUSCCTNBC332	Chemotherapy	Low_CIN	60.6701	88.2465	112.401	0.621732	48.5147	9.22682	2.91197	59.1128	6.2026	60.1826	59.4461	20.238	8.80978	17.545	15.4367	3.84192	391.075	6.58096	79.8413	0.6318	30.9325	64.8752	113.316	24.9537	0.536385	115.661	3.11139	6.84703	0.0883803	63.1405	25.3587	6.6255	72.6938	157.242	7.15098	93.6089	7.99051	21.6918	137.567	33.3342	451.874	35.1045	2.19679	113.979	9.99534	2.21342	0.646008
FUSCCTNBC226	Chemotherapy	Chr13q34_amp	85.9734	150.611	30.0641	1.42258	35.7849	38.4128	3.42015	71.1136	13.8842	11.9745	23.013	7.57027	6.23071	33.1923	15.8344	3.80393	353.25	36.0973	86.1575	0.451266	18.4604	36.9762	48.932	36.5355	7.10302	88.6634	11.8993	3.17973	23.9456	73.3634	84.9102	17.3988	10.3764	151.046	11.6472	48.5571	2.32127	4.38153	84.4995	29.4495	1288.06	11.7314	2.36837	167.051	12.8997	20.5837	4.29096
FUSCCTNBC134	Chemotherapy	Chr12p13_amp	61.6513	178.816	153.02	5.31987	34.6923	12.3779	3.88583	99.257	6.4265	78.9591	62.9398	30.3629	14.2878	36.4745	40.0482	7.96465	316.896	9.3765	63.4913	5.68824	29.9946	80.5436	109.932	21.5312	9.22614	26.5914	2.5597	11.456	3.10784	85.3548	47.9348	16.7052	17.6903	143.369	4.04703	145.585	7.56718	23.9283	91.1385	48.3128	383.113	27.156	4.04112	147.498	15.6452	8.37126	27.8745
FUSCCTNBC467	Chemotherapy	Low_CIN	67.7771	50.8255	257.837	45.5711	61.5219	12.9807	1.89194	21.8248	27.0116	54.1862	111.042	16.0528	9.11286	15.1821	7.49866	2.04687	319.304	6.41611	47.3707	2.24698	30.6302	94.1457	58.4032	84.5548	23.3019	232.209	3.38962	7.66509	54.7722	64.0543	11.3762	13.1108	40.9323	349.562	45.0474	64.1981	17.5434	15.7081	55.7548	33.2736	412.29	44.3394	3.6107	154.503	11.8874	0.197728	68.5381
FUSCCTNBC149	Chemotherapy	Chr12p13_amp	57.9316	89.6607	181.358	6.77178	49.7757	2.23892	4.61383	450.934	13.0863	35.9499	93.5931	5.67171	2.83102	28.2675	5.13304	2.48073	217.566	17.4362	30.4774	0.360083	25.6237	39.2349	23.9094	36.2253	11.7067	82.2268	1.44863	7.45671	0.202447	53.0524	11.6376	9.08639	24.2894	114.414	150.967	50.0376	2.92538	11.9501	141.213	18.7586	266.863	56.9637	4.99749	141.971	17.0235	49.7129	82.0991
FUSCCTNBC448	Chemotherapy	Chr12p13_amp	78.2332	146.053	340.51	151.681	31.3426	42.2585	4.02091	46.51	20.9415	96.5132	92.4759	29.9052	18.2513	39.552	19.2348	7.39136	224.523	30.3958	95.5641	4.5728	76.7699	194.712	103.419	40.262	3.99035	78.2427	4.16992	6.74632	3.56177	100.189	27.5009	17.5212	81.071	416.313	5.09986	58.3455	13.0095	23.8428	61.8169	35.9217	464.845	39.8218	6.78502	158.526	36.757	0.925695	17.8754
FUSCCTNBC334	Chemotherapy	Chr8p21_del	77.06	212.753	242.224	12.7049	61.4485	6.82545	3.8149	133.811	16.5227	80.8881	113.593	26.9089	8.82332	69.4101	16.0966	5.98699	691.165	8.57349	73.7762	2.48563	40.8819	139.218	327.539	31.7279	35.8167	44.7096	5.9215	9.72448	1.23851	66.0938	19.7021	20.6199	20.932	282.262	4.8091	140.51	13.1129	39.2142	384.467	41.2776	329.27	14.7943	3.58787	222.629	15.1649	1.25422	39.467
FUSCCTNBC203	Chemotherapy	Low_CIN	84.3231	163.088	272.806	4.08213	91.3344	10.8475	5.86246	139.608	11.2218	218.275	162.947	26.1913	10.795	14.1941	25.6084	5.79382	339.479	27.7871	91.8671	2.39085	85.9718	114.296	343.241	22.0138	2.1716	11.7293	3.32031	17.1899	0.777996	68.4342	29.4439	11.4936	52.0486	353.884	8.20665	148.213	10.3342	52.5138	148.345	56.3752	553.9	70.5642	8.68302	256.568	27.1666	4.43663	11.299
FUSCCTNBC076	Chemotherapy	Chr8p21_del	59.2925	125.266	124.059	2.39868	36.0592	6.88375	3.85808	78.972	13.0348	26.6719	74.365	12.4349	13.9035	74.3823	24.2985	6.21604	249.906	34.4483	48.2714	4.30624	26.6467	55.3221	132.789	15.6579	0.984813	10.0668	5.17491	4.40624	0.729926	49.957	24.7718	10.4309	27.1926	135.533	14.4414	81.3765	6.04274	13.4021	108.759	57.1011	441.685	37.6965	3.11241	158.865	15.6022	13.0512	6.77901
FUSCCTNBC031	Chemotherapy	Low_CIN	66.0801	170.496	728.474	335.45	54.7515	16.192	1.34391	44.0921	2.75596	17.0532	111.874	28.2587	17.2948	17.4604	11.8773	7.04348	186.108	22.3972	83.914	0.896979	13.1521	62.1787	30.5328	18.155	9.07287	23.2492	8.10703	4.28573	15.2931	166.323	17.749	4.70935	28.3024	237.757	14.1355	51.039	1.93197	22.6098	44.1046	32.8736	327.779	49.7359	4.77849	197.925	17.6991	0.253294	98.8104
FUSCCTNBC019	Chemotherapy	Chr8p21_del	50.8203	109.816	125.901	3.19912	51.2561	21.2492	7.57961	59.8824	11.2651	21.8608	45.8897	11.791	8.57899	17.533	14.2203	3.89211	301.057	42.0864	66.5303	1.34124	33.8271	57.6955	55.5021	12.76	2.00726	21.9007	5.24263	10.3466	0.258326	36.4206	26.3243	5.86435	85.1444	124.655	6.36991	59.1875	6.00166	220.149	86.478	15.5569	244.974	35.6711	2.45623	122.217	11.6012	0.500439	5.07779
FUSCCTNBC239	Chemotherapy	Chr12p13_amp	33.5036	26.1532	18.7161	0.471649	7.9144	2.08914	0.565161	13.0465	3.51674	3.79652	21.7333	4.2625	6.30554	2.0668	1.69617	0.495327	190.63	3.57371	6.05794	0.173108	10.6935	35.8408	6.85658	27.8505	13.5838	4.84174	1.57115	1.8749	0.665402	46.2658	3.87519	1.16287	6.30508	114.972	31.2797	5.87939	0.888522	11.6665	10.5453	10.6646	62.9263	5.88957	2.06603	61.1899	6.56743	0.525049	0.0584265
FUSCCTNBC191	Chemotherapy	Low_CIN	41.8377	91.7496	67.706	1.21477	27.4671	24.7145	3.20271	43.3477	3.60669	49.0536	48.3366	9.87577	4.02675	34.6816	29.7759	5.20609	287.548	16.2407	52.2258	0.524653	34.7752	90.1097	129.991	12.4938	4.28525	31.1661	3.09587	7.09367	9.78446	29.6857	8.82977	7.79326	15.1007	205.073	2.40338	54.6432	8.31364	18.1431	60.6843	30.1922	310.789	6.13773	2.61642	88.0697	13.2874	0.957714	1.55836
FUSCCTNBC471	Chemotherapy	Chr8p21_del	85.457	91.1163	352.717	4.08184	166.033	12.7437	6.9738	186.81	6.72586	220.716	142.014	14.2274	14.0466	15.72	10.7721	6.29272	373.067	62.8545	192.405	0.923158	93.2649	132.125	240.654	21.6879	4.17499	97.1612	3.52965	23.4027	0.27241	128.447	43.1371	6.6809	125.572	442.879	17.691	97.3496	6.39058	134.829	142.88	21.4749	455.047	129.997	8.96105	307.168	24.9805	0.817923	1.33562
FUSCCTNBC087	Chemotherapy	Chr8p21_del	81.1845	221.477	285.037	29.4477	53.3709	26.4053	10.503	165.514	11.6193	67.9752	124.98	73.0903	24.9828	45.5712	34.5481	7.03286	351.468	10.4108	74.4295	20.3842	38.1145	95.2244	228.435	45.3017	7.77776	74.4078	5.68082	16.3087	2.68493	129.892	115.837	21.0884	24.4465	272.506	23.8455	176.619	12.1266	29.6667	106.952	53.6022	587.675	94.3859	4.99609	147.805	20.2855	1.1138	84.4468
FUSCCTNBC034	Chemotherapy	Chr20q13_amp	98.34	122.897	316.955	16.908	135.712	10.502	6.63584	137.259	19.9444	187.502	176.973	38.0286	19.5395	9.83511	15.8474	3.78075	434.201	56.1399	111.082	30.5774	96.8608	112.076	413.297	17.8731	6.01125	154.371	4.56197	29.9088	0.672594	122.176	62.7245	13.273	87.646	369.574	15.5454	290.637	9.32994	80.5772	139.507	28.7781	580.232	207.846	3.65313	328.435	46.9602	3.63959	7.7866
FUSCCTNBC352	Chemotherapy	Chr20q13_amp	99.4653	89.3006	193.197	28.1929	109.242	14.933	26.103	77.3233	46.7148	114.882	244.173	17.4224	18.3166	25.0146	9.73156	8.28385	277.58	55.6263	113.608	18.2577	74.2008	177.68	407.738	36.7325	13.0304	64.4768	4.09006	23.5994	32.1865	63.4861	14.5063	11.0579	43.1915	304.397	9.75865	176.148	24.0737	65.6371	69.0951	25.3382	529.591	184.398	3.15632	204.701	17.7307	61.3751	281.136
FUSCCTNBC282	Chemotherapy	Chr12p13_amp	83.5667	204.612	196.726	77.5351	88.0143	33.0281	17.1288	103.063	22.3856	124.487	289.726	19.863	21.3745	11.5392	5.93152	2.99774	233.324	25.442	181.279	1.91419	114.881	187.664	199.159	18.2942	15.1841	32.6154	7.28205	51.9111	11.242	109.858	83.7941	14.0884	26.2438	424.582	7.50685	166.515	7.26439	162.538	70.4972	14.5612	201.58	214.033	4.08451	282.631	28.2708	26.708	288.363
FUSCCTNBC024	Chemotherapy	Chr12p13_amp	94.2781	145.98	140.045	3.22975	42.487	22.02	44.8441	65.8832	15.8255	62.4353	81.8754	13.9475	11.7201	15.7493	25.8255	1.96669	489.152	6.93235	165.589	5.65978	31.6363	190.532	90.4063	38.4208	16.298	211.78	5.96927	25.973	40.3758	125.008	24.7429	9.65776	24.3273	233.797	2.83494	71.2641	21.7181	103.534	48.9023	20.8445	382.917	116.711	7.49398	158.681	45.3601	1.16228	236.981
FUSCCTNBC023	Chemotherapy	Chr9p23_amp	69.3076	56.0883	88.4643	3.83773	75.923	7.03661	3.96624	90.1584	2.14811	138.975	75.677	15.8244	5.35934	17.9815	7.96184	3.00308	242.871	1.54202	73.7472	1.77822	23.7084	70.4197	157.189	13.9159	10.3382	6.60643	21.0831	81.7997	0.268038	158.76	12.7036	27.0599	27.0503	302.646	3.54804	293.464	36.3617	623.827	103.611	23.5577	80.2498	307.437	4.78541	275.756	22.368	0.0678456	26.9213
FUSCCTNBC376	Chemotherapy	Chr12p13_amp	87.0804	1124.11	152.306	5.51534	42.049	14.2411	2.34763	40.7684	18.0259	46.6787	83.8024	15.2305	19.1592	40.3742	13.867	4.13973	302.342	23.5327	68.7558	3.74918	84.575	64.8374	39.3715	61.6684	2.82319	15.1817	5.03872	21.7825	0.12685	54.3884	17.8521	15.5587	22.1151	302.181	25.5343	125.561	3.37477	36.4424	34.7908	27.0275	779.69	53.6842	4.33346	191.812	12.482	0.181056	1.73734
FUSCCTNBC038	Chemotherapy	Chr12p13_amp	70.4953	22.2237	102.321	3.65262	82.453	8.53372	4.81248	64.4997	28.543	66.848	149.003	10.6104	11.526	39.3015	4.02813	5.57313	219.061	52.3284	171.66	1.12376	42.4769	133.664	161.51	28.7576	22.2625	237.427	8.87247	13.2404	42.7983	59.8595	14.9932	8.18118	26.5593	295.474	2.62915	97.1498	28.4784	85.7637	44.5315	28.6019	917.946	52.6931	5.8846	210.113	23.1398	1.21169	19.796
FUSCCTNBC431	Chemotherapy	Chr20q13_amp	90.2722	91.9067	304.055	4.55537	120.638	13.3331	5.2084	120.402	32.9855	93.4239	99.4827	16.8941	12.8044	199.457	13.4574	4.55752	381.736	74.9651	105.167	1.50966	57.0227	71.9453	156.581	15.8608	3.23634	167.603	2.43438	21.3721	0.373287	67.5182	22.3578	9.15615	100.983	417.618	10.2573	95.8539	8.76096	35.1714	305.205	47.9517	835.182	93.2018	6.72936	301.545	15.3391	3.3417	46.2625
FUSCCTNBC057	Chemotherapy	Chr13q34_amp	96.608	326.784	246.181	11.8795	38.2067	35.3437	3.94358	144.207	5.45036	68.3961	95.7512	59.1606	20.9312	47.6224	34.1957	6.78749	630.7	4.70223	88.9115	5.03959	44.5009	132.877	168.134	33.5463	10.2665	31.2954	5.27578	7.08682	0.345753	76.6951	129.515	20.8074	16.9078	158.407	8.8106	375.763	5.78079	47.4668	111.853	54.906	694.764	82.0902	2.29559	196.754	23.9841	0	20.2093
FUSCCTNBC201	Chemotherapy	Chr20q13_amp	79.7309	90.9913	139.429	6.73957	66.5803	9.34283	2.14213	209.326	23.6339	54.0851	52.821	10.6492	32.0835	30.2161	8.65903	2.15046	319.128	11.4423	63.4078	0.146695	57.6679	46.0786	154.446	36.7244	8.00288	40.4484	0.815245	10.6493	39.5868	28.0918	15.3487	7.85217	21.8119	211.679	15.7023	69.238	6.85955	13.5405	116.598	21.2002	366.854	19.7293	7.16102	165.046	14.8048	58.3657	16.2272
FUSCCTNBC258	Chemotherapy	Chr12p13_amp	54.3794	23.2237	44.8225	3.20253	31.9852	64.7696	2.15881	43.8206	16.7399	25.4247	64.9263	5.49404	15.6138	6.1149	2.31864	0.974636	136.271	17.393	44.7516	0.60731	38.2685	78.9469	59.0943	40.0936	8.15355	38.6668	2.24954	4.47892	1.36587	53.9469	1.89119	8.11122	19.3799	143.584	2.68939	13.9181	14.253	6.35802	37.286	12.0337	84.901	20.0607	4.08299	147.04	9.41153	10.0282	652.13
FUSCCTNBC385	Chemotherapy	Chr12p13_amp	58.3732	70.4673	148.938	17.4492	66.3879	56.6195	2.4993	38.2272	17.2311	46.863	63.2692	10.0205	9.70991	12.4878	11.6347	3.67166	194.909	19.8746	152.437	1.11721	82.3222	82.7519	96.6841	25.3596	24.4364	146.947	6.08247	12.1088	21.8588	85.0979	90.9668	14.9801	31.3677	250.786	4.35486	59.425	49.0846	24.0438	75.3563	20.6273	255.138	138.71	9.41596	160.201	7.94983	24.4368	47.6213
FUSCCTNBC083	Chemotherapy	Chr20q13_amp	93.0675	31.1718	323.343	94.5184	119.008	32.9786	16.4851	62.6079	19.1014	55.7263	216.305	52.3896	49.872	8.69235	4.59267	3.37603	239.064	52.6984	150.15	0.564618	32.2585	135.814	62.2691	30.2827	56.3449	91.1348	1.52109	7.3604	192.189	48.0403	9.49561	7.22004	54.8541	604.722	69.9412	98.7676	0.56171	39.9035	137.938	10.1599	285.285	499.975	10.7268	256.909	282.216	4.91493	241.947
FUSCCTNBC268	Chemotherapy	Chr9p23_amp	76.7534	750.851	253.056	15.0334	78.101	16.3998	6.23655	168.296	8.06777	97.5859	116.372	19.7493	12.0775	45.5702	29.489	9.50707	343.535	15.6077	89.0571	2.46819	59.1925	191.589	148.909	21.2568	26.74	118.07	5.77253	28.8192	0.538875	70.3961	38.4007	15.6217	22.6204	294.348	2.86608	115.235	7.84647	27.0142	152.124	37.8781	459.937	41.8541	5.69292	182.921	22.9758	0.0882258	17.674
FUSCCTNBC273	Chemotherapy	Chr12p13_amp	69.0285	433.946	141.949	5.4929	74.802	39.1015	1.794	150.363	11.6618	48.7815	107.79	9.1306	7.6599	31.8907	194.138	2.66676	315.074	8.98291	45.4116	1.00124	69.1339	132.641	198.528	21.7014	9.82598	205.875	8.14254	6.54215	3.58781	51.0434	21.2136	11.2171	74.2059	332.733	0.637338	53.3017	17.2157	50.086	93.6787	14.2563	239.221	37.4398	2.91149	90.6678	11.8083	2.32059	0.102852
FUSCCTNBC113	Chemotherapy	Chr9p23_amp	73.2379	91.3893	136.249	8.80071	58.5574	39.0338	1.01127	136.193	58.811	10.3007	94.0853	22.1061	73.6239	16.5465	8.60508	2.33926	221.217	22.7927	122.531	0.10049	40.4829	38.1084	30.2704	37.4508	44.6941	296.051	2.06746	10.8504	18.1432	445.941	5.7042	14.7298	138.286	173.351	23.5685	30.4339	15.9698	43.14	595.475	7.61931	128.313	16.1735	4.3754	116.635	13.4801	2.33791	46.4224
FUSCCTNBC260	Chemotherapy	Chr9p23_amp	45.2962	109.611	33.8785	1.14893	36.1651	12.8475	1.25446	94.7342	44.8632	22.3128	55.353	28.932	46.2449	3.61591	8.33446	1.48921	175.01	0.963266	42.3063	0.548877	14.559	37.5797	19.2435	51.7699	35.5546	59.2324	4.57283	5.99605	14.8601	119.664	7.92874	11.8561	10.3545	132.488	2.28398	32.4051	10.725	14.0189	49.8705	15.7548	106.605	64.2482	13.3206	102.752	13.5284	0.649782	70.1396
FUSCCTNBC412	Chemotherapy	Chr12p13_amp	141.653	59.7277	299.956	479.913	187.303	5.59088	31.9578	139.617	26.4318	98.3446	217.601	15.4887	15.1504	52.2453	5.8635	2.89439	186.214	32.4461	97.7419	1.7503	56.9629	165.166	160.804	38.6351	5.30133	1106.89	1.87719	10.3348	165.927	320.327	19.6667	16.9667	39.4658	906.193	36.2942	141.677	11.7162	28.7711	98.6912	11.7305	205.186	137.68	8.78787	325.196	50.1298	12.9601	405.568
FUSCCTNBC359	Chemotherapy	Chr13q34_amp	60.7686	295.058	70.9351	2.74491	56.7474	30.6981	2.07703	89.0363	8.30139	67.6123	72.3809	7.26475	8.33922	24.4938	6.36257	4.7509	250.305	29.7743	114.079	1.12081	21.2471	115.721	160.62	20.0937	12.9022	133.538	11.2203	6.8952	27.8364	51.6196	13.0176	14.6651	23.767	227.626	3.09781	43.9545	12.6373	71.4633	84.3318	37.0618	241.377	19.9458	3.0424	195.655	29.8834	0.145329	93.9163
FUSCCTNBC348	Chemotherapy	Chr8p21_del	67.1895	344.873	163.308	25.0953	53.0555	15.9842	5.65771	211.903	40.8046	60.446	141.942	17.2942	7.59038	41.1659	29.962	5.29546	263.767	31.4977	94.0977	4.85834	26.2593	73.0519	117.34	39.0481	6.68579	50.334	3.61393	8.07321	29.5262	85.4175	68.3232	15.2918	51.7552	334.772	15.8668	130.065	5.28304	19.098	80.0036	99.8029	375.34	40.1411	15.3612	212.946	44.8721	16.6141	17.2417
FUSCCTNBC354	Chemotherapy	Chr20q13_amp	62.9106	169.186	207.621	8.30391	61.5981	8.12302	4.32824	69.8513	21.348	56.1094	86.7627	28.4433	23.9331	33.6951	20.2415	5.27524	345.708	14.0698	86.4849	2.38718	49.645	129.185	163.233	26.2726	3.25151	25.4388	3.89879	9.98114	0.437121	73.0547	46.067	8.97925	26.0732	219.116	6.31762	113.239	4.69006	21.0927	122.11	30.1005	412.825	39.1937	4.15791	182.781	26.0779	0.11564	4.99312
FUSCCTNBC016	Chemotherapy	Chr8p21_del	50.6097	73.1727	169.047	0.766387	40.6632	2.19021	8.83446	59.3375	46.9607	46.8665	82.0142	20.9968	8.00491	15.9709	16.3781	4.83892	414.881	0.856572	69.5122	0.672275	26.1119	30.0029	107.498	24.7985	2.74798	3.17371	4.42791	20.258	0.0116339	34.6801	17.5671	7.034	10.0722	92.6333	2.45138	139.924	3.28517	45.5211	74.2445	18.6734	173.536	622.993	5.60773	220.358	17.8279	0	0.0421609
FUSCCTNBC452	Chemotherapy	Chr20q13_amp	118.246	166.037	665.857	237.165	243.855	39.928	3.46812	141.636	36.4263	132.879	155.721	26.725	11.0802	129.872	22.8767	9.50684	487.444	39.5212	153.269	4.35016	47.7634	184.999	206.314	28.1941	13.1357	80.0798	9.67253	9.91598	2.0325	152.911	84.3613	23.472	62.7516	600.926	47.0383	274.132	12.7751	36.4587	88.8542	47.3159	590.946	195.778	4.41083	351.443	22.4497	15.8622	123.781
FUSCCTNBC181	Chemotherapy	Chr8p21_del	55.2182	139.059	184.861	1.27323	72.2499	9.36277	5.8412	75.969	6.94717	74.7494	91.9276	10.1692	5.68361	49.0944	19.0929	5.70718	413.014	33.2967	85.3055	1.51924	57.8799	69.1379	165.373	11.0236	2.67655	5.79497	3.93932	7.23606	0.438414	81.7293	34.1285	9.36317	26.0533	277.535	2.84938	109.217	5.24665	23.5838	68.6241	31.1353	354.898	60.7281	4.71289	206.572	23.4456	0.725014	8.82536
FUSCCTNBC138	Chemotherapy	Chr20q13_amp	86.9913	28.3356	36.7294	2.67343	29.5557	6.87817	0.859981	61.2756	8.89166	66.7838	51.2994	32.6993	37.0282	13.1704	5.16359	1.3399	154.76	37.4422	55.021	0.175998	49.3779	24.688	63.2888	32.8457	4.67643	64.5036	1.97381	3.82536	51.119	13.1614	7.15656	13.7554	25.37	203.755	14.8457	23.0327	3.87356	19.4659	61.0422	10.415	508.13	118.285	1.48618	77.1554	184.746	1.78861	1121.3
FUSCCTNBC015	Chemotherapy	Low_CIN	66.3514	75.9697	323.212	6.0927	114.26	4.76502	4.37674	43.8119	18.9143	122.044	122.064	14.6308	6.71296	15.8496	6.65208	4.08261	531.507	14.873	145.655	1.98537	52.405	149.082	129.6	15.6489	0.93609	48.1791	2.6739	35.6167	0.0479838	59.4585	9.69472	6.68449	30.7496	182.204	2.92389	127.747	3.91594	36.6121	107.647	11.7917	418.351	79.7611	7.56131	365.431	24.1011	0.242809	0.790091
FUSCCTNBC059	Chemotherapy	Chr20q13_amp	43.8628	58.5543	132.325	2.90358	51.5682	6.10745	2.99096	53.1617	20.5084	36.7162	87.9598	12.4092	23.1226	13.325	5.61442	2.01064	307.53	29.5883	53.9873	0.265866	39.0713	25.4546	198.376	18.6738	5.17527	7.04527	5.38533	15.791	0.102385	43.326	7.43079	5.76269	23.2922	82.7564	3.47759	91.2324	2.64778	60.3502	70.3289	11.7001	195.571	23.3859	3.43331	174.761	9.40387	2.45056	0.333234
FUSCCTNBC265	Chemotherapy	Chr12p13_amp	60.3503	47.6688	174.382	1.02283	73.4429	5.87163	4.50357	382.386	15.993	76.4968	81.1585	10.7263	15.5552	22.6385	8.52503	5.00476	516.858	38.3518	86.3961	2.60475	50.7656	80.8678	140.926	13.3294	1.38145	15.353	6.79165	11.1188	1.27657	92.874	10.3384	5.04106	26.3402	221.325	6.81695	69.7306	7.25311	23.6735	50.0224	14.4677	517.63	97.7885	4.86242	303.077	9.61254	15.5321	0.175394
FUSCCTNBC208	Chemotherapy	Chr12p13_amp	95.3942	50.4644	100.475	1.33727	157.228	9.24932	4.64459	731.813	136.084	29.9717	82.9024	110.775	135.873	45.8813	3.64869	3.22318	296.302	81.3194	91.4631	4.55931	15.7103	72.7398	107.652	35.1238	2.90443	29.6046	1.64014	13.2797	31.1726	276.003	80.6515	17.068	24.1791	404.339	1.19355	86.8903	1.92759	14.5504	31.3443	58.8235	606.963	15.8967	179.2	399.911	43.9223	11.3815	38.5886
FUSCCTNBC340	Chemotherapy	Chr9p23_amp	82.6137	293.363	179.691	201.409	74.4263	13.7587	3.4375	147.538	33.0937	29.2211	75.2803	6.93887	8.11042	17.0611	8.22277	2.67712	199.315	106.765	72.6706	0.168797	27.2864	165.601	126.053	30.5531	16.8879	19.5579	6.45416	4.93326	24.0618	48.4995	6.40676	11.5832	165.729	396.557	17.7228	44.6161	16.2375	16.8663	51.7853	69.7313	630.664	15.4658	3.88847	162.089	11.7618	18.2386	52.1314
FUSCCTNBC118	Chemotherapy	Chr20q13_amp	65.2765	206.935	307.329	20.0919	39.8846	20.9386	5.51323	94.811	14.7035	66.4385	85.81	27.4585	13.1591	49.9502	27.9778	7.48495	409.646	3.35235	65.4999	6.35259	44.3614	118.833	130.01	33.8268	5.60691	22.9921	5.57997	8.6941	1.30687	73.3215	85.8119	13.3503	35.6638	180.771	14.0504	167.47	5.84596	23.0948	62.2438	45.2798	360.034	47.3872	3.62294	167.492	18.173	7.42831	10.0889
FUSCCTNBC461	Chemotherapy	Chr20q13_amp	90.3099	78.6392	80.3098	426.16	63.2966	9.62778	1.53252	78.0372	26.9065	19.1236	27.3643	10.3328	8.27617	78.9479	10.1684	8.1031	201.679	29.6741	14.077	0.369777	27.6573	67.5569	111.333	47.6174	0.366146	7.01992	5.48834	3.84265	0.341968	24.9906	7.42003	13.5329	99.8444	153.825	2.65893	34.7153	7.31588	7.79617	65.0218	43.8745	1202.59	10.3211	1.16593	283.536	6.2654	31.3715	16.6181
FUSCCTNBC215	Chemotherapy	Chr20q13_amp	47.8456	145.468	83.91	13.4445	31.4725	8.3836	5.68967	92.062	7.13427	52.7128	41.5073	41.9908	11.9256	27.4799	44.4794	4.51719	256.739	5.54125	63.1205	0.826427	24.6203	52.0783	66.841	31.7094	1.48572	22.5546	3.56711	4.51768	3.08372	40.2762	42.2014	13.7403	34.2974	154.569	12.2627	114.832	8.61479	16.6599	137.518	70.7603	276.059	20.6033	2.19883	142.914	11.8149	0.679665	3.35318
FUSCCTNBC214	Chemotherapy	Chr8p21_del	95.1312	294.485	306.547	11.118	161.128	14.0573	3.43833	69.4216	5.8163	113.806	136.397	23.1979	16.32	7.16733	7.95066	3.26747	285.89	89.5886	124.407	2.95817	43.7207	73.438	91.9176	27.8368	56.6765	247.661	5.58996	9.02779	54.6311	94.5278	57.3931	12.9185	104.896	454.925	10.8336	59.6119	18.3738	11.9996	157.93	12.2491	765.738	124.843	14.0605	263.654	20.6338	0.644058	65.7094
FUSCCTNBC158	Chemotherapy	Chr12p13_amp	64.6557	70.8146	70.6787	2.95811	48.6241	18.98	1.64593	65.4817	58.3396	56.4864	71.7916	17.6051	16.8873	76.0799	231.866	3.56412	253.818	36.7432	84.8103	1.18706	75.3433	500.646	130.873	76.8019	4.76748	8.32907	9.5065	10.4707	1.53078	92.5968	189.466	9.68137	14.1883	143.459	3.24316	123.044	14.7476	25.2355	70.3576	37.9412	493.362	41.1784	19.1282	231.407	15.6889	0.405307	11.5241
FUSCCTNBC326	Chemotherapy	Low_CIN	58.119	103.157	212.676	58.2977	63.153	7.31533	12.5355	87.7522	22.3277	39.92	156.986	5.03476	10.5217	10.2164	3.52497	1.14075	282.666	68.2895	146.302	3.38349	78.9612	62.3411	96.5808	16.5685	0.413255	4.77764	9.29225	14.104	0.629028	129.291	27.7849	3.02888	15.1774	351.994	0.700148	43.752	2.57521	11.3813	63.3728	9.93729	279.718	154.065	24.3604	267.991	23.6784	2.04628	1.90019
FUSCCTNBC204	Chemotherapy	Chr13q34_amp	94.1161	326.097	317.252	32.3062	86.2884	29.7868	4.69878	90.8665	12.7603	406.76	106.159	17.7246	12.4953	9.95902	2.40833	1.89009	208.825	28.506	164.812	4.59854	32.6818	262.27	302.268	17.4799	32.7198	132.299	25.2687	27.8181	8.97256	129.277	8.13651	10.5609	34.3248	499.67	3.54549	84.7175	26.1979	169.122	72.5318	35.381	409.897	65.7217	5.57952	286.929	14.9775	0.130615	62.3915
FUSCCTNBC297	Chemotherapy	Chr8p21_del	51.0196	216.545	75.0565	1.52758	23.9232	4.35651	4.76811	50.8642	6.1951	42.673	54.5606	14.3861	10.4058	9.76118	27.7426	4.94584	280.504	114.694	81.6751	0.492991	34.5263	55.545	91.4106	22.9719	1.3802	3.27636	6.27067	2.80503	0.116557	92.486	23.3342	5.08423	26.4715	99.3193	6.38382	67.364	3.88301	9.82006	109.796	37.9141	321.509	19.6502	4.39082	138.813	12.6896	0.274174	0.434736
FUSCCTNBC092	Chemotherapy	Chr12p13_amp	53.6479	61.4543	88.4029	0.714757	54.5669	12.1832	1.04799	170.276	34.1119	45.3959	36.2621	8.28459	3.74952	15.6317	6.11779	5.08431	328.306	3.33367	123.833	1.57872	27.2633	40.0553	92.5135	31.3297	0.915004	18.4412	1.59486	7.88576	2.92182	57.7101	12.6426	9.15392	33.3979	107.156	3.85318	79.0462	5.59661	20.5645	166.729	18.1389	120.401	15.9936	3.56412	122.733	15.6797	8.66364	1.3602
FUSCCTNBC168	Chemotherapy	Chr9p23_amp	106.688	293.117	265.859	88.0223	208.202	16.5852	18.1276	133.86	22.4307	105.118	193.147	31.0724	15.9079	18.7089	23.058	8.24793	271.052	13.2169	124.811	4.43789	64.4734	174.982	208.239	67.381	36.0295	164.515	8.381	23.3961	12.9944	94.9682	31.8099	13.1188	86.5094	406.446	7.19996	120.459	39.9378	37.4909	76.8791	28.7137	231.628	150.316	7.84638	253.733	29.9531	34.2199	296.198
FUSCCTNBC184	Chemotherapy	Chr8p21_del	65.2724	79.5928	85.9408	31.5641	64.9174	16.0015	7.61678	160.77	24.5355	39.6691	58.9564	10.6553	6.98274	47.5662	9.09835	7.5709	353.036	39.6469	108.186	0.533655	23.2651	77.4431	90.0469	10.6368	40.7385	43.5623	15.8009	10.0826	0.331151	39.6026	53.8157	9.34491	33.8719	255.044	1.24798	54.6442	4.95315	11.0197	76.5188	14.1452	938.051	21.6358	5.20261	107.665	12.0579	9.54003	5.1292
FUSCCTNBC305	Chemotherapy	Low_CIN	44.3199	67.0147	89.3792	1.25113	26.4658	4.45307	1.34643	27.3731	16.9636	43.0409	65.0173	11.3133	3.85821	13.4071	6.89404	2.74133	165.386	1.19697	128.283	0.0960135	23.9332	51.056	89.6135	5.82098	4.38526	99.0079	2.22139	6.36501	39.3991	36.5217	10.7263	4.76917	33.0881	98.2521	24.8479	121.195	3.128	17.9338	100.21	13.6595	307.302	380.816	3.56588	94.8643	12.581	0	0.485056
FUSCCTNBC165	Chemotherapy	Chr13q34_amp	84.5891	117.537	209.712	70.0563	142.9	7.01039	2.09139	39.0923	19.0461	143.119	109.267	8.06366	5.88106	30.4637	6.63631	5.18089	231.057	60.7801	66.5302	0.857983	29.4794	168.987	212.965	64.4848	25.2456	168.505	6.28413	18.084	2.58257	25.3526	30.0847	11.5686	224.451	338.75	2.74941	65.219	22.7974	33.6006	60.6769	13.2909	465.226	60.374	1.74853	251.831	11.0046	6.5481	257.172
FUSCCTNBC237	Chemotherapy	Chr12p13_amp	52.033	22.5485	22.1763	1.20415	33.2715	34.0006	0.199326	47.6702	23.5464	40.17	29.2361	5.10449	6.30185	53.8885	50.5282	15.9288	344.17	60.6254	49.9441	1.65608	8.25802	337.248	221.794	22.2955	7.61506	1.73456	3.02176	1.7584	22.0642	49.945	1.03254	12.2469	28.0401	243.879	0.738664	14.3446	1.59717	119.196	23.4133	18.0189	270.179	4.7063	2.14352	78.1914	15.5749	0.0758219	0.558441
FUSCCTNBC047	Chemotherapy	Chr9p23_amp	56.266	94.5182	191.243	1.24482	100.344	16.7878	4.2948	159.821	12.8711	66.9883	75.4745	9.97138	7.93444	15.518	11.6879	3.82054	285.802	15.1382	79.9411	0.231148	19.5114	85.1292	105.59	12.56	2.12795	24.4137	2.85065	12.8605	0.33693	54.2317	12.5323	6.61526	20.3439	234.979	2.8852	92.336	4.72297	24.333	171.52	45.2071	227.292	43.2073	2.53465	153.127	8.46862	17.323	2.86052
FUSCCTNBC085	Chemotherapy	Chr9p23_amp	33.049	24.1503	43.8576	0.607451	18.875	4.17045	2.36438	15.1414	21.482	33.4379	29.6673	6.26757	9.57474	3.33972	1.5899	1.22914	137.046	5.61909	49.1326	0.0977821	17.3152	86.8246	23.5965	23.6769	22.3744	48.1066	1.60888	7.05577	19.2132	45.172	7.60133	19.3292	13.2832	88.694	2.22358	43.8689	15.3675	4.19391	21.5681	3.70415	81.3641	8.34015	4.20185	77.5869	66.5878	0.316645	3.92529
FUSCCTNBC006	Chemotherapy	Chr9p23_amp	54.983	980.598	12.8593	1.26793	14.368	9.5718	25.5216	24.5109	14.8091	19.1042	31.3274	8.28463	3.89253	7.50166	0.972908	4.83939	120.123	6.0682	81.6834	0.124927	119.73	135.473	34.2344	9.75037	45.5053	3.44662	4.37829	15.9878	18.5406	89.9856	0.988916	4.40217	19.1255	344.914	2.95873	61.3416	22.3105	8.08854	17.8417	30.8029	33.5683	83.6775	6.56618	79.2975	1.92928	1.37702	8.75077
FUSCCTNBC050	Chemotherapy	Chr8p21_del	63.6463	151.695	246.747	3.98055	40.4953	17.0091	2.50807	66.2903	1.48807	122.629	127.188	38.547	13.7735	8.26966	14.6663	3.29728	406.901	1.06771	72.429	1.12408	53.3894	57.3293	224.25	47.8674	6.09137	12.5884	8.65258	28.4626	0.245512	95.7886	29.8481	8.91928	16.0762	128.056	13.7657	204.996	5.46287	43.1779	67.0972	23.6119	427.202	26.6965	3.06769	172.196	34.3411	0	4.68428
FUSCCTNBC406	Chemotherapy	Chr13q34_amp	114.385	1045.29	322.217	59.4802	142.796	28.8777	9.11528	133.822	8.59088	391.863	169.312	20.9633	16.4824	68.9395	13.6315	5.69361	295.723	18.5122	155.068	3.87237	109.489	349.604	238.143	31.808	75.2604	116.685	9.2448	24.0306	10.0622	44.4589	55.2916	22.3608	36.4507	475.477	1.15575	164.85	31.9515	69.1359	69.9786	52.1042	620.641	190.661	8.11662	261.365	36.1642	11.2773	202.998
FUSCCTNBC283	Chemotherapy	Chr8p21_del	78.8591	210.274	222.284	57.1399	52.966	24.837	8.14075	170.373	15.9092	61.6018	101.893	33.215	13.0587	34.2711	31.9569	7.92218	327.483	14.8685	68.564	12.6207	45.9275	63.7912	131.898	30.7235	17.6777	54.9929	9.48029	11.6336	6.54443	125.727	47.0372	9.8219	35.231	281.156	17.4248	105.109	16.0833	32.0906	78.5511	49.6105	794.87	50.1125	13.1506	160.406	26.258	5.15892	33.0577
FUSCCTNBC284	Chemotherapy	Chr20q13_amp	74.903	856.909	116.755	196.146	83.7667	21.9769	2.44849	110.28	22.9419	53.2547	74.204	10.1676	5.49176	12.6853	44.1819	2.15427	281.215	76.7668	104.672	0.240377	33.0866	160.489	123.885	28.0948	9.65561	42.0922	7.54233	3.54442	8.5335	64.7318	13.9394	10.5999	38.6355	242.075	46.1983	68.0742	8.72255	30.3302	69.1066	47.1016	434.917	34.6665	8.0504	165.165	11.0243	3.68637	9.60475
FUSCCTNBC066	Chemotherapy	Chr8p21_del	64.4577	211.498	220.644	5.55935	45.0531	18.3983	4.68685	85.2967	5.97039	67.9774	113.898	24.8407	19.5412	19.934	19.5612	6.55541	376.668	15.4703	69.1518	3.31443	36.3093	117.76	135.994	23.9022	3.81692	6.53679	4.99038	13.7569	1.35694	71.1273	62.0539	13.1639	53.1677	136.458	9.96406	140.976	5.27373	30.5622	76.6024	37.8799	407.277	35.9173	6.79378	230.192	22.3182	0.538489	13.8931
FUSCCTNBC004	Chemotherapy	Chr13q34_amp	50.9317	128.544	89.4024	1.55799	29.3711	27.2806	2.36638	66.8579	1.10525	67.4238	43.4051	12.8587	5.33518	39.4041	11.616	8.92017	355.811	9.98003	39.6714	0.460386	40.7389	96.2064	155.46	18.2047	2.40664	8.37921	4.37999	3.33109	0.156869	38.51	24.6433	8.75627	33.2128	191.847	7.21473	106.354	6.66739	21.6929	230.108	35.3714	318.893	16.9103	0.807966	142.088	11.627	2.27281	0.147339
FUSCCTNBC110	Chemotherapy	Chr12p13_amp	41.4544	95.927	38.0378	2.12046	62.3682	7.09129	3.18284	50.6928	7.86214	45.221	24.7612	13.2926	5.23078	20.8443	20.1598	3.94188	234.064	10.3914	48.9907	0.775583	39.2459	55.5825	110.688	10.5961	1.72691	16.4551	1.97265	3.69261	18.498	14.1741	9.35096	8.58037	6.29483	157.181	2.94088	45.3	4.84367	9.67609	95.5064	28.3087	643.047	7.60228	1.38308	77.6155	7.97581	9.58024	5.54731
FUSCCTNBC030	Chemotherapy	Chr12p13_amp	67.649	221.74	145.405	5.17472	36.2196	21.2291	3.45264	103.302	39.1689	30.3442	95.1148	25.7943	13.3044	93.1856	26.1608	5.41649	492.432	46.0482	128.18	2.25809	45.4594	95.6958	128.402	22.6923	5.72995	34.0154	3.92098	6.70247	0.0949897	58.747	49.4015	20.0352	33.9924	295.325	17.6274	157.197	7.77798	12.2588	114.481	24.8862	318.022	109.565	3.81754	188.208	17.6056	7.38689	13.4206
FUSCCTNBC007	Chemotherapy	Chr20q13_amp	59.8756	46.4886	124.846	14.2794	57.7643	6.75574	0.749371	61.085	13.5189	45.7122	31.6863	19.5965	15.7631	25.0973	4.50569	1.95467	210.192	24.0239	36.5555	0.55167	105.503	131.703	201.943	16.4765	1.09845	74.8589	1.82008	10.0674	0.0859368	39.3496	1.90098	11.6513	55.6635	97.4129	1.37369	22.7667	2.05229	6.15467	182.735	11.3751	158.692	568.399	10.7993	143.677	23.9525	12.6081	8.92167
FUSCCTNBC425	Chemotherapy	Chr8p21_del	78.3194	102.896	128.859	4.66597	95.1488	11.1991	3.35806	59.8974	9.89041	206.866	84.7947	19.105	8.35003	16.2614	19.703	3.94085	266.637	77.0261	109.296	6.21641	80.272	200.684	321.961	20.9285	6.0693	15.0819	8.19883	18.3744	2.847	34.247	14.0261	22.7118	66.3938	282.683	14.8728	113.111	5.87459	21.3055	132.16	84.2216	906.054	43.4257	2.23004	249.185	21.7068	1.82541	3.29869
FUSCCTNBC068	Chemotherapy	Chr9p23_amp	51.9973	102.364	87.9833	54.7835	51.9829	5.12326	1.6372	33.6539	30.2684	19.6727	41.9531	14.5911	6.50396	20.7608	8.95352	4.56025	290.945	12.2958	31.8588	0.785125	16.74	47.5928	34.5302	64.9183	30.2027	77.5225	4.02282	3.91024	23.0989	105.561	29.4294	6.94766	63.1796	266.162	2.96188	93.4759	3.19285	4.67069	156.173	9.93424	111.331	19.2222	5.08014	94.1002	19.5283	21.9644	112.945
FUSCCTNBC329	Chemotherapy	Chr13q34_amp	81.8582	102.868	156.469	255.346	134.278	19.2298	2.65774	92.5714	17.7464	82.9604	190.839	8.91615	6.77422	34.6617	4.01291	5.2032	258.531	68.9776	172.049	0.890027	33.1332	211.637	196.658	28.8995	36.4258	61.8869	4.03717	14.4961	0.336592	56.8449	19.9756	12.6092	176.827	427.015	5.94007	103.914	9.73736	33.7263	53.786	19.5573	633.019	33.3485	4.47309	226.01	9.18455	0.342606	1.7955
FUSCCTNBC137	Chemotherapy	Chr13q34_amp	67.0039	54.345	36.9166	158.96	46.2628	7.69984	2.06706	46.9016	4.59555	4.71505	28.1847	4.47109	1.97676	34.5918	4.21747	4.31661	269.363	26.3207	73.671	0.232633	6.48904	151.376	23.8404	10.448	6.56237	1.36375	7.01816	2.96877	0.166284	19.9673	4.55088	9.36467	56.0446	274.601	0.960229	52.3134	35.0123	4.95414	85.1611	13.5963	1137.74	23.2708	1.003	135.552	3.86707	27.5791	1.27614
FUSCCTNBC441	Chemotherapy	Chr12p13_amp	105.59	424.789	680.811	308.789	154.885	27.9735	5.24336	59.5489	15.1276	250.499	202.046	18.2391	11.8205	12.4357	13.2366	3.68181	197.901	22.8024	98.0109	0.939456	88.714	284.51	287.101	47.3423	4.65585	354.821	4.85771	14.7014	11.3466	82.6633	31.9467	10.4978	218.34	527.675	9.65005	112.339	22.209	27.0219	56.4959	22.4744	347.814	163.172	3.29535	205.822	26.3036	3.88208	24.9084
FUSCCTNBC232	Chemotherapy	Chr8p21_del	72.715	219.914	181.867	33.8492	42.2229	40.0546	5.41526	101.887	7.19798	44.9563	69.6244	47.3466	16.2189	19.8736	35.9745	9.43803	376.274	8.8603	71.7456	4.53534	37.3293	103.328	156.952	41.8821	6.28822	52.3799	6.0788	5.29998	3.7296	72.5847	79.5407	17.7132	21.8597	230.945	35.5611	155.493	8.30651	16.2431	105.983	84.1269	695.355	37.5969	1.85748	129.466	17.4575	0.898815	12.7332
FUSCCTNBC246	Chemotherapy	Chr9p23_amp	56.9477	145.07	186.789	4.45699	57.2704	9.27896	3.01768	61.2137	10.4491	70.2887	76.1683	21.825	8.3584	7.11543	12.8531	4.1195	420.884	8.60484	112.175	2.78727	36.9511	74.6132	129.859	20.6131	1.70089	67.5651	1.59787	18.994	0.880181	78.917	12.8845	7.12672	41.8328	167.923	19.7569	70.263	7.64663	21.008	249.571	23.853	329.467	48.8286	4.92703	138.548	13.6743	0.582235	14.9786
FUSCCTNBC308	Chemotherapy	Chr8p21_del	91.7116	261.859	286.138	15.2398	88.4643	39.0626	4.45401	136.719	11.1606	109.264	131.365	55.8143	20.0433	71.9269	23.1154	10.8374	502.446	16.6393	102.778	9.79459	61.1167	194.514	372.354	49.6972	9.73661	63.7436	5.81088	15.2269	3.30845	129.142	79.1982	25.3882	39.2482	300.405	11.0629	180.602	12.4108	66.4627	21.4608	108.661	1122.06	60.1121	6.34903	258.709	29.8381	3.12328	32.8586
FUSCCTNBC102	Chemotherapy	Chr12p13_amp	61.6258	652.013	96.7123	2.50285	36.1346	27.705	3.04006	277.654	17.9823	24.4437	50.0072	6.87597	14.2643	21.0757	10.9435	2.65435	192.296	86.1717	93.1122	0.387979	19.2442	61.4495	44.2239	28.3003	16.2443	132.867	5.56096	5.09898	0.0291388	77.3126	5.24693	12.2409	69.0278	165.631	5.74268	56.3777	1.5074	39.548	74.5903	56.6018	499.76	7.54622	3.69517	201.962	40.132	11.5201	1.48375
FUSCCTNBC261	Chemotherapy	Chr12p13_amp	109.084	336.614	436.318	66.1119	87.5445	12.182	2.3621	50.42	20.9808	319.337	136.038	15.3425	3.90701	43.7855	7.92124	20.4018	328.6	15.7232	117.449	0.464655	29.0227	235.613	87.0252	24.4593	35.941	841.875	18.1731	9.98502	2.27544	37.6941	8.00647	18.5291	71.6174	818.181	3.28231	97.9832	6.66625	10.9869	99.2673	17.0431	502.926	55.5585	2.83719	228.1	22.1387	2.66194	50.0278
FUSCCTNBC128	Chemotherapy	Chr9p23_amp	79.4493	199.832	180.123	62.025	135.509	14.7151	6.57317	55.4109	22.0276	62.4209	93.6437	17.0478	10.7866	13.4706	18.1509	7.35763	221.075	14.2716	64.513	4.27689	71.9124	358.613	147.861	45.8192	69.1354	273.997	6.10484	8.05448	12.6765	67.6644	48.9917	15.3265	97.0403	284.524	18.1295	71.3871	23.5156	20.4575	41.2147	19.4594	231.031	257.22	5.36732	157.909	10.7749	10.1107	482.121
FUSCCTNBC234	Chemotherapy	Chr13q34_amp	95.9464	210.456	106.916	86.0488	147.551	12.1466	7.09176	80.0609	42.8585	125.6	143.613	13.276	13.7337	69.1841	14.4884	3.94682	208.536	36.5434	133.784	1.92602	54.4078	129.746	211.031	32.4983	9.73882	126.968	1.65587	16.4821	23.1172	75.4228	27.5655	11.8944	104.337	412.557	9.7006	140.34	43.3565	16.8366	73.9191	43.7772	752.81	75.0634	5.58316	211.903	16.0765	72.1038	47.5515
FUSCCTNBC458	Chemotherapy	Chr9p23_amp	120.52	698.39	751.421	420.404	125.845	35.9866	2.94115	100.002	18.3711	123.968	216.448	64.4148	41.5012	51.8872	15.0938	6.0592	310.274	71.6775	187.141	1.92681	51.1728	181.518	216.787	42.3393	95.3221	259.115	8.49302	13.2935	11.9937	87.4709	22.8395	14.369	121.452	318.559	44.2876	70.8574	8.85215	30.5695	129.041	19.593	278.789	439.871	10.0364	271.806	20.4846	0.296086	92.6093
FUSCCTNBC130	Chemotherapy	Chr9p23_amp	112.202	67.4943	133.698	2.49144	93.5471	14.2831	5.23803	972.076	145.766	82.6257	61.6779	44.0276	54.0697	26.8344	7.4747	4.51832	351.524	47.1947	138.005	11.3625	34.3713	60.1362	102.331	17.4779	38.5495	126.205	4.56306	16.441	58.8466	39.1245	32.3738	10.1505	79.8188	152.915	1.45631	104.67	17.4312	45.2701	121.561	18.0028	309.687	42.9193	11.7107	201.354	50.8828	366.586	43.2948
FUSCCTNBC266	Chemotherapy	Chr8p21_del	87.0342	359.901	383.89	71.9315	73.4334	11.3145	6.17685	81.4714	11.6012	134.071	163.441	17.2679	12.1691	33.914	27.8804	7.55971	317.213	18.1065	90.4152	8.95545	53.8076	88.9365	196.549	22.2749	25.8888	85.8027	6.13773	14.5048	13.1367	94.4241	43.1463	13.1663	58.3924	363.524	19.501	124.911	15.1484	40.3597	62.5279	43.5538	372.161	99.989	6.7174	203.765	25.4608	21.753	116.979
FUSCCTNBC290	Chemotherapy	Chr13q34_amp	42.7468	78.8402	26.2034	3.74674	35.5991	4.17054	0.958474	24.8345	12.7448	14.9751	38.8471	9.48729	5.32229	11.8822	5.08313	1.20946	211.519	0.64486	27.2899	0.380201	59.2153	47.8254	35.5221	4.60547	9.80821	30.2552	5.48952	0.921611	0.277928	79.2864	3.7016	2.85738	13.1072	251.113	3.92373	14.6833	4.44839	5.77826	64.9441	11.7977	621.547	18.0158	1.71307	98.4673	7.43691	0.379101	16.6307
FUSCCTNBC148	Chemotherapy	Chr12p13_amp	93.304	315.043	557.138	74.7397	95.1639	11.1145	8.02325	131.652	23.3741	94.0337	278.798	13.0385	14.5635	18.4899	16.5435	6.79134	370.639	23.9693	147.136	7.10376	56.6354	104.745	126.237	30.4814	5.02326	37.2834	2.76014	31.257	4.39387	109.286	25.5278	15.2727	63.8451	534.548	13.8543	191.094	16.4566	34.9227	90.7905	25.971	363.176	41.6478	15.6645	274.092	19.5873	3.21824	18.0776
FUSCCTNBC437	Chemotherapy	Chr12p13_amp	74.2248	1084.91	103.068	330.725	102.425	13.8585	1.18491	79.6726	4.09779	57.0258	67.3502	6.7375	4.92231	13.0159	12.8645	3.91842	171.825	65.5841	86.5317	2.41996	28.0626	113.84	123.331	30.8119	34.1572	138.082	5.73115	6.74763	9.62786	48.777	11.3047	17.6806	337.385	235.151	6.35034	36.203	39.084	19.8025	71.2241	19.4863	447.708	35.5084	3.2257	149.897	10.6157	0.67877	11.1411
FUSCCTNBC257	Chemotherapy	Chr9p23_amp	63.7852	140.817	98.6256	6.57828	69.0753	7.67503	3.65904	92.7089	11.1257	131.348	61.3605	21.1818	5.65364	9.93186	33.022	3.00138	255.88	49.9422	88.4402	0.408076	39.31	127.044	153.391	22.7403	16.3021	7.38344	6.60699	5.50127	0.34971	78.126	33.9452	8.072	28.7894	364.283	24.0434	113.536	7.93239	23.6056	63.9582	91.7493	554.952	28.7706	8.73399	247.464	16.8002	0.164441	7.94611
FUSCCTNBC173	Chemotherapy	Chr9p23_amp	57.8227	240.748	255.107	10.5065	31.3872	22.2448	9.80601	100.925	8.78527	36.731	85.9608	38.3542	15.4883	63.675	58.8502	11.1709	375.019	13.5415	74.928	11.739	29.383	84.5675	87.5764	41.431	7.51785	12.108	4.9296	17.102	1.75961	88.631	66.8262	20.3883	24.8169	155.657	15.404	144.226	7.29339	29.7838	133.337	67.356	209.742	36.3756	4.1916	193.898	26.3935	0.554073	21.0701
FUSCCTNBC330	Chemotherapy	Chr9p23_amp	86.0875	338.363	614.349	1247.68	53.0373	11.956	1.25764	89.6346	5.48112	46.2237	87.0534	7.22685	2.23914	45.2938	9.26961	3.17793	256.814	17.7825	112.34	0.188935	12.0302	60.2669	87.0918	11.6702	17.1277	260.134	6.1324	11.5088	10.4086	45.021	10.1118	23.1374	193.764	358.696	5.93726	40.1053	37.5336	8.5702	120.812	17.7717	538.397	21.0998	2.26483	114.898	6.60418	0.106462	53.0894
FUSCCTNBC107	Chemotherapy	Chr9p23_amp	42.2418	37.251	44.1195	1.23975	30.6702	9.60837	2.08244	30.3273	7.91736	11.0486	50.7549	4.25733	2.12446	3.84611	7.41764	2.04406	319.987	24.1559	62.1348	0.269731	14.3826	105.089	28.5063	18.8945	8.73618	3.89888	3.50604	2.68761	0.73357	39.2196	9.07514	16.4379	23.4606	174.399	88.4069	25.4623	1.3413	16.5142	52.7282	12.8044	393.318	14.7524	3.68898	125.647	6.03553	0	0.56485
FUSCCTNBC233	Chemotherapy	Chr9p23_amp	74.8923	136.727	193.04	89.9192	62.1399	22.629	9.21067	373.095	51.2859	56.5832	117.782	30.1365	25.5012	15.0924	25.7899	7.21378	220.625	28.2694	111.123	14.5214	37.9665	59.0337	58.7492	25.5844	5.99946	257.226	5.15407	18.2512	22.5244	189.082	33.0341	8.76634	26.2473	205.85	15.3695	137.808	9.99466	38.1882	187.652	41.4154	268.585	59.3787	14.0597	373.403	35.9792	26.2444	59.5198
FUSCCTNBC073	Chemotherapy	Chr8p21_del	55.4301	149.158	114.177	2.26362	46.8596	22.4279	4.41015	81.5185	8.82374	30.9518	90.0051	15.2807	9.8646	48.6093	19.8373	7.36639	305.475	7.64574	91.0583	0.755783	15.954	69.8179	69.7766	14.8602	2.98574	9.44778	4.83494	10.5846	0.657315	70.6543	38.3547	9.44799	23.3656	156.545	5.85767	96.4132	3.8726	27.0048	148.284	31.3353	707.149	152.842	8.41211	145.875	15.112	3.06826	1.59062
FUSCCTNBC295	Chemotherapy	Chr13q34_amp	58.7528	50.7169	49.7932	18.8554	43.0994	31.0172	3.11632	131.547	28.8075	15.6198	78.0527	20.8329	37.2505	6.50359	3.14166	1.00937	176.901	24.8525	59.2725	0.222886	27.2184	19.2754	18.0417	36.8724	48.684	184.613	1.11496	2.2239	33.2294	347.076	2.99766	2.01724	7.77556	130.536	68.1804	24.3208	3.75399	19.6348	181.403	2.64723	73.1187	7.83937	11.5056	116.489	5.11483	0	511.151
FUSCCTNBC426	Chemotherapy	Chr12p13_amp	75.1321	126.071	423.366	114.265	101.162	11.8833	0.454845	33.9734	19.9771	21.9664	256.732	402.854	249.663	10.6898	34.2634	3.11975	141.821	14.8625	150.687	0.247468	11.9158	184.829	45.2501	51.5068	50.2573	79.4686	4.69542	4.66858	1.02562	59.1147	20.5373	6.38784	107.896	606.471	13.0364	14.1436	8.74814	31.0293	62.8674	10.2683	65.5192	13.9614	8.89619	160.301	8.53741	1.99636	4.0397
FUSCCTNBC243	Chemotherapy	Chr8p21_del	55.4793	93.5791	214.558	3.66923	73.4308	13.9341	3.34535	100.002	8.8775	135.737	69.1602	14.3035	5.95175	13.9685	13.9433	4.88727	238.512	4.0734	81.9139	1.73463	57.2455	97.946	171.699	20.2296	34.9136	59.8126	5.42409	10.3074	0.318474	23.5693	35.4731	6.97074	46.4136	236.891	6.89666	114.951	11.9843	11.0258	37.1364	17.7469	329.879	34.1032	6.47178	185.788	11.9056	0.726961	7.62987
FUSCCTNBC277	Chemotherapy	Chr8p21_del	51.8702	72.6537	127.526	2.22695	52.983	7.01168	3.31926	42.9931	6.30042	85.0906	59.5987	12.0648	3.9411	55.082	21.1878	4.1668	272.832	17.2997	66.6236	2.52619	61.9017	103.358	119.955	31.9188	12.318	20.5098	2.60378	7.1125	1.03096	51.4414	10.5732	14.4733	30.5545	267.379	13.0798	63.2692	11.8764	33.077	72.0017	41.1302	409.555	50.3606	5.72121	222.164	11.5488	8.61541	9.43295
FUSCCTNBC093	Chemotherapy	Chr9p23_amp	69.2745	99.2393	71.9628	4.83149	26.0861	11.3175	3.85989	70.5645	19.4799	34.5985	49.5843	6.01693	9.30629	13.331	5.76451	3.74494	177.673	26.0583	97.6954	0.747269	23.5184	33.7674	161.678	30.3563	76.3882	181.622	2.1071	5.21425	1.15318	19.3177	14.9368	7.62982	158.97	431.96	102.946	31.3642	41.4861	5.23291	35.0738	15.7208	559.585	18.7141	4.01681	141.635	6.24256	52.9988	53.8193
FUSCCTNBC457	Chemotherapy	Chr13q34_amp	61.6297	99.54	98.4211	4.55564	41.3863	11.8482	3.72917	47.1271	9.67868	91.9713	97.3823	9.72376	5.43015	35.9901	21.9702	5.20838	210.091	12.9344	57.1622	4.08596	36.4464	515.619	124.42	20.4463	7.32257	8.32543	7.69616	4.07754	49.5694	56.715	23.7259	10.1385	20.3781	171.121	15.0712	95.688	15.4083	29.1952	74.5121	43.9375	319.426	37.372	2.86207	216.675	23.2872	0	11.3008
FUSCCTNBC306	Chemotherapy	Low_CIN	79.1031	163.404	143.214	29.973	34.6569	11.0206	12.513	166.581	7.63567	9.47007	73.648	115.508	28.3218	75.5576	43.6537	8.45476	312.091	5.00392	55.7611	9.44877	16.4273	51.8223	83.9369	50.0759	4.95478	95.969	7.32076	6.96809	1.79463	130.384	61.1087	21.7701	21.1234	126.372	39.7913	138.596	15.5939	23.1198	64.9366	128.778	1278.3	41.4478	3.54162	166.576	16.7379	0.350153	49.2945
FUSCCTNBC027	Chemotherapy	Chr8p21_del	154.418	105.354	380.839	3.8317	106.181	7.12312	5.58779	271.093	6.29312	194.478	185.941	43.4028	28.3743	42.8467	21.1744	10.9256	366.211	24.686	107.999	20.0746	82.0514	197.425	233.846	35.9191	1.80019	13.6449	3.03368	46.6016	59.6995	100.972	63.618	17.1737	39.7964	379.513	8.1517	219.634	5.25833	137.551	112.412	57.9537	652.608	45.0911	6.49143	274.243	62.8773	2.32512	153.784
FUSCCTNBC150	Chemotherapy	Chr9p23_amp	58.6639	157.584	136.08	1.87606	51.024	11.6114	3.50105	109.215	16.838	90.03	81.708	13.3494	6.74445	25.5399	17.5307	2.76047	246.467	30.0237	47.3978	1.10914	48.4107	118.63	88.0255	23.866	20.7661	24.3109	3.73914	3.85272	2.89658	60.0265	17.4189	14.4151	43.3184	236.3	37.9471	59.1576	5.80951	28.1979	115.454	75.4855	521.195	49.1995	9.58988	150.276	7.46597	0.128079	3.17983
FUSCCTNBC317	Chemotherapy	Chr12p13_amp	91.3258	455.395	209.055	116.978	124.887	23.3797	3.90288	98.5855	46.2855	51.11	86.4383	11.8336	8.08817	38.7451	13.716	5.77352	229.778	74.3709	105.097	4.94583	30.6251	150.994	96.8813	33.7571	12.5992	126.767	8.37155	6.50779	17.0981	118.277	56.169	13.6901	39.6797	311.061	37.9534	100.514	9.65489	20.9074	100.578	47.3239	790.579	102.245	11.039	219.623	20.0928	75.0927	151.088
FUSCCTNBC236	Chemotherapy	Chr9p23_amp	66.1411	124.881	218.835	4.09248	71.7669	12.0419	4.81642	80.3496	12.0831	82.1819	115.23	27.4884	10.0686	54.8264	25.6773	7.06292	384.596	17.8246	130.258	0.247848	17.8241	166.624	146.251	23.6046	2.86524	195.506	6.49719	23.6031	13.9872	43.0124	14.8562	13.5162	51.923	216.278	3.79195	163.056	7.77991	25.672	163.982	30.119	417.432	85.3779	3.37224	238.255	18.4374	6.25394	5.30346
FUSCCTNBC116	Chemotherapy	Chr8p21_del	81.979	216.613	541.191	2.33032	67.7296	6.18554	9.60282	114.929	98.8083	103.747	161.644	37.0968	31.5029	57.0484	23.5927	7.04202	322.605	30.0829	147.841	0.276485	43.8906	95.4018	104.275	24.6149	3.13516	8.95264	4.91183	40.9205	2.91074	72.4427	29.262	15.5645	41.7469	308.128	42.3611	196.365	7.48032	43.8383	299.716	35.3943	269.128	171.745	4.71267	421.265	20.6857	0.608144	0.839147
FUSCCTNBC022	Chemotherapy	Chr8p21_del	72.1556	101.351	142.358	0.687714	72.0382	17.7114	4.13998	316.129	17.0414	174.182	159.641	17.5374	15.2774	109.142	11.988	3.35463	274.395	2.03784	126.075	0.391501	82.2179	118.183	127.226	52.1945	2.12429	291.793	4.25367	3.21039	3.25852	65.4178	56.8783	17.0044	26.3929	246.299	26.3301	123.028	5.54537	20.9558	105.623	20.0919	211.444	54.8044	2.39696	177.221	30.4719	79.6817	17.159
FUSCCTNBC418	Chemotherapy	Chr9p23_amp	83.8228	110.967	144.702	341.038	110.062	67.4223	3.68983	52.0878	19.3815	62.7527	69.6821	11.7856	14.2578	24.8549	11.5845	5.98848	218.268	95.1938	84.6721	1.82823	34.8462	158.621	135.014	42.8134	80.3444	46.1636	3.63985	6.15126	28.3901	45.0217	25.6131	18.0529	104.358	353.61	15.0104	76.2737	31.8648	87.1765	69.243	44.0571	508.653	37.484	2.68567	169.319	19.2914	3.99179	173.934
FUSCCTNBC175	Chemotherapy	Chr8p21_del	94.7879	178.707	50.6256	10.5234	114.826	38.3606	8.82367	137.495	3.18734	433.527	121.215	24.9996	12.6233	9.48721	2.39753	0.781038	435.917	21.6592	89.2376	0.0939879	212.144	212.784	1106.68	12.7626	19.4795	93.1186	17.1004	77.0704	12.4953	114.925	48.1369	37.2531	67.2035	495.147	12.0253	172.222	8.25074	48.3173	268.096	98.3733	632.448	44.0466	2.49623	234.819	57.2291	10.6027	17.4647
FUSCCTNBC021	Chemotherapy	Chr12p13_amp	60.3317	253.025	63.2076	8.39633	41.4301	16.205	1.50037	46.281	14.5803	5.9512	74.9078	33.8417	46.5888	9.1963	2.36625	1.00452	301.473	44.1941	37.7986	2.38821	9.49457	89.2424	11.8034	28.3465	13.6815	117.204	18.9771	4.38591	1.40702	73.6857	166.6	17.0746	61.3266	80.1654	0.492575	31.7576	3.57876	90.4592	154.68	8.10609	190.879	17.7941	7.074	89.4342	21.3211	12.8456	2.67694
FUSCCTNBC210	Chemotherapy	Chr8p21_del	60.8645	127.453	126.434	4.53613	55.1201	7.33332	2.14222	87.7623	3.06538	51.0462	47.9671	18.1378	8.42173	127.857	11.137	6.36012	578.149	3.01778	89.4895	1.58857	22.1252	105.075	72.7245	13.7871	0.599916	6.21917	4.25139	6.54056	8.95196	41.4617	48.6818	9.88593	20.7509	138.564	1.67919	117.541	5.55206	19.5476	103.139	49.4904	370.564	23.0336	21.3273	167.91	10.9067	3.34233	6.44921
FUSCCTNBC036	Chemotherapy	Chr9p23_amp	104.353	339.898	704.477	393.912	122.45	10.5438	8.30366	124.294	36.1178	46.9723	298.606	11.9428	16.76	16.1106	6.04242	9.12032	172.439	52.7778	139.927	3.91525	26.2053	85.3699	62.1291	58.6841	37.9323	365.088	3.07756	4.87247	38.7839	103.467	14.1262	13.662	205.11	224.594	6.405	78.2194	40.4645	23.5175	101.988	17.5439	116.81	94.164	7.4938	181.234	12.4754	53.435	286.634
FUSCCTNBC211	Chemotherapy	Chr9p23_amp	98.5046	198.778	645.508	462.62	235.637	21.17	2.55758	54.5402	41.0285	152.409	132.025	39.6726	19.5657	21.3487	5.25459	18.4539	151.574	51.8704	135.526	0.515833	66.1633	283.05	268.377	56.6169	47.2759	193.594	13.0055	9.71348	1.6351	39.4917	8.16192	15.5793	96.823	605.921	17.766	57.7509	51.1042	42.8004	49.4415	17.2526	490.527	258.255	3.71665	331.592	16.783	24.3632	123.467
FUSCCTNBC123	Chemotherapy	Chr9p23_amp	48.0046	304.206	123.338	10.6768	21.4285	7.72318	2.32074	45.6035	1.62032	31.4816	24.5105	13.814	4.07078	16.5462	23.6817	4.09474	283.033	16.9131	38.1733	1.78079	10.7566	112.202	56.4303	19.7916	5.01449	1.09796	5.94496	4.8925	3.81815	44.5093	2.82486	8.89987	51.2609	167.586	3.61224	30.8636	11.7352	10.0297	80.948	40.3045	566.275	5.81939	1.6357	109.208	11.4002	0	0.356048
FUSCCTNBC119	Chemotherapy	Chr13q34_amp	114.532	163.847	612.659	366.116	97.373	19.7142	6.68081	329.312	60.3576	36.3725	141.534	8.28495	14.6341	11.2881	3.18821	1.84945	371.827	52.9805	99.9741	0.224793	37.1585	165.536	95.9115	15.6118	28.2885	775.727	7.14786	12.8977	32.2803	48.0422	16.0612	13.329	111.533	267.511	14.3288	45.9238	46.7157	30.5503	77.6623	8.662	311.889	39.4288	17.1253	350.201	7.12518	21.9035	19.6411
FUSCCTNBC322	Chemotherapy	Chr12p13_amp	89.5808	67.4219	231.209	108.957	146.826	25.7966	14.4938	134.383	103.451	200.666	154.858	27.4109	30.3086	19.5047	9.09058	5.27799	265.664	47.4329	154.684	1.70164	79.6561	313.176	131.739	35.1986	10.7895	93.8677	1.70347	11.7293	23.4259	233.562	32.7727	15.1976	20.2374	585.574	2.56218	136.485	7.70858	57.3526	84.5593	17.9047	342.541	161.178	18.2861	298.399	28.0882	6.04578	519.711
FUSCCTNBC156	Chemotherapy	Chr13q34_amp	83.3902	288.873	209.768	183.974	124.078	10.4738	1.70207	321.831	50.1787	43.6828	87.0641	18.1069	15.3723	80.9012	9.21815	6.1615	294.154	31.5295	112.344	0.333621	39.5809	136.092	195.965	23.0839	5.89745	136.036	5.29779	11.017	4.98198	73.7754	21.0579	12.3956	52.1433	499.024	1.83088	78.2166	3.99808	17.7717	66.4283	17.3266	267.033	25.3261	5.00235	191.014	13.0676	0.406705	12.8483
FUSCCTNBC182	Chemotherapy	Chr9p23_amp	66.0092	187.924	116.367	3.32581	54.9625	8.31848	5.40883	95.6259	18.026	77.7407	72.0091	23.5314	5.69456	113.815	57.2759	7.27871	407.409	12.804	66.1107	1.18682	22.1865	99.9447	136.497	21.5151	6.75121	56.603	7.15845	6.43191	0.146457	49.0529	38.0846	9.76598	32.1394	250.219	5.01933	111.679	6.81157	27.4099	205.95	73.1437	649.417	28.9211	3.06911	184.264	10.6024	0	1.27835
FUSCCTNBC393	Chemotherapy	Chr12p13_amp	117.619	190.169	545.911	648.714	133.064	15.1277	2.55905	61.7213	10.6866	250.719	225.21	29.308	14.001	8.14633	78.6989	19.0623	165.989	18.2075	68.9631	3.00305	92.1988	161.726	211.805	74.0046	37.0774	207.344	5.88924	11.8614	19.296	43.4768	34.1679	15.9317	527.091	721.673	6.65657	127.997	34.7809	21.9872	76.7377	34.1757	566.727	135.784	4.39963	272.244	63.3425	4.45148	121.455
FUSCCTNBC078	Chemotherapy	Chr12p13_amp	64.671	139.4	100.859	41.9419	75.9391	15.9996	1.25013	158.76	13.6211	35.1612	75.4245	6.70023	5.66798	39.7055	8.07296	3.18575	213.341	51.6613	117.526	0.924533	11.943	67.0676	39.6466	24.2863	1.49331	25.3438	6.63288	8.26987	32.2774	61.1718	9.02205	12.1346	254.905	343.234	13.3483	57.7457	1.96649	9.52794	57.9671	47.4315	276.949	14.4049	5.25342	265.519	17.8941	10.8458	17.3898
FUSCCTNBC252	Chemotherapy	Chr9p23_amp	123.93	42.2075	81.1723	27.1783	78.8103	28.9903	31.2762	58.2438	13.3674	80.5411	182.805	42.4509	32.8206	17.1399	14.2317	1.95321	220.095	9.61841	99.8913	0.466422	39.2907	64.9453	73.1576	57.8819	9.6923	1645.51	7.39531	11.8876	29.5229	81.8521	8.08382	9.10557	25.2614	524.119	4.78623	63.1498	9.47174	52.1692	167.912	22.0125	194.564	35.4169	10.2667	128.445	161.415	0.810649	1292.76
FUSCCTNBC216	Chemotherapy	Chr9p23_amp	104.377	37.5906	42.4699	96.3425	71.8662	22.5802	0.906666	174.306	49.5576	14.8315	54.9102	13.641	14.5867	13.5629	3.28024	1.62991	162.016	19.1987	57.7044	2.08881	9.11455	39.0939	62.9133	32.6841	17.3107	185.779	4.3705	3.77427	13.3757	32.3964	6.71408	10.0039	213.115	236.077	3.43702	67.2181	12.0317	4.74965	92.2675	9.77083	158.679	5.76369	0.676456	207.583	10.505	33.5191	2479.02
FUSCCTNBC434	Chemotherapy	Chr9p23_amp	77.5641	180.681	176.278	50.5883	78.9419	14.4071	8.11767	62.3419	27.7754	152.717	167.553	15.4717	12.184	35.2986	14.4739	2.47827	259.072	32.3634	136.805	4.13484	38.5513	170.643	124.308	48.8472	36.4592	151.604	7.79634	18.3352	12.8494	93.2384	25.603	13.0869	57.6463	458.385	40.9587	145.977	12.1927	29.9876	93.1529	45.8079	312.039	208.769	4.61028	261.908	16.7089	2.15642	90.1039
FUSCCTNBC240	Chemotherapy	Chr13q34_amp	56.6536	93.7161	27.3237	0.312817	44.0451	18.0397	1.24857	54.8037	8.58657	31.2808	54.9517	6.00773	13.4126	37.8676	9.93791	3.70193	328.497	74.2586	47.4442	0.246226	47.9436	168.182	73.5346	23.9604	29.0481	22.2244	5.11733	3.42026	0.57007	35.6226	108.326	8.117	10.2264	211.75	17.7403	45.8176	4.12636	7.30946	97.4997	30.0601	820.324	27.7014	0.72642	89.2554	6.13245	19.8255	0.183492
FUSCCTNBC445	Chemotherapy	Chr13q34_amp	140.345	66.6605	705.037	260.624	158.657	22.6218	5.84484	131.877	13.8105	158.598	250.058	9.53255	4.43375	20.8007	4.8473	24.8824	257.951	57.0673	180.685	1.06526	23.2964	512.504	84.9662	37.9781	268.503	420.305	13.2291	25.4434	17.7159	46.8024	37.6314	14.35	263.597	1158.71	23.5543	478.976	148.674	120.88	84.4504	6.04839	151.257	201.157	11.3173	395.751	14.2822	0.357776	2.60244
FUSCCTNBC100	Chemotherapy	Chr13q34_amp	79.3773	243.871	345.347	19.6102	57.4502	36.8259	7.10817	69.3468	11.3575	64.0827	88.8434	49.0724	25.8798	12.0969	20.9949	8.54981	348.183	10.9157	78.4507	15.6337	55.4985	98.6584	144.783	53.1631	14.7494	48.6929	5.41521	21.8258	4.64463	120.119	77.3956	16.5676	76.1806	208.437	18.3251	152.285	8.56462	24.2878	94.4347	38.2685	372.945	37.7387	6.03471	133.339	24.2846	15.2173	207.538
FUSCCTNBC058	Chemotherapy	Chr12p13_amp	93.5984	357.506	191.339	176.031	123.283	9.92405	4.91811	256.713	68.181	63.8122	163.601	14.6413	23.1928	10.1588	7.50436	2.58386	303.056	27.5217	119.941	2.58002	25.0712	62.3074	79.1049	35.0661	6.84714	28.1556	2.00875	20.0974	77.0439	164.465	19.3309	8.74872	31.9272	325.373	21.696	140.578	5.75473	47.0242	87.872	29.6034	230.746	38.9621	12.8743	328.289	21.3031	39.9831	11.567
FUSCCTNBC163	Chemotherapy	Chr20q13_amp	45.1177	112.315	64.1369	3.37702	69.4324	6.07201	0.783309	61.0227	46.6385	23.026	26.7967	10.321	3.94137	17.0426	6.46495	2.07313	307.65	0.791245	23.8185	0.0159481	42.6204	130.11	41.1551	45.2822	41.0049	186.749	3.62668	6.88568	0.279977	26.5893	2.86679	2.75968	29.9735	57.7696	1.12585	19.1589	1.9989	9.31589	61.4796	8.31764	87.0511	9.71396	4.11142	132.041	10.02	0.0708623	50.2616
FUSCCTNBC017	Chemotherapy	Chr13q34_amp	61.9085	33.3774	18.3735	0.289699	40.8538	2.77055	2.09455	139.726	5.02068	66.606	41.9892	8.32328	10.6095	48.7333	14.3973	1.43758	211.57	44.6514	79.5235	0.195624	22.7577	39.7152	72.363	24.7813	2.96594	1.99423	1.92844	1.00556	10.9651	21.2293	3.50838	7.84067	10.0601	131.129	13.1286	29.4904	1.58699	18.9048	50.2983	40.8733	411.907	6.11101	2.35916	87.404	144.997	1.37104	155.331
FUSCCTNBC052	Chemotherapy	Chr9p23_amp	102.696	255.413	995.201	353.714	88.457	19.9575	3.92855	148.151	51.7417	15.8884	162.397	26.0787	28.1556	15.5707	4.02312	6.72013	281.213	104.195	175.71	0.507213	30.3559	82.551	76.3018	23.8424	2.38953	214.179	2.05285	9.36053	19.1491	85.4964	6.73729	13.9214	23.8608	333.912	9.32266	49.8254	11.8066	10.449	42.7236	10.4981	669.259	19.467	24.0481	214.065	11.9469	55.5568	6.7528
FUSCCTNBC147	Chemotherapy	Chr20q13_amp	85.8489	92.9006	138.669	753.105	130.139	15.1393	4.97818	54.9104	60.9899	43.919	167.052	6.47692	4.20203	29.7111	3.86779	1.62694	226.778	67.7401	122.593	3.59201	42.2347	112.013	87.2869	27.6877	13.9799	279.925	2.27746	10.3409	39.3283	145.301	4.81124	8.6687	17.1889	298.739	5.95547	112.452	22.2906	20.2578	44.0121	28.3632	270.947	34.7387	6.56465	285.869	25.2894	1.74234	68.2643
FUSCCTNBC142	Chemotherapy	Chr9p23_amp	65.4416	1198.19	91.1018	9.25015	88.7703	14.3834	1.42485	38.6618	1.64291	214.334	57.608	5.45455	7.64242	34.3174	8.04531	1.21371	278.979	63.7585	134.168	1.08881	23.6248	62.5803	52.7899	12.6665	39.3595	53.1642	6.1006	5.41801	0.070108	30.783	4.91854	11.6357	111.298	425.755	0.991098	27.6761	3.73886	39.2125	109.665	9.10666	105.839	35.5407	0.94256	134.889	6.59231	1.52855	0.850543
FUSCCTNBC167	Chemotherapy	Chr9p23_amp	37.9017	32.9068	41.8489	0.259575	26.3994	2.66673	11.4504	10.7643	0.262564	7.93813	17.0339	4.44466	1.54694	22.8283	5.78558	6.96472	381.754	0.91128	8.83935	0.513507	7.12878	27.0557	40.3997	11.6222	0.479008	0.949192	5.04677	1.82139	0.0300334	20.0996	3.55646	2.82041	4.8615	44.7355	3.57735	16.1187	5.7715	2.96469	25.7543	7.97518	1033.35	81.2969	10.7046	97.6715	25.5286	0	0
FUSCCTNBC070	Chemotherapy	Chr9p23_amp	57.32	119.628	54.7136	1.26588	43.7962	10.402	2.43125	138.484	12.3065	28.2513	100.384	16.1688	9.90528	21.2499	17.1999	4.76809	276.706	22.035	82.9248	0.431402	35.8255	120.644	123.124	30.6232	4.54132	54.1678	6.05303	4.13217	0.358718	72.6923	23.2802	8.88794	36.241	180.759	31.2682	199.534	6.10386	18.0368	98.9144	66.5207	359.272	85.8406	2.20564	165.551	14.3245	5.07878	3.14554
FUSCCTNBC320	Chemotherapy	Chr8p21_del	56.9009	186.437	115.193	8.56925	48.4695	18.9	3.99549	66.008	8.42571	65.5227	66.3294	27.8631	9.82497	42.2069	20.8393	6.15206	231.435	10.8547	58.8725	3.25069	45.5926	128.074	139.85	21.2841	2.53507	69.5712	3.69731	6.72823	1.94374	49.7628	62.7194	12.9501	21.3447	167.746	9.99813	86.3549	6.98413	13.2656	50.7575	40.7409	428.95	23.2496	2.82584	94.4892	16.7151	12.8223	7.18755
FUSCCTNBC012	Chemotherapy	Chr12p13_amp	62.6635	846.908	49.3482	35.358	40.8098	14.5589	1.44419	61.0074	1.2828	78.4826	62.4755	9.17405	3.79714	9.22519	98.2848	2.43559	157.886	10.2802	60.8705	15.959	12.9947	175.829	29.0412	21.5493	50.2802	29.3955	8.37153	7.9804	7.30703	36.8747	9.76492	9.55224	64.8837	207.815	0.875799	39.0782	66.4605	15.253	42.089	88.8209	728.929	13.9391	5.58062	190.15	5.8719	0.443211	4.97667
FUSCCTNBC032	Chemotherapy	Chr13q34_amp	76.2451	276.759	169.043	7.9853	46.558	11.737	3.93701	100.628	25.7489	33.3532	132.487	12.5404	21.439	31.5287	11.1732	2.46764	175.092	47.1873	104.414	0.210723	57.3042	73.8538	47.828	43.2109	5.63536	194.113	1.63158	15.711	24.59	113.845	9.19819	8.45223	23.9792	142.693	75.9248	53.5565	19.0568	45.7871	63.2362	92.2927	577.39	38.2244	7.69388	249.101	21.9551	4.82582	179.626
FUSCCTNBC394	Chemotherapy	Chr13q34_amp	76.3751	134.483	88.1253	71.7462	63.6201	19.1745	4.85689	110.116	15.9073	112.721	119.183	22.4394	11.6664	54.1723	29.5222	4.10343	294.656	22.3246	69.1031	0.452687	56.7657	125.975	147.189	27.7267	2.77485	27.7077	2.20339	14.5162	1.78506	38.1903	48.3907	18.3846	38.4616	207.154	41.0647	163.821	9.50331	31.8725	161.654	99.0864	1109.81	53.8294	2.14586	171.809	18.7169	0	453.148
FUSCCTNBC289	Chemotherapy	Chr9p23_amp	45.7671	46.0218	61.0484	3.60167	64.421	7.27841	1.53318	137.726	20.5177	20.5651	39.9987	9.66875	3.48187	4.77453	4.33405	0.824213	135.02	16.3413	254.735	1.55222	21.8159	51.3612	14.3526	26.1624	6.27176	4.49894	7.92163	3.34827	0.350906	284.847	0.446515	9.81585	8.54493	82.2903	1.34446	25.66	5.28733	5.03513	22.9569	27.4065	114.037	7.38498	7.03287	222.538	12.7683	2.69907	2.48627
FUSCCTNBC205	Chemotherapy	Chr12p13_amp	68.2704	35.0292	149.3	672.282	62.2136	11.8509	3.53438	61.2894	87.2173	20.123	42.6367	18.5503	26.1904	9.18233	8.1708	1.74098	152.845	117.948	33.3331	0.638369	10.9541	76.5511	181.812	32.9317	42.1591	5.80995	13.9477	4.19722	44.6159	80.2027	11.4785	10.1567	16.4069	291.759	12.1643	46.738	4.45527	59.5474	64.7861	17.6556	121.493	11.0476	3.94807	141.287	13.0318	91.7435	46.8434
FUSCCTNBC105	Chemotherapy	Chr8p21_del	87.5516	330.474	336.572	90.9766	90.8194	42.2963	9.85018	121.656	28.8022	95.3196	117.747	46.8678	20.3226	38.2923	25.6286	10.7675	302.106	33.2434	132.562	22.3867	103.446	135.471	212.548	59.5909	20.2093	39.2977	6.56992	19.2163	6.50417	166.759	92.979	20.6041	64.9277	361.32	31.1943	188.724	14.0974	27.1235	101.887	53.9527	423.199	91.4912	10.7305	211.235	31.8504	6.78514	110.289
FUSCCTNBC040	Chemotherapy	Chr13q34_amp	51.4064	95.3354	147.08	4.35044	50.7189	5.47821	1.53993	33.1781	7.59024	58.0847	49.6917	12.2377	6.16935	2.33936	6.89071	2.49239	388.715	2.42079	105.875	1.19809	37.0585	52.0495	98.175	14.2245	2.72816	82.1429	2.47967	10.5187	0.714145	54.0058	8.23979	5.15655	31.2048	93.7966	24.8543	64.1037	4.94751	13.7725	81.2568	13.4636	266.854	38.8577	6.55993	112.282	9.04803	0.740862	5.01112
FUSCCTNBC179	Chemotherapy	Chr13q34_amp	65.7976	68.5547	110.981	143.658	59.9708	10.6647	2.6366	67.9372	50.3108	34.8948	70.3546	14.3577	23.0421	16.2209	7.33136	4.14126	186.834	6.925	78.057	0.154783	19.4589	62.1952	327.627	61.5788	8.94467	61.6012	2.31068	12.5024	5.94041	54.8288	5.03686	10.2624	22.3488	212.753	5.27995	102.146	8.48818	16.9942	75.6596	9.53566	152.486	11.5941	5.57583	165.73	15.4011	10.5131	32.3286
FUSCCTNBC387	Chemotherapy	Chr12p13_amp	96.4198	144.9	286.746	47.7463	118.294	16.9681	4.49314	145.106	30.0272	76.2096	105.264	30.1774	13.1024	213.377	19.3367	6.27377	445.412	37.7802	110.751	4.10904	49.2308	115.705	147.349	36.5437	13.7249	146.558	6.33815	16.2418	20.2811	109.001	24.3241	17.839	81.2481	554.677	6.59883	81.2252	9.91761	27.7325	102.551	49.8754	903.136	29.4746	5.37591	166.82	54.5034	4.34938	71.1464
FUSCCTNBC178	Untreated	Chr9p23_amp	78.5666	273.503	337.759	108.055	49.2082	40.7869	5.34194	164.577	19.3073	54.2902	107.89	47.2081	21.6616	36.7991	26.2283	5.91981	393.048	19.2343	79.0365	10.1843	49.3512	75.48	126.113	43.0563	8.05177	119.813	8.11206	19.4062	2.29821	102.95	77.5856	16.9447	63.8988	245.552	20.1312	127.506	11.3106	16.9711	103.369	41.4006	410.366	45.1467	3.56114	136.562	29.3552	0.881733	65.9061
[truncated: 51 more columns]

## Sheet: Fig4C
Sample	Chemotherapy	Mutation.Subtype	Mean.expression.FPKM	A2M	ACTA2	ACTG2	ACTN1	ADAMTS1	AMIGO2	ANXA1	ANXA3	BGN	CALD1	CAV1	CAV2	CCL2	CCND2	CD200	CD63	CDH3	CNN3	COL17A1	COL18A1	COL4A2	COL6A1	CRIM1	CRISPLD1	CRYAB	CTNNAL1	DKK3	DSC3	DST	EFEMP1	FAM126A	FBXO32	FLNA	FMO2	FSTL1	FXYD6	GJA1	GPNMB	IFI16	IFITM3	IGFBP5	ITGA2	ITGB1	JAG1	KLK6	KRT14
FUSCCTNBC442	Chemotherapy	Mixed	68.3902	171.756	320.042	20.1031	59.1674	21.8166	19.9041	83.442	13.5956	103.225	110.291	45.6778	29.9857	41.9613	18.1618	5.93204	602.414	10.025	77.5848	12.2808	47.4373	77.9557	134.765	34.1536	6.59041	29.9886	7.51931	15.5012	3.55326	110.789	58.1258	13.6428	26.8686	167.592	10.6326	139.172	9.13183	20.4741	78.2163	24.6259	446.126	75.3914	14.711	198.863	33.1638	1.68157	35.0094
FUSCCTNBC146	Chemotherapy	APOBEC	51.5709	95.0165	211.088	3.79693	58.9627	12.6433	7.74608	41.0231	22.4987	119.038	77.11	12.2939	7.34749	4.56574	11.3483	2.27223	494.733	2.65805	99.8205	0.876475	45.7832	76.6535	130.531	22.6654	1.15839	4.65006	3.31088	15.2076	0.328733	71.8694	11.4841	7.01631	31.2276	211.37	0.557027	66.5298	4.06513	16.2088	71.1939	18.6538	163.632	28.5128	10.8597	202.508	10.3799	0.361277	1.7008
FUSCCTNBC301	Chemotherapy	Clock_like	92.5709	646.793	340.896	307.326	106.539	9.17259	6.75074	82.9644	35.9911	51.3009	157.998	13.7355	22.3818	4.76941	7.92371	1.88901	303.975	56.979	144.446	4.39706	33.6472	90.7617	69.5298	30.0654	11.8108	142.012	2.86785	10.3307	1.43535	205.558	25.4079	9.01264	89.4053	332.647	22.7093	146.754	28.5685	24.5774	58.6124	18.4373	244.01	109.225	15.2574	344.179	19.7801	21.261	21.633
FUSCCTNBC451	Chemotherapy	Clock_like	63.3252	106.031	303.261	2.50662	102.621	7.0207	2.81303	38.0475	4.03536	232.447	101.742	17.0934	8.20568	7.66483	9.00116	5.39331	261.477	9.28458	117.372	0.225573	100.627	119.093	154.819	20.3578	0.590892	32.7667	4.00278	18.3514	0.13834	59.0867	26.9501	5.85837	44.2815	221.008	10.5025	149.748	5.06053	28.0209	152.214	26.6811	313.724	55.8484	4.38456	157.674	15.9472	1.49542	0.133276
FUSCCTNBC344	Chemotherapy	Mixed	86.5707	272.811	555.675	43.1643	61.3634	16.9656	26.4937	116.961	29.4309	49.4785	131.873	39.7622	26.2932	40.3814	37.1561	9.90738	358.425	23.468	100.023	21.1042	46.2426	47.1341	138.769	54.2985	9.38603	47.6086	4.63801	21.6548	7.5638	229.415	53.2746	28.3715	55.1885	222.094	52.9569	145.978	14.334	39.0196	179.359	53.8029	532.529	47.4312	12.8242	184.209	30.7827	2.28263	79.2902
FUSCCTNBC271	Chemotherapy	Clock_like	70.6743	95.7533	94.3337	2.61684	70.6837	11.3713	4.26666	49.7727	6.84214	62.2601	49.634	15.7572	16.7503	12.8843	10.4471	2.58781	365.733	81.063	100.731	0.24033	39.8411	75.0631	131.948	31.8445	0.208546	8.8676	3.05649	3.48367	2.55256	55.7477	48.5441	3.83946	19.7563	201.965	2.88722	89.302	2.94723	12.5274	73.5394	32.2838	821.622	120.321	7.71484	276.931	14.9759	0	0.163032
FUSCCTNBC374	Chemotherapy	HRD	86.9403	200.716	672.081	43.5465	55.6731	53.3759	11.7928	126.912	8.81618	103.435	158.435	96.8694	22.4217	27.7716	24.7515	5.49547	460.873	10.6564	113.467	9.56862	48.7681	169.13	195.669	56.2023	4.53845	30.2356	8.32432	19.9119	0.976557	138.892	118.338	25.5323	46.6918	200.209	15.852	235.1	15.1588	35.6906	195.035	72.2251	487.118	40.7087	5.34454	225.957	36.383	0.608149	9.72054
FUSCCTNBC416	Chemotherapy	Clock_like	63.8056	88.0736	299.83	10.0092	61.7922	9.03036	9.23887	50.178	3.7799	205.054	118.022	14.4555	8.98935	14.0421	12.9303	8.71616	459.088	3.22945	103.683	5.10178	68.6041	191.196	176.282	20.1802	4.39228	28.8721	3.0699	29.9906	0.775631	67.7842	18.1331	6.8909	22.7328	246.168	1.71217	90.309	5.41033	38.8125	71.0339	17.8538	343.297	30.6517	9.54383	165.222	25.8585	0.511828	10.2316
FUSCCTNBC121	Chemotherapy	APOBEC	46.9848	95.8388	190.647	1.37087	25.5073	40.0505	1.12984	19.5543	0.188971	30.2676	65.365	8.36745	4.98986	2.02903	2.69394	2.59555	409.703	0.636674	40.9057	0.292477	22.8937	97.1455	39.9678	11.5004	0.838847	112.948	3.15588	6.62762	0.0335111	31.6048	13.678	4.25018	15.4844	98.6754	4.23262	60.7859	1.63449	5.6194	132.95	8.79608	199.76	73.8727	4.77526	146.056	6.63979	0.0714027	0.202126
FUSCCTNBC324	Chemotherapy	Clock_like	83.3553	160.558	159.694	39.4297	96.0041	6.30843	7.28163	130.456	41.0526	113.023	91.3853	12.8354	24.1268	20.9009	11.2611	3.66934	230.093	38.1718	105.218	2.26265	50.9416	46.1729	76.514	26.6764	54.8624	450.224	1.82879	10.2324	6.45377	67.1138	33.7909	16.4584	175.651	193.327	314.617	106.958	10.7708	48.8624	126.558	31.7569	217.135	126.899	10.3566	238.113	14.2095	66.4578	14.4625
FUSCCTNBC404	Chemotherapy	Mixed	86.5898	205.169	215.569	153.571	142.222	17.4955	7.33345	119.167	19.2136	72.0267	147.125	16.8386	10.1322	47.5574	16.5584	4.91771	225.365	46.3717	217.025	8.06877	63.0119	124.845	130.738	44.3572	13.1251	214.867	13.3637	6.82701	16.3301	131.435	45.6677	36.6197	136.335	380.098	4.78382	106.224	14.8932	46.8957	137.71	61.7635	678.641	212.985	6.08458	233.688	16.7323	6.8218	34.6866
FUSCCTNBC293	Chemotherapy	Mixed	65.6895	163.153	116.925	2.2324	38.4818	13.7389	5.95629	197.653	9.94204	44.1712	72.6555	46.7516	12.4103	145.466	27.0326	6.00759	460.969	5.82699	69.8786	2.83976	38.6465	77.491	142.498	21.8056	2.13094	97.0751	5.45684	6.62858	0.170784	58.3253	77.1696	10.8835	24.8182	211.49	13.5124	163.205	7.12392	29.4957	183.163	46.7292	544.086	79.8574	3.84942	142.829	18.7011	0.244392	3.28184
FUSCCTNBC420	Chemotherapy	Mixed	53.4015	48.5206	164.816	21.1228	39.3298	6.74573	5.1801	35.652	3.61439	74.3063	73.5395	16.8527	8.88922	8.16078	11.0166	4.01813	198.072	7.145	44.619	8.97446	28.2069	182.594	93.6733	97.3007	8.54107	64.2307	10.9516	22.3754	9.84734	75.998	13.6739	16.755	17.3101	154.842	1.09167	71.4608	23.6572	22.6555	36.6645	20.6293	184.7	21.6526	6.84369	172.378	39.4497	0.963868	49.2405
FUSCCTNBC370	Chemotherapy	Clock_like	46.6097	126.093	143.021	1.91575	52.9262	8.58437	6.41814	46.3284	1.64307	82.5416	92.8546	13.7174	5.3853	37.8466	16.9154	8.59581	293.086	0.514921	154.372	0.248064	40.2099	86.97	49.8783	5.99876	1.45303	44.2575	5.94104	12.4702	0.0263782	51.3833	10.1067	4.76374	25.6006	113.237	0.529319	60.6362	4.9502	29.0365	84.9206	26.6924	215.869	38.3965	4.5176	156.288	26.8107	0	0.131051
FUSCCTNBC399	Chemotherapy	Mixed	99.9195	487.861	368.887	14.1096	52.7594	50.7851	9.97388	136.78	6.35961	66.0908	139.81	108.833	33.4695	52.6129	30.7583	7.01912	366.224	22.9241	122.26	6.33753	59.9276	164.155	139.356	60.7556	12.9347	24.6771	7.2251	14.1895	2.63196	161.697	114.922	25.5846	78.7402	124.521	12.6869	200.007	17.4993	38.591	82.4443	104.539	1229.04	51.0376	5.04207	218.632	37.664	0.772916	29.1196
FUSCCTNBC011	Chemotherapy	Clock_like	60.3572	73.9635	27.4077	0.947156	38.5379	17.0478	3.69816	108.664	16.0116	6.43047	55.9876	6.46898	4.11508	29.0078	18.2132	1.45165	347.171	51.6815	276.972	0.228945	2.53447	65.0577	66.2722	14.3715	8.37706	33.7896	14.1414	2.2579	42.4101	52.1888	3.19575	22.4943	112.33	89.5889	1.94415	27.9438	1.6209	7.72406	99.7002	43.7392	442.352	5.18563	5.17937	163.56	22.5978	0.141373	0.142076
FUSCCTNBC250	Chemotherapy	HRD	77.9956	79.6246	170.223	50.3421	94.031	6.02249	5.36054	75.9587	18.7138	132.504	121.029	15.028	9.43784	23.8107	13.4281	5.57623	205.066	5.89162	144.546	1.39564	77.0839	166.295	134.876	19.4091	17.3448	85.7173	3.44768	13.6889	31.6299	129.674	16.5183	9.22117	19.6862	277.432	3.35749	97.7964	26.4353	25.5245	257.391	33.9801	221.808	67.4738	6.49465	242.086	11.788	1.13495	806.213
FUSCCTNBC415	Chemotherapy	Mixed	75.968	133.824	281.837	9.43172	91.6962	33.9314	5.42477	154.405	12.1869	161.523	117.148	44.9061	20.442	176.421	18.3817	5.89591	492.31	19.4365	111.792	6.88812	51.754	90.701	198.768	33.0376	2.8715	55.82	5.81084	13.617	2.76051	91.9055	90.1481	12.9737	69.87	270.787	12.4695	174.425	7.7909	32.0532	179.172	37.1391	447.835	89.4229	8.96455	220.523	26.1611	12.5239	37.8456
FUSCCTNBC296	Chemotherapy	HRD	59.2071	218.158	55.5721	1.64011	55.2903	5.93004	0.985073	74.3771	8.0596	29.7742	57.531	8.14305	8.63749	21.956	7.13282	2.03298	249.16	32.0089	69.2284	0.174397	29.2758	78.946	148.548	19.6217	0.377558	11.954	2.20151	2.42844	12.31	15.3801	2.8953	8.06271	114.426	337.521	1.55584	35.7488	4.84116	4.85008	109.091	16.3965	464.296	5.83886	5.14695	131.427	6.84665	77.5685	0.961212
FUSCCTNBC129	Chemotherapy	APOBEC	74.4911	159.253	231.354	11.4389	89.2061	31.1063	31.938	251.554	6.86642	83.258	78.4311	28.5744	11.7128	11.8573	13.3323	4.79492	315.383	34.4188	87.0316	6.40637	25.181	52.0012	90.7767	66.9066	2.13082	129.957	13.6879	8.48219	2.20778	141.618	41.0334	73.9094	140.945	122.49	14.7564	121.404	3.41374	19.4256	717.395	29.3543	143.76	86.9427	3.5993	179.598	20.6018	0.387091	21.3018
FUSCCTNBC097	Chemotherapy	Clock_like	70.6254	184.002	245.638	28.2283	58.2024	17.3535	2.51081	61.8815	5.66472	96.8007	89.4499	19.3398	9.12517	15.6844	11.015	4.78687	343.834	17.7626	135.231	15.31	57.2645	91.4035	78.7315	21.5193	2.97368	29.8089	2.49332	20.7779	2.80145	71.2175	25.6681	5.95915	46.2581	131.567	4.46466	72.5739	7.65318	12.7662	195.351	26.4065	594.685	35.3798	14.5341	141.998	23.0064	1.87626	54.0018
FUSCCTNBC428	Chemotherapy	HRD	61.8644	172.754	131.927	248.108	78.3627	20.3713	3.69826	162.677	19.391	43.6685	35.3929	11.7867	6.13968	15.7886	25.7563	4.63788	226.375	16.2396	42.5931	1.87967	49.1988	71.3084	139.371	45.0549	1.14007	167.623	4.69498	5.5569	3.80551	36.6495	8.29858	12.4593	35.2252	342.252	4.45633	49.6177	13.0753	9.77309	158.669	52.0382	335.772	19.338	3.43427	153.634	14.2321	3.12025	143.102
FUSCCTNBC423	Chemotherapy	Mixed	100.349	118.359	552.982	15.6727	143.595	9.69154	10.5639	144.002	51.3801	459.181	244.027	44.3471	23.1991	8.54608	16.9452	6.62244	411.056	93.7508	211.921	4.0151	165.66	199	349.204	29.3731	3.19711	12.7588	3.96903	38.5683	0.858211	157.912	31.2789	15.034	70.3183	561.643	5.65341	208.631	8.69891	65.9288	110.42	26.6557	279.181	128.575	10.6147	400.671	50.632	4.57005	19.3947
FUSCCTNBC238	Chemotherapy	Mixed	40.4116	48.2345	36.636	9.23039	34.7043	5.16646	3.00905	48.8516	19.5141	17.5254	30.9047	8.11439	9.97205	25.7514	8.64686	3.09941	110.736	59.8929	48.6288	0.193955	15.6643	146.48	28.8124	13.8466	16.0742	9.06856	5.45705	2.88148	2.66087	26.6244	5.34342	8.19449	31.5827	118.262	0.955066	52.8822	1.89374	7.14931	47.8036	49.4757	529.568	5.0792	5.68887	109.264	6.16277	0.198445	0.342258
FUSCCTNBC251	Chemotherapy	Clock_like	79.8284	122.029	284.971	197.794	80.2984	8.47144	3.37114	74.222	26.2923	127.654	96.8293	21.9533	17.7647	29.6337	7.26131	6.45206	274.963	48.489	194.155	1.40972	70.9053	114.564	190.946	34.1847	37.0481	311.201	2.63081	15.5966	1.43135	104.413	17.4461	12.7617	98.3926	281.868	51.3517	88.4342	10.2357	18.788	228.434	19.5166	515.76	45.1787	1.43478	276.751	21.3679	1.49446	3.65497
FUSCCTNBC391	Chemotherapy	APOBEC	86.9103	198.173	530.81	51.463	70.1419	48.2509	15.8817	117.968	18.1999	53.8806	92.3543	63.5933	27.4423	25.2894	27.2255	8.28091	267.821	18.7604	68.0326	44.2855	66.4037	120.826	211.187	66.1574	17.7387	64.2593	5.19798	25.3552	4.46673	227.157	109.106	34.5322	69.491	321.51	61.0996	106.498	21.8733	24.9593	69.2355	44.3957	453.876	64.9223	8.91773	119.142	27.9748	3.29573	133.918
FUSCCTNBC424	Chemotherapy	APOBEC	47.5058	55.6799	145.691	9.01505	36.571	19.2752	10.5074	35.4265	31.5967	48.8673	38.06	9.24331	10.5574	8.07457	5.75877	2.86348	496.082	8.38893	37.141	0.795365	69.4769	55.1797	69.2538	23.1734	1.84587	4.06353	10.2284	5.68933	0.0978561	62.2347	12.3491	4.11243	13.565	240.8	1.04663	48.3403	2.83128	12.6916	35.7346	9.8719	205.027	28.9287	3.95429	149.723	13.087	0.236509	1.4803
FUSCCTNBC403	Chemotherapy	HRD	124.448	385.984	546.393	202.163	156.044	19.7987	5.3189	121.71	18.7439	336.094	269.948	37.4055	28.9928	24.3434	10.5838	7.27572	362.458	46.1269	187.791	1.64999	91.9627	277.823	473.555	33.5716	9.80527	175.275	4.55811	21.369	0.994507	117.386	34.5992	22.7635	114.211	556.88	6.67741	158.683	29.3692	63.5502	198.649	31.5233	436.479	336.477	9.96893	398.476	20.8201	11.0422	52.6426
FUSCCTNBC197	Chemotherapy	Clock_like	71.5279	149.397	432.667	2.86871	67.2772	7.30545	2.86676	91.9096	4.07529	121.554	153.384	24.7242	14.9887	10.4541	14.0631	9.49243	370.299	3.09679	105.872	0.38184	42.9731	104.237	205.604	16.8694	14.5525	12.6781	2.67385	61.9837	0.43046	68.91	27.3372	10.0811	32.4952	293.986	12.5726	180.491	6.61797	47.7105	138.684	22.814	330.888	25.6966	5.22351	194.318	26.9722	2.06384	0
FUSCCTNBC245	Chemotherapy	APOBEC	31.8369	48.4277	40.0831	0.976485	18.7923	3.20176	1.51821	11.5131	3.68398	9.4668	24.8007	5.93102	2.28573	5.36517	2.78405	1.53907	177.756	0.356453	25.0702	0.796844	19.1874	19.8324	14.446	117.201	1.27552	5.74915	1.48726	2.77884	0.249616	24.5391	7.23136	2.21875	47.175	76.9089	1.33403	12.6948	1.02115	3.09006	48.4925	6.90083	179.042	303.361	5.98747	55.4718	3.77652	0	1.28509
FUSCCTNBC099	Chemotherapy	Clock_like	83.7282	117.948	528.808	2.8135	63.667	4.6364	3.37981	96.085	6.8231	169.915	165.347	32.9968	16.6969	34.208	14.4103	5.67462	476.558	6.40693	151.921	0.767697	60.0611	107.7	213.09	28.5495	4.35982	66.9013	4.95168	37.0898	0.262585	65.0872	32.4006	12.2792	61.8611	292.596	5.21874	156.027	11.0396	60.7119	175.144	23.4994	532.131	47.5158	2.05252	232.265	16.0486	3.10622	2.13435
FUSCCTNBC177	Chemotherapy	Clock_like	70.3013	514.086	125.974	6.72171	74.4178	59.9477	3.09274	91.278	10.6444	180.438	100.417	7.60606	7.17252	14.3274	7.86361	3.2305	251.178	2.85559	88.8518	2.63323	67.1528	122.48	209.547	18.1158	3.78742	42.0815	0.963412	14.6909	72.9255	66.4644	6.56857	7.92676	72.5444	214.761	17.6751	66.4981	5.18324	60.2984	40.0993	14.9918	181.244	12.6586	6.86188	134.609	62.5295	62.4373	52.1986
FUSCCTNBC075	Chemotherapy	Clock_like	47.3391	40.6328	126.136	4.20613	57.5487	5.20791	1.4424	25.5855	4.40455	116.897	56.7122	13.9153	8.17919	6.97623	6.03864	2.93792	342.319	1.09001	119.142	1.63573	54.579	72.8846	130.109	19.0382	1.64801	39.1094	4.41208	6.92437	8.29107	55.2346	20.1935	5.23544	38.8197	93.2545	31.3309	70.6975	3.70995	13.2815	40.7687	10.4314	376.982	323.034	3.21971	127.794	12.1212	0.72944	8.34435
FUSCCTNBC170	Chemotherapy	Mixed	54.1292	82.7787	146.248	2.63722	51.459	6.20631	3.248	44.4491	11.0847	56.7072	74.2704	11.833	16.1771	17.8203	9.28983	3.15556	323.896	5.94704	88.962	0.450897	33.1857	72.5205	98.0345	13.1475	0.600804	37.6308	2.92005	3.43258	2.99863	83.2506	19.0914	4.57159	43.2944	139.12	8.45821	103.311	3.31426	17.4799	114.217	19.7036	340.226	43.7256	2.84751	168.272	10.2826	0	0.23982
FUSCCTNBC225	Chemotherapy	Mixed	66.5396	67.1173	85.5237	2.01078	49.4167	5.3735	2.3592	151.827	9.57136	36.4687	65.9891	8.77958	13.8255	15.5526	6.11817	1.97567	278.374	56.2297	64.6813	1.17852	57.3996	53.3867	71.6483	22.1469	26.7844	137.888	4.12617	5.28564	23.4968	65.0261	56.4505	15.8045	22.9175	193.575	8.03235	45.5467	3.06548	28.1547	72.0924	20.4671	478.585	18.7874	7.45294	120.995	91.7719	3.24303	39.5516
FUSCCTNBC174	Chemotherapy	Clock_like	50.1482	92.0884	144.618	1.9009	43.489	54.7809	3.76866	51.9961	6.1053	111.841	93.5397	11.4513	8.57633	17.5059	12.5563	4.78277	299.714	4.58379	79.2355	0.529616	51.5626	102.17	135.108	12.7135	2.08392	7.40082	4.43156	6.60634	0.0965878	27.8348	27.6559	4.24484	44.8397	176.202	3.43283	131.87	1.7236	130.571	94.0987	21.3812	274.649	43.7808	1.62682	169.668	10.5589	0.291811	0.0725269
FUSCCTNBC341	Chemotherapy	Clock_like	91.3993	647.352	139.373	61.8703	109.72	59.2704	6.58893	49.8016	37.5189	115.758	158.48	10.4938	7.69701	8.37429	6.38127	2.47604	207.713	26.3164	68.8146	3.51122	103.286	196.59	142.804	20.4001	6.80551	321.884	4.00709	10.9031	10.6552	120.844	24.5966	13.1039	230.456	486.129	52.9835	90.8458	15.9045	17.6101	29.1733	16.6236	218.47	118.449	6.2114	264.329	13.3411	75.4609	111.953
FUSCCTNBC291	Chemotherapy	Clock_like	138.999	423.417	287.639	42.1369	31.5468	51.0958	6.10887	690.932	18.2224	41.3034	92.7119	175.541	58.1862	494.114	35.9901	10.2425	653.744	6.4453	115.945	8.64125	8.53058	57.9664	90.6548	80.996	3.36219	462.266	10.8899	12.7996	4.276	237.232	324.336	34.5819	21.4109	107.342	55.946	582.403	12.0375	47.5853	197.191	103.008	1402.7	96.7675	5.07307	243.047	26.4427	0.750421	62.188
FUSCCTNBC005	Chemotherapy	APOBEC	40.8466	71.6212	105.998	2.08579	32.9205	7.82251	4.23985	35.2452	0.800074	39.8852	60.5824	14.2977	6.34869	9.7107	15.0495	4.1467	398.968	1.24945	63.7322	0.86933	27.0811	84.0131	60.7301	8.55703	1.48125	1.91777	3.21408	9.72168	0.078015	31.4446	10.8753	7.29802	17.2937	152.151	8.6586	55.0482	4.85362	15.8243	59.3472	16.7686	207.962	17.7528	3.01455	100.574	8.15724	0	0.758543
FUSCCTNBC285	Chemotherapy	HRD	93.1899	220.879	319.857	20.1016	93.2877	19.6328	5.0245	98.7009	47.1795	110.248	167.747	14.6998	15.6888	18.1314	24.5617	6.54007	274.174	13.6656	106.727	7.33117	79.7271	140.197	170.014	32.7248	7.25621	79.1921	4.12172	19.6791	18.821	68.9989	31.418	15.6484	64.0827	339.158	32.3824	124.082	18.1672	23.9453	65.2351	43.4624	370.781	59.551	7.552	194.072	34.4521	6.37944	136.918
FUSCCTNBC389	Chemotherapy	Clock_like	57.2259	147.695	149.04	12.3945	55.7056	11.6223	9.43847	73.5202	16.2229	55.0424	71.9118	19.5202	8.02304	49.106	28.9884	6.65231	343.993	60.2298	55.2061	15.8155	64.0438	76.7965	109.2	27.3079	2.39277	13.8865	4.1051	8.92513	2.44437	100.227	29.2385	10.1556	43.33	228.298	14.7703	69.6492	11.0203	10.7205	71.9908	48.9699	504.26	38.5489	10.5915	154.489	19.5331	1.41956	38.6413
FUSCCTNBC220	Chemotherapy	HRD	98.7136	129.213	541.649	77.7018	147.408	12.4872	3.97284	103.868	46.3549	65.7642	170.61	22.6073	22.4487	36.556	14.3815	4.91822	304.437	92.2135	107.432	5.35585	55.3495	201.876	171.331	59.2672	5.93298	12.9749	4.91497	13.3471	17.0384	80.685	131.34	11.6633	62.113	617.831	4.35957	163.508	14.2556	26.5053	93.9809	37.9816	502.968	113.519	9.65434	413.516	29.6508	4.2823	9.09481
FUSCCTNBC400	Chemotherapy	HRD	78.1323	63.7249	142.178	8.05678	105.597	10.7333	3.01374	84.9389	30.5302	61.9715	162.466	14.2065	17.9219	36.8321	42.0792	3.78394	277.863	45.1861	95.0232	1.92633	85.4375	120.452	192.033	39.801	26.7139	84.7967	1.8298	6.07372	23.8919	57.1681	77.999	10.6658	70.9216	485.006	112.426	68.1309	4.52901	16.4334	76.4555	16.9407	236.761	55.2565	5.11267	268.376	18.9294	238.407	17.0569
FUSCCTNBC272	Chemotherapy	Mixed	43.9602	158.943	108.526	0.944993	34.268	14.7602	3.8583	42.39	2.6121	141.267	59.781	14.7585	6.96796	14.4805	24.5702	7.90312	264.704	19.7318	80.893	2.59168	45.3325	102.686	120.427	10.8054	0.468448	7.30759	2.4235	6.69493	0.0880722	28.9359	27.0411	8.34431	17.2128	171.844	12.9581	105.183	3.93363	16.0245	127.801	29.3033	235.015	16.7061	4.55629	120.975	15.8316	0	0.351278
FUSCCTNBC103	Chemotherapy	Mixed	69.4497	114.862	203.742	5.75487	61.5293	20.9833	3.27952	116.048	10.2483	34.7692	90.0619	12.0278	12.1922	48.8918	18.3209	5.0183	341.895	40.4305	139.317	0.181823	15.8625	92.4306	54.1338	16.9151	19.5103	61.8957	10.4345	12.7139	4.83477	92.9692	11.996	10.7532	128.876	304.514	1.94192	74.1466	8.17817	47.5094	209.422	115.106	277.505	16.0042	4.98039	230.643	27.1288	0.578084	4.79192
FUSCCTNBC397	Chemotherapy	HRD	185.787	763.189	1213.83	1051.78	271.835	15.5494	2.84138	78.2407	60.5506	369.4	325.618	46.0739	27.6404	7.57655	13.0319	16.8339	211.955	147.51	149.737	1.22705	81.325	223.676	202.143	39.688	7.61108	249.436	6.99599	5.85719	43.5475	255.244	4.42615	16.5393	449.968	928.316	1.40176	60.6041	3.64397	22.376	39.4097	13.8706	226.461	391.546	7.37734	582.822	28.5742	21.2332	405.318
FUSCCTNBC356	Chemotherapy	Mixed	100.732	297.956	551.76	92.9142	88.2824	25.531	38.332	159.986	28.1536	65.6568	169.711	86.6667	32.5375	68.9786	37.5659	12.0862	346.038	18.6263	105.25	45.1295	40.7503	61.9016	178.098	83.1129	14.3558	49.8554	12.2514	34.3579	4.74706	310.223	86.7943	27.5114	40.1318	268.453	30.0678	123.306	24.9588	40.5478	115.259	48.039	548.244	71.4657	13.248	160.029	31.9549	0.744197	151.677
FUSCCTNBC368	Chemotherapy	HRD	101.033	227.756	351.812	219.548	152.557	14.5684	5.93572	81.3979	33.1822	349.577	227.025	30.2992	16.4388	20.2743	20.1066	4.49936	159.877	21.036	64.1978	1.9464	99.4121	188.335	320.866	41.403	21.0437	133.372	13.5021	14.3097	4.04109	194.115	22.4084	19.1973	168.912	494.874	8.33066	118.875	36.8206	25.6723	93.7075	64.6505	509.476	205.126	4.5189	227.922	18.5834	9.45053	151.462
FUSCCTNBC140	Untreated	Clock_like	53.9139	60.3421	134.558	175.525	43.8805	4.30086	1.35921	55.3917	63.7643	13.0472	74.3934	7.32757	3.51948	13.8401	10.0493	2.02126	237.577	59.192	47.9754	0.0666371	72.9846	21.9989	82.0052	49.0982	3.53185	139.799	10.0365	3.33066	2.5479	25.5651	3.67761	6.3071	66.6623	166.687	201.916	26.0326	4.33168	5.29341	132.503	9.60376	199.51	9.66457	4.17452	163.028	21.1301	0.577035	5.43448
FUSCCTNBC183	Chemotherapy	Mixed	84.2679	331.449	76.8039	76.833	83.8135	39.336	1.77166	192.078	10.8016	200.526	75.9592	19.0258	16.3191	8.13074	12.5434	3.28008	273.273	38.2646	94.3568	3.40334	42.7111	158.443	138.506	49.773	20.6598	66.4141	9.09616	13.6225	43.5569	103.661	53.4187	10.6948	37.1548	262.954	3.41962	164.112	20.4619	29.3272	45.6396	25.9065	404.968	59.6393	5.07887	178.312	53.2	0.903311	758.673
FUSCCTNBC046	Chemotherapy	Mixed	66.5433	131.364	287.895	214.585	59.8042	35.9408	3.79305	61.8061	24.9097	10.7677	133.84	27.2099	11.6471	16.3092	11.3806	8.06681	167.52	27.0124	51.7032	13.5593	41.7882	72.9242	62.0874	34.0297	12.5264	63.6822	7.83937	10.8525	38.2272	110.806	28.306	10.8549	35.6876	182.902	66.5561	46.4545	10.1199	17.9333	37.6233	28.0975	380.879	19.7984	3.07558	148.951	23.6327	20.6141	63.5552
FUSCCTNBC313	Chemotherapy	Clock_like	61.0804	148.99	256.308	3.59328	54.7096	41.6827	3.23075	52.2845	6.94022	119.951	124.818	19.6318	7.67145	24.8142	8.7305	5.33621	373.369	4.27553	98.7257	0.574256	63.4225	164.563	256.711	12.5692	1.41766	6.05189	4.84167	9.41177	0.0647252	49.5409	24.7214	9.3519	12.7723	198.066	3.70645	101.562	3.18085	30.2932	155.033	19.9476	300.342	130.827	4.66733	184.356	21.3081	0.145984	0.226366
FUSCCTNBC039	Chemotherapy	HRD	72.5011	86.6805	157.993	3.34542	109.899	3.94092	4.40825	35.1734	19.6413	68.9734	95.7742	6.773	10.9895	21.8734	6.20633	3.36892	176.433	7.11955	49.8944	0.431566	28.0889	55.9695	66.0244	49.1332	7.72068	77.4227	0.884273	6.48848	1.43203	26.9825	8.42939	11.08	326.986	264.557	18.0347	62.1956	5.48172	11.0862	84.8407	24.6588	375.53	49.209	3.82992	124.451	4.71543	125.406	162.304
FUSCCTNBC028	Chemotherapy	APOBEC	63.0709	101.666	60.4814	0.223103	39.6316	10.4376	3.9168	105.249	27.3142	45.6195	34.0865	8.38469	13.5619	29.8432	15.0745	3.60036	311.927	14.244	47.9209	10.2602	61.9717	53.236	48.3312	31.354	3.17607	2.83979	1.13738	6.20512	0.088567	69.0691	26.6815	12.8632	10.4871	100.035	2.15042	67.9772	5.95281	8.84433	129.609	37.1246	1108.9	40.4411	2.86406	168.733	8.7148	3.14738	0.482873
FUSCCTNBC081	Chemotherapy	HRD	77.3405	280.368	502.747	78.7332	39.4946	14.9964	24.7937	99.4515	23.1538	7.08081	96.7991	39.742	22.8472	14.4252	28.1	8.10113	249.712	18.8325	64.2625	43.1207	20.9481	60.5881	88.7038	67.8534	37.0049	54.3085	8.27371	27.7254	4.1658	292.767	61.2188	35.2413	80.7561	115.061	46.3346	220.02	12.0396	31.535	81.6291	28.8624	288.998	38.3046	11.44	145.538	19.713	2.42881	76.1463
FUSCCTNBC351	Chemotherapy	Clock_like	77.9705	95.9266	116.166	6.87496	70.9681	50.5766	3.20383	81.6714	23.3846	53.513	87.3022	17.8976	12.6344	196.891	18.4016	6.02517	405.444	53.1528	71.4558	0.219834	75.4078	136.275	536.967	22.0312	11.0943	55.2834	2.3024	13.8124	1.56517	34.1102	8.85629	8.97688	35.4807	409.386	5.58064	95.1595	10.5809	22.3465	136.283	51.8417	596.975	37.7537	3.90528	202.925	16.4559	0.561563	1.33605
FUSCCTNBC001	Chemotherapy	HRD	94.0888	177.514	172.778	4.41197	107.411	41.3272	5.60087	359.113	15.8724	38.9529	64.6934	100.162	48.4	97.4804	12.5628	3.59816	628.212	0.1912	189.858	0.209145	18.006	41.7013	153.736	54.7772	0.0732108	336.257	17.1252	3.32063	5.25924	135.693	15.1836	66.7597	26.4823	621.824	0.759711	296.036	2.06153	30.6555	120.971	52.5317	442.06	33.467	3.67582	295.146	15.5689	0	31.904
FUSCCTNBC309	Chemotherapy	HRD	75.6167	180.358	186.701	12.0804	47.0225	25.1751	8.10784	117.98	6.40594	71.011	98.4464	75.2769	18.1728	74.5497	37.0518	4.96801	316.339	10.7962	84.425	8.40424	51.8449	79.8436	179.728	42.5893	1.91643	21.0169	5.94625	12.379	18.3901	120.252	30.6905	14.0275	22.4488	218.208	10.6333	123.645	12.3743	24.1711	167.808	88.3639	537.404	29.1902	7.06994	179.154	43.0701	0.5785	175.487
FUSCCTNBC186	Chemotherapy	APOBEC	65.6568	150.952	84.6495	2.80628	48.2608	12.6596	5.22947	92.9394	9.69503	47.9401	73.0891	31.9157	14.1213	75.8793	26.8187	6.97876	332.056	22.3397	133.531	0.422044	46.0414	84.7563	146.553	23.1749	0.901512	33.4573	4.99116	6.63385	0	67.9943	63.1721	9.88565	72.6214	248.689	5.2624	99.8952	7.12284	16.9352	81.9295	54.9703	744.041	39.7864	1.91414	154.994	13.8271	0.247175	0.467066
FUSCCTNBC453	Chemotherapy	Clock_like	68.1878	80.7504	269.403	2.59111	90.6339	4.02296	6.64829	145.716	53.7328	179.763	110.68	20.5842	34.268	9.33297	14.2641	3.16495	269.711	52.938	123.286	1.71626	150.832	60.9076	189.424	38.8681	4.00808	32.9816	2.18693	17.2019	0.617286	89.9805	23.1039	7.05007	57.3962	277.964	26.9468	106.342	6.471	22.1874	113.455	18.2905	494.517	97.9838	7.01253	294.473	12.0751	1.87606	5.86136
FUSCCTNBC438	Chemotherapy	Mixed	72.9405	84.7299	235.943	125.08	89.0877	16.4366	5.19159	52.1092	19.5151	70.6742	106.262	14.8466	9.4721	37.6892	7.97047	3.45538	235.458	31.7297	162.487	2.50776	39.4818	234.058	70.8583	31.7605	32.34	210.735	3.88655	6.33658	10.1049	67.1675	20.7504	13.4868	46.4094	670.745	4.20947	114.711	55.9544	13.1927	62.6567	16.1712	346.433	53.9994	3.86949	225.631	14.8147	4.5241	36.0621
FUSCCTNBC212	Untreated	Clock_like	94.5973	148.058	266.016	3.39311	89.6363	10.6279	4.02335	186.022	0.663755	177.855	164.879	17.6971	13.2964	25.2686	5.37467	7.12571	833.878	0.455137	107.563	0.884288	35.2214	117.388	561.753	13.8526	2.04571	8.80794	10.7973	21.2979	0.0223358	108.797	41.5886	26.0274	9.40434	457.917	0.355959	288.382	54.5471	390.383	175.551	41.0243	565.642	28.675	10.9845	274.71	27.2719	0	0.467732
FUSCCTNBC435	Chemotherapy	Clock_like	60.6022	89.0939	57.883	1.42268	40.3446	4.12229	1.09233	96.0565	30.8171	57.1951	57.8649	15.2431	25.2445	18.955	13.4777	2.09285	249.58	77.0737	119.17	0.176759	55.6619	87.0088	148.115	19.2634	0.816216	3.68568	2.79553	5.45556	0.0842826	47.6936	36.4294	3.7811	79.5284	113.019	16.868	100.778	3.38978	30.802	48.9768	71.6012	573.388	6.72709	9.3369	261.433	19.9872	19.0025	0.214678
FUSCCTNBC223	Untreated	HRD	99.4432	178.746	418.076	124.52	131.829	8.0662	5.94462	105.028	43.2074	118.37	142.904	27.2279	20.4297	15.8126	13.354	9.85045	282.422	31.9626	135.077	1.48627	45.5432	168.761	157.148	20.8534	72.1051	424.103	6.49415	18.1278	19.9992	86.3661	34.1931	14.1178	69.2111	486.018	4.15182	103.497	25.8698	19.4366	103.798	26.3058	231.383	53.1732	5.69585	266.622	31.5408	47.6889	24.7375
FUSCCTNBC422	Chemotherapy	HRD	90.3744	116.661	173.661	84.3924	140.588	4.8128	2.12432	144.586	8.05461	161.168	157.343	19.292	14.9261	29.4672	14.0879	2.72823	432.524	13.8212	123.399	2.1173	45.8953	285.499	191.602	36.9976	8.4495	405.142	8.74111	11.9528	2.13801	224.806	9.22983	20.8223	107.722	665.637	1.56673	97.0939	9.5523	33.8268	141.226	25.3474	185.992	181.363	3.67166	150.773	18.892	2.46824	19.3631
FUSCCTNBC198	Untreated	Mixed	74.0744	159.714	262.068	5.58571	64.4297	11.4766	3.77428	74.2886	6.52237	108.177	122.864	22.9202	14.5951	12.3322	14.3089	4.26973	335.975	10.8901	142.885	1.37686	54.3404	115.9	192.776	19.4755	4.62966	51.0355	4.8889	30.3622	1.19217	60.0349	25.7958	8.58306	40.3593	188.835	8.11253	123.832	10.6146	30.5425	139.514	26.9381	478.366	82.0208	6.20885	193.078	23.6016	0.909635	3.76936
FUSCCTNBC136	Chemotherapy	HRD	75.5747	764.387	110.525	289.146	149.877	10.762	3.92862	143.647	21.7836	51.5943	57.1904	2.86945	3.00486	33.8374	9.16041	2.65825	231.468	42.2892	225.486	0.483022	25.2511	64.8547	77.0512	11.3928	19.7715	99.9318	7.01059	4.78024	0.15861	72.9635	4.9462	1.72853	10.3648	278.797	6.47516	34.3665	1.97535	7.54817	71.7553	12.9119	201.957	16.8295	10.9469	166.599	20.1204	32.4711	62.034
FUSCCTNBC196	Chemotherapy	Mixed	52.281	146.529	100.478	3.20991	38.2281	25.7602	2.56158	135.496	19.8961	34.2456	78.5614	60.0375	70.4162	13.7273	14.7951	2.70559	174.143	20.5941	77.9857	2.92089	34.8104	35.3208	62.7581	30.4661	65.5724	62.7555	5.74307	4.56361	0.645607	65.0412	16.8561	4.81556	24.0261	125.421	4.0817	58.3066	11.0102	8.60511	74.8651	26.5263	203.405	18.4811	4.32969	249.315	14.9824	13.5678	8.09768
FUSCCTNBC256	Chemotherapy	Mixed	109.452	49.8262	264.708	67.7236	56.1827	21.2983	3.23215	21.5475	61.9205	18.7986	112.93	40.9932	39.8238	7.21756	4.5288	1.83015	163.689	36.7661	41.5957	0.51691	11.761	196.633	23.5565	46.2448	39.2638	155.832	7.0251	11.826	70.3418	94.8778	6.60435	13.2382	73.3412	459.054	3.05325	39.0452	17.2925	30.2631	38.5287	5.64986	136.999	32.7766	3.487	281.822	12.2612	0.839677	1757.04
FUSCCTNBC152	Chemotherapy	HRD	44.3274	75.748	105.453	1.46774	48.7449	4.20538	6.48196	57.3124	11.6488	30.938	68.5242	8.13367	6.01228	6.27124	9.13735	2.47515	354.762	19.0369	92.1325	0.833099	15.9603	69.7448	27.1054	39.3234	0.974685	7.82387	7.58406	11.7847	0.0303375	19.8998	10.8379	5.41371	32.7555	74.1369	8.90666	43.8512	3.31437	11.697	132.754	13.971	218.432	10.901	3.0591	328.458	12.8772	0.262117	0.0670961
FUSCCTNBC044	Chemotherapy	Clock_like	120.768	303.697	249.944	17.6369	49.3395	40.1929	2.26298	279.3	9.56162	180.742	101.532	147.374	52.3899	9.39429	30.2486	3.62718	668.086	1.82183	114.965	0.397434	70.0692	387.79	449.18	50.1724	4.4829	415.909	7.17187	4.04416	0.15536	75.4012	251.807	17.9531	37.7339	245.73	37.1664	494.449	11.6945	41.6035	104.399	53.2562	880.471	32.474	1.71331	299.203	18.806	3.64997	3.26136
FUSCCTNBC255	Chemotherapy	Mixed	68.2721	72.655	104.209	0.517512	64.4247	10.8798	10.5534	109.299	17.2463	194.424	82.3021	22.0848	7.12407	21.5156	12.027	3.79933	416.928	56.2978	121.672	1.59738	73.5397	67.7066	425.057	23.2466	1.94222	3.02004	5.22091	10.4839	0.37983	45.2747	20.2784	3.74075	26.7107	204.584	0.98481	139.977	4.67146	56.5067	109.634	28.9088	438.112	17.2405	8.96312	227.093	26.3053	38.6344	5.51975
FUSCCTNBC383	Chemotherapy	Mixed	57.4088	212.122	156.39	2.77807	48.4054	10.2405	5.19605	80.8897	6.30305	64.5605	84.6397	20.4681	16.0742	37.3531	33.7543	10.0891	518.299	7.74202	61.2835	0.982206	20.2314	94.3867	109.107	20.4412	3.62726	23.2524	2.20781	20.732	0.277553	52.568	18.856	10.4556	28.4087	189.76	4.15285	99.2929	7.73548	23.9593	263.893	37.7996	352.413	19.7915	2.49706	149.251	13.4644	0	0.392056
FUSCCTNBC465	Chemotherapy	Mixed	53.4443	98.3261	201.294	5.27849	61.6516	13.4139	4.27591	39.3318	14.1516	179.884	83.0186	31.5921	14.8271	9.81591	11.0752	3.78771	200.263	7.84959	60.7632	1.8947	79.1436	105.483	183.529	34.0913	1.59544	169.283	3.55009	11.6535	7.18119	63.7812	30.5045	13.5192	31.3588	200.275	19.4682	128.947	6.34681	9.24874	111.106	21.546	388.605	72.8246	3.309	116.171	16.0753	2.46159	3.94795
FUSCCTNBC134	Chemotherapy	HRD	61.6513	178.816	153.02	5.31987	34.6923	12.3779	3.88583	99.257	6.4265	78.9591	62.9398	30.3629	14.2878	36.4745	40.0482	7.96465	316.896	9.3765	63.4913	5.68824	29.9946	80.5436	109.932	21.5312	9.22614	26.5914	2.5597	11.456	3.10784	85.3548	47.9348	16.7052	17.6903	143.369	4.04703	145.585	7.56718	23.9283	91.1385	48.3128	383.113	27.156	4.04112	147.498	15.6452	8.37126	27.8745
FUSCCTNBC467	Chemotherapy	Mixed	67.7771	50.8255	257.837	45.5711	61.5219	12.9807	1.89194	21.8248	27.0116	54.1862	111.042	16.0528	9.11286	15.1821	7.49866	2.04687	319.304	6.41611	47.3707	2.24698	30.6302	94.1457	58.4032	84.5548	23.3019	232.209	3.38962	7.66509	54.7722	64.0543	11.3762	13.1108	40.9323	349.562	45.0474	64.1981	17.5434	15.7081	55.7548	33.2736	412.29	44.3394	3.6107	154.503	11.8874	0.197728	68.5381
FUSCCTNBC149	Chemotherapy	HRD	57.9316	89.6607	181.358	6.77178	49.7757	2.23892	4.61383	450.934	13.0863	35.9499	93.5931	5.67171	2.83102	28.2675	5.13304	2.48073	217.566	17.4362	30.4774	0.360083	25.6237	39.2349	23.9094	36.2253	11.7067	82.2268	1.44863	7.45671	0.202447	53.0524	11.6376	9.08639	24.2894	114.414	150.967	50.0376	2.92538	11.9501	141.213	18.7586	266.863	56.9637	4.99749	141.971	17.0235	49.7129	82.0991
FUSCCTNBC448	Chemotherapy	HRD	78.2332	146.053	340.51	151.681	31.3426	42.2585	4.02091	46.51	20.9415	96.5132	92.4759	29.9052	18.2513	39.552	19.2348	7.39136	224.523	30.3958	95.5641	4.5728	76.7699	194.712	103.419	40.262	3.99035	78.2427	4.16992	6.74632	3.56177	100.189	27.5009	17.5212	81.071	416.313	5.09986	58.3455	13.0095	23.8428	61.8169	35.9217	464.845	39.8218	6.78502	158.526	36.757	0.925695	17.8754
FUSCCTNBC203	Chemotherapy	Mixed	84.3231	163.088	272.806	4.08213	91.3344	10.8475	5.86246	139.608	11.2218	218.275	162.947	26.1913	10.795	14.1941	25.6084	5.79382	339.479	27.7871	91.8671	2.39085	85.9718	114.296	343.241	22.0138	2.1716	11.7293	3.32031	17.1899	0.777996	68.4342	29.4439	11.4936	52.0486	353.884	8.20665	148.213	10.3342	52.5138	148.345	56.3752	553.9	70.5642	8.68302	256.568	27.1666	4.43663	11.299
FUSCCTNBC076	Chemotherapy	Clock_like	59.2925	125.266	124.059	2.39868	36.0592	6.88375	3.85808	78.972	13.0348	26.6719	74.365	12.4349	13.9035	74.3823	24.2985	6.21604	249.906	34.4483	48.2714	4.30624	26.6467	55.3221	132.789	15.6579	0.984813	10.0668	5.17491	4.40624	0.729926	49.957	24.7718	10.4309	27.1926	135.533	14.4414	81.3765	6.04274	13.4021	108.759	57.1011	441.685	37.6965	3.11241	158.865	15.6022	13.0512	6.77901
FUSCCTNBC019	Chemotherapy	Mixed	50.8203	109.816	125.901	3.19912	51.2561	21.2492	7.57961	59.8824	11.2651	21.8608	45.8897	11.791	8.57899	17.533	14.2203	3.89211	301.057	42.0864	66.5303	1.34124	33.8271	57.6955	55.5021	12.76	2.00726	21.9007	5.24263	10.3466	0.258326	36.4206	26.3243	5.86435	85.1444	124.655	6.36991	59.1875	6.00166	220.149	86.478	15.5569	244.974	35.6711	2.45623	122.217	11.6012	0.500439	5.07779
FUSCCTNBC239	Chemotherapy	HRD	33.5036	26.1532	18.7161	0.471649	7.9144	2.08914	0.565161	13.0465	3.51674	3.79652	21.7333	4.2625	6.30554	2.0668	1.69617	0.495327	190.63	3.57371	6.05794	0.173108	10.6935	35.8408	6.85658	27.8505	13.5838	4.84174	1.57115	1.8749	0.665402	46.2658	3.87519	1.16287	6.30508	114.972	31.2797	5.87939	0.888522	11.6665	10.5453	10.6646	62.9263	5.88957	2.06603	61.1899	6.56743	0.525049	0.0584265
FUSCCTNBC471	Chemotherapy	HRD	85.457	91.1163	352.717	4.08184	166.033	12.7437	6.9738	186.81	6.72586	220.716	142.014	14.2274	14.0466	15.72	10.7721	6.29272	373.067	62.8545	192.405	0.923158	93.2649	132.125	240.654	21.6879	4.17499	97.1612	3.52965	23.4027	0.27241	128.447	43.1371	6.6809	125.572	442.879	17.691	97.3496	6.39058	134.829	142.88	21.4749	455.047	129.997	8.96105	307.168	24.9805	0.817923	1.33562
FUSCCTNBC034	Chemotherapy	APOBEC	98.34	122.897	316.955	16.908	135.712	10.502	6.63584	137.259	19.9444	187.502	176.973	38.0286	19.5395	9.83511	15.8474	3.78075	434.201	56.1399	111.082	30.5774	96.8608	112.076	413.297	17.8731	6.01125	154.371	4.56197	29.9088	0.672594	122.176	62.7245	13.273	87.646	369.574	15.5454	290.637	9.32994	80.5772	139.507	28.7781	580.232	207.846	3.65313	328.435	46.9602	3.63959	7.7866
FUSCCTNBC282	Chemotherapy	HRD	83.5667	204.612	196.726	77.5351	88.0143	33.0281	17.1288	103.063	22.3856	124.487	289.726	19.863	21.3745	11.5392	5.93152	2.99774	233.324	25.442	181.279	1.91419	114.881	187.664	199.159	18.2942	15.1841	32.6154	7.28205	51.9111	11.242	109.858	83.7941	14.0884	26.2438	424.582	7.50685	166.515	7.26439	162.538	70.4972	14.5612	201.58	214.033	4.08451	282.631	28.2708	26.708	288.363
FUSCCTNBC024	Chemotherapy	HRD	94.2781	145.98	140.045	3.22975	42.487	22.02	44.8441	65.8832	15.8255	62.4353	81.8754	13.9475	11.7201	15.7493	25.8255	1.96669	489.152	6.93235	165.589	5.65978	31.6363	190.532	90.4063	38.4208	16.298	211.78	5.96927	25.973	40.3758	125.008	24.7429	9.65776	24.3273	233.797	2.83494	71.2641	21.7181	103.534	48.9023	20.8445	382.917	116.711	7.49398	158.681	45.3601	1.16228	236.981
FUSCCTNBC023	Chemotherapy	HRD	69.3076	56.0883	88.4643	3.83773	75.923	7.03661	3.96624	90.1584	2.14811	138.975	75.677	15.8244	5.35934	17.9815	7.96184	3.00308	242.871	1.54202	73.7472	1.77822	23.7084	70.4197	157.189	13.9159	10.3382	6.60643	21.0831	81.7997	0.268038	158.76	12.7036	27.0599	27.0503	302.646	3.54804	293.464	36.3617	623.827	103.611	23.5577	80.2498	307.437	4.78541	275.756	22.368	0.0678456	26.9213
FUSCCTNBC376	Chemotherapy	Clock_like	87.0804	1124.11	152.306	5.51534	42.049	14.2411	2.34763	40.7684	18.0259	46.6787	83.8024	15.2305	19.1592	40.3742	13.867	4.13973	302.342	23.5327	68.7558	3.74918	84.575	64.8374	39.3715	61.6684	2.82319	15.1817	5.03872	21.7825	0.12685	54.3884	17.8521	15.5587	22.1151	302.181	25.5343	125.561	3.37477	36.4424	34.7908	27.0275	779.69	53.6842	4.33346	191.812	12.482	0.181056	1.73734
FUSCCTNBC038	Chemotherapy	HRD	70.4953	22.2237	102.321	3.65262	82.453	8.53372	4.81248	64.4997	28.543	66.848	149.003	10.6104	11.526	39.3015	4.02813	5.57313	219.061	52.3284	171.66	1.12376	42.4769	133.664	161.51	28.7576	22.2625	237.427	8.87247	13.2404	42.7983	59.8595	14.9932	8.18118	26.5593	295.474	2.62915	97.1498	28.4784	85.7637	44.5315	28.6019	917.946	52.6931	5.8846	210.113	23.1398	1.21169	19.796
FUSCCTNBC431	Chemotherapy	Mixed	90.2722	91.9067	304.055	4.55537	120.638	13.3331	5.2084	120.402	32.9855	93.4239	99.4827	16.8941	12.8044	199.457	13.4574	4.55752	381.736	74.9651	105.167	1.50966	57.0227	71.9453	156.581	15.8608	3.23634	167.603	2.43438	21.3721	0.373287	67.5182	22.3578	9.15615	100.983	417.618	10.2573	95.8539	8.76096	35.1714	305.205	47.9517	835.182	93.2018	6.72936	301.545	15.3391	3.3417	46.2625
FUSCCTNBC057	Chemotherapy	HRD	96.608	326.784	246.181	11.8795	38.2067	35.3437	3.94358	144.207	5.45036	68.3961	95.7512	59.1606	20.9312	47.6224	34.1957	6.78749	630.7	4.70223	88.9115	5.03959	44.5009	132.877	168.134	33.5463	10.2665	31.2954	5.27578	7.08682	0.345753	76.6951	129.515	20.8074	16.9078	158.407	8.8106	375.763	5.78079	47.4668	111.853	54.906	694.764	82.0902	2.29559	196.754	23.9841	0	20.2093
FUSCCTNBC201	Chemotherapy	Mixed	79.7309	90.9913	139.429	6.73957	66.5803	9.34283	2.14213	209.326	23.6339	54.0851	52.821	10.6492	32.0835	30.2161	8.65903	2.15046	319.128	11.4423	63.4078	0.146695	57.6679	46.0786	154.446	36.7244	8.00288	40.4484	0.815245	10.6493	39.5868	28.0918	15.3487	7.85217	21.8119	211.679	15.7023	69.238	6.85955	13.5405	116.598	21.2002	366.854	19.7293	7.16102	165.046	14.8048	58.3657	16.2272
FUSCCTNBC258	Chemotherapy	Clock_like	54.3794	23.2237	44.8225	3.20253	31.9852	64.7696	2.15881	43.8206	16.7399	25.4247	64.9263	5.49404	15.6138	6.1149	2.31864	0.974636	136.271	17.393	44.7516	0.60731	38.2685	78.9469	59.0943	40.0936	8.15355	38.6668	2.24954	4.47892	1.36587	53.9469	1.89119	8.11122	19.3799	143.584	2.68939	13.9181	14.253	6.35802	37.286	12.0337	84.901	20.0607	4.08299	147.04	9.41153	10.0282	652.13
FUSCCTNBC385	Chemotherapy	HRD	58.3732	70.4673	148.938	17.4492	66.3879	56.6195	2.4993	38.2272	17.2311	46.863	63.2692	10.0205	9.70991	12.4878	11.6347	3.67166	194.909	19.8746	152.437	1.11721	82.3222	82.7519	96.6841	25.3596	24.4364	146.947	6.08247	12.1088	21.8588	85.0979	90.9668	14.9801	31.3677	250.786	4.35486	59.425	49.0846	24.0438	75.3563	20.6273	255.138	138.71	9.41596	160.201	7.94983	24.4368	47.6213
FUSCCTNBC083	Chemotherapy	HRD	93.0675	31.1718	323.343	94.5184	119.008	32.9786	16.4851	62.6079	19.1014	55.7263	216.305	52.3896	49.872	8.69235	4.59267	3.37603	239.064	52.6984	150.15	0.564618	32.2585	135.814	62.2691	30.2827	56.3449	91.1348	1.52109	7.3604	192.189	48.0403	9.49561	7.22004	54.8541	604.722	69.9412	98.7676	0.56171	39.9035	137.938	10.1599	285.285	499.975	10.7268	256.909	282.216	4.91493	241.947
FUSCCTNBC268	Chemotherapy	HRD	76.7534	750.851	253.056	15.0334	78.101	16.3998	6.23655	168.296	8.06777	97.5859	116.372	19.7493	12.0775	45.5702	29.489	9.50707	343.535	15.6077	89.0571	2.46819	59.1925	191.589	148.909	21.2568	26.74	118.07	5.77253	28.8192	0.538875	70.3961	38.4007	15.6217	22.6204	294.348	2.86608	115.235	7.84647	27.0142	152.124	37.8781	459.937	41.8541	5.69292	182.921	22.9758	0.0882258	17.674
FUSCCTNBC273	Chemotherapy	HRD	69.0285	433.946	141.949	5.4929	74.802	39.1015	1.794	150.363	11.6618	48.7815	107.79	9.1306	7.6599	31.8907	194.138	2.66676	315.074	8.98291	45.4116	1.00124	69.1339	132.641	198.528	21.7014	9.82598	205.875	8.14254	6.54215	3.58781	51.0434	21.2136	11.2171	74.2059	332.733	0.637338	53.3017	17.2157	50.086	93.6787	14.2563	239.221	37.4398	2.91149	90.6678	11.8083	2.32059	0.102852
FUSCCTNBC113	Chemotherapy	HRD	73.2379	91.3893	136.249	8.80071	58.5574	39.0338	1.01127	136.193	58.811	10.3007	94.0853	22.1061	73.6239	16.5465	8.60508	2.33926	221.217	22.7927	122.531	0.10049	40.4829	38.1084	30.2704	37.4508	44.6941	296.051	2.06746	10.8504	18.1432	445.941	5.7042	14.7298	138.286	173.351	23.5685	30.4339	15.9698	43.14	595.475	7.61931	128.313	16.1735	4.3754	116.635	13.4801	2.33791	46.4224
FUSCCTNBC260	Chemotherapy	HRD	45.2962	109.611	33.8785	1.14893	36.1651	12.8475	1.25446	94.7342	44.8632	22.3128	55.353	28.932	46.2449	3.61591	8.33446	1.48921	175.01	0.963266	42.3063	0.548877	14.559	37.5797	19.2435	51.7699	35.5546	59.2324	4.57283	5.99605	14.8601	119.664	7.92874	11.8561	10.3545	132.488	2.28398	32.4051	10.725	14.0189	49.8705	15.7548	106.605	64.2482	13.3206	102.752	13.5284	0.649782	70.1396
FUSCCTNBC452	Chemotherapy	APOBEC	118.246	166.037	665.857	237.165	243.855	39.928	3.46812	141.636	36.4263	132.879	155.721	26.725	11.0802	129.872	22.8767	9.50684	487.444	39.5212	153.269	4.35016	47.7634	184.999	206.314	28.1941	13.1357	80.0798	9.67253	9.91598	2.0325	152.911	84.3613	23.472	62.7516	600.926	47.0383	274.132	12.7751	36.4587	88.8542	47.3159	590.946	195.778	4.41083	351.443	22.4497	15.8622	123.781
FUSCCTNBC181	Chemotherapy	APOBEC	55.2182	139.059	184.861	1.27323	72.2499	9.36277	5.8412	75.969	6.94717	74.7494	91.9276	10.1692	5.68361	49.0944	19.0929	5.70718	413.014	33.2967	85.3055	1.51924	57.8799	69.1379	165.373	11.0236	2.67655	5.79497	3.93932	7.23606	0.438414	81.7293	34.1285	9.36317	26.0533	277.535	2.84938	109.217	5.24665	23.5838	68.6241	31.1353	354.898	60.7281	4.71289	206.572	23.4456	0.725014	8.82536
FUSCCTNBC138	Chemotherapy	HRD	86.9913	28.3356	36.7294	2.67343	29.5557	6.87817	0.859981	61.2756	8.89166	66.7838	51.2994	32.6993	37.0282	13.1704	5.16359	1.3399	154.76	37.4422	55.021	0.175998	49.3779	24.688	63.2888	32.8457	4.67643	64.5036	1.97381	3.82536	51.119	13.1614	7.15656	13.7554	25.37	203.755	14.8457	23.0327	3.87356	19.4659	61.0422	10.415	508.13	118.285	1.48618	77.1554	184.746	1.78861	1121.3
FUSCCTNBC015	Chemotherapy	HRD	66.3514	75.9697	323.212	6.0927	114.26	4.76502	4.37674	43.8119	18.9143	122.044	122.064	14.6308	6.71296	15.8496	6.65208	4.08261	531.507	14.873	145.655	1.98537	52.405	149.082	129.6	15.6489	0.93609	48.1791	2.6739	35.6167	0.0479838	59.4585	9.69472	6.68449	30.7496	182.204	2.92389	127.747	3.91594	36.6121	107.647	11.7917	418.351	79.7611	7.56131	365.431	24.1011	0.242809	0.790091
FUSCCTNBC059	Chemotherapy	APOBEC	43.8628	58.5543	132.325	2.90358	51.5682	6.10745	2.99096	53.1617	20.5084	36.7162	87.9598	12.4092	23.1226	13.325	5.61442	2.01064	307.53	29.5883	53.9873	0.265866	39.0713	25.4546	198.376	18.6738	5.17527	7.04527	5.38533	15.791	0.102385	43.326	7.43079	5.76269	23.2922	82.7564	3.47759	91.2324	2.64778	60.3502	70.3289	11.7001	195.571	23.3859	3.43331	174.761	9.40387	2.45056	0.333234
FUSCCTNBC265	Chemotherapy	APOBEC	60.3503	47.6688	174.382	1.02283	73.4429	5.87163	4.50357	382.386	15.993	76.4968	81.1585	10.7263	15.5552	22.6385	8.52503	5.00476	516.858	38.3518	86.3961	2.60475	50.7656	80.8678	140.926	13.3294	1.38145	15.353	6.79165	11.1188	1.27657	92.874	10.3384	5.04106	26.3402	221.325	6.81695	69.7306	7.25311	23.6735	50.0224	14.4677	517.63	97.7885	4.86242	303.077	9.61254	15.5321	0.175394
FUSCCTNBC340	Chemotherapy	HRD	82.6137	293.363	179.691	201.409	74.4263	13.7587	3.4375	147.538	33.0937	29.2211	75.2803	6.93887	8.11042	17.0611	8.22277	2.67712	199.315	106.765	72.6706	0.168797	27.2864	165.601	126.053	30.5531	16.8879	19.5579	6.45416	4.93326	24.0618	48.4995	6.40676	11.5832	165.729	396.557	17.7228	44.6161	16.2375	16.8663	51.7853	69.7313	630.664	15.4658	3.88847	162.089	11.7618	18.2386	52.1314
FUSCCTNBC118	Chemotherapy	Clock_like	65.2765	206.935	307.329	20.0919	39.8846	20.9386	5.51323	94.811	14.7035	66.4385	85.81	27.4585	13.1591	49.9502	27.9778	7.48495	409.646	3.35235	65.4999	6.35259	44.3614	118.833	130.01	33.8268	5.60691	22.9921	5.57997	8.6941	1.30687	73.3215	85.8119	13.3503	35.6638	180.771	14.0504	167.47	5.84596	23.0948	62.2438	45.2798	360.034	47.3872	3.62294	167.492	18.173	7.42831	10.0889
FUSCCTNBC461	Chemotherapy	Clock_like	90.3099	78.6392	80.3098	426.16	63.2966	9.62778	1.53252	78.0372	26.9065	19.1236	27.3643	10.3328	8.27617	78.9479	10.1684	8.1031	201.679	29.6741	14.077	0.369777	27.6573	67.5569	111.333	47.6174	0.366146	7.01992	5.48834	3.84265	0.341968	24.9906	7.42003	13.5329	99.8444	153.825	2.65893	34.7153	7.31588	7.79617	65.0218	43.8745	1202.59	10.3211	1.16593	283.536	6.2654	31.3715	16.6181
FUSCCTNBC215	Chemotherapy	Clock_like	47.8456	145.468	83.91	13.4445	31.4725	8.3836	5.68967	92.062	7.13427	52.7128	41.5073	41.9908	11.9256	27.4799	44.4794	4.51719	256.739	5.54125	63.1205	0.826427	24.6203	52.0783	66.841	31.7094	1.48572	22.5546	3.56711	4.51768	3.08372	40.2762	42.2014	13.7403	34.2974	154.569	12.2627	114.832	8.61479	16.6599	137.518	70.7603	276.059	20.6033	2.19883	142.914	11.8149	0.679665	3.35318
FUSCCTNBC214	Chemotherapy	Clock_like	95.1312	294.485	306.547	11.118	161.128	14.0573	3.43833	69.4216	5.8163	113.806	136.397	23.1979	16.32	7.16733	7.95066	3.26747	285.89	89.5886	124.407	2.95817	43.7207	73.438	91.9176	27.8368	56.6765	247.661	5.58996	9.02779	54.6311	94.5278	57.3931	12.9185	104.896	454.925	10.8336	59.6119	18.3738	11.9996	157.93	12.2491	765.738	124.843	14.0605	263.654	20.6338	0.644058	65.7094
FUSCCTNBC158	Chemotherapy	HRD	64.6557	70.8146	70.6787	2.95811	48.6241	18.98	1.64593	65.4817	58.3396	56.4864	71.7916	17.6051	16.8873	76.0799	231.866	3.56412	253.818	36.7432	84.8103	1.18706	75.3433	500.646	130.873	76.8019	4.76748	8.32907	9.5065	10.4707	1.53078	92.5968	189.466	9.68137	14.1883	143.459	3.24316	123.044	14.7476	25.2355	70.3576	37.9412	493.362	41.1784	19.1282	231.407	15.6889	0.405307	11.5241
FUSCCTNBC204	Chemotherapy	HRD	94.1161	326.097	317.252	32.3062	86.2884	29.7868	4.69878	90.8665	12.7603	406.76	106.159	17.7246	12.4953	9.95902	2.40833	1.89009	208.825	28.506	164.812	4.59854	32.6818	262.27	302.268	17.4799	32.7198	132.299	25.2687	27.8181	8.97256	129.277	8.13651	10.5609	34.3248	499.67	3.54549	84.7175	26.1979	169.122	72.5318	35.381	409.897	65.7217	5.57952	286.929	14.9775	0.130615	62.3915
FUSCCTNBC297	Chemotherapy	Clock_like	51.0196	216.545	75.0565	1.52758	23.9232	4.35651	4.76811	50.8642	6.1951	42.673	54.5606	14.3861	10.4058	9.76118	27.7426	4.94584	280.504	114.694	81.6751	0.492991	34.5263	55.545	91.4106	22.9719	1.3802	3.27636	6.27067	2.80503	0.116557	92.486	23.3342	5.08423	26.4715	99.3193	6.38382	67.364	3.88301	9.82006	109.796	37.9141	321.509	19.6502	4.39082	138.813	12.6896	0.274174	0.434736
FUSCCTNBC092	Chemotherapy	Mixed	53.6479	61.4543	88.4029	0.714757	54.5669	12.1832	1.04799	170.276	34.1119	45.3959	36.2621	8.28459	3.74952	15.6317	6.11779	5.08431	328.306	3.33367	123.833	1.57872	27.2633	40.0553	92.5135	31.3297	0.915004	18.4412	1.59486	7.88576	2.92182	57.7101	12.6426	9.15392	33.3979	107.156	3.85318	79.0462	5.59661	20.5645	166.729	18.1389	120.401	15.9936	3.56412	122.733	15.6797	8.66364	1.3602
FUSCCTNBC168	Chemotherapy	HRD	106.688	293.117	265.859	88.0223	208.202	16.5852	18.1276	133.86	22.4307	105.118	193.147	31.0724	15.9079	18.7089	23.058	8.24793	271.052	13.2169	124.811	4.43789	64.4734	174.982	208.239	67.381	36.0295	164.515	8.381	23.3961	12.9944	94.9682	31.8099	13.1188	86.5094	406.446	7.19996	120.459	39.9378	37.4909	76.8791	28.7137	231.628	150.316	7.84638	253.733	29.9531	34.2199	296.198
FUSCCTNBC184	Chemotherapy	HRD	65.2724	79.5928	85.9408	31.5641	64.9174	16.0015	7.61678	160.77	24.5355	39.6691	58.9564	10.6553	6.98274	47.5662	9.09835	7.5709	353.036	39.6469	108.186	0.533655	23.2651	77.4431	90.0469	10.6368	40.7385	43.5623	15.8009	10.0826	0.331151	39.6026	53.8157	9.34491	33.8719	255.044	1.24798	54.6442	4.95315	11.0197	76.5188	14.1452	938.051	21.6358	5.20261	107.665	12.0579	9.54003	5.1292
FUSCCTNBC305	Chemotherapy	Mixed	44.3199	67.0147	89.3792	1.25113	26.4658	4.45307	1.34643	27.3731	16.9636	43.0409	65.0173	11.3133	3.85821	13.4071	6.89404	2.74133	165.386	1.19697	128.283	0.0960135	23.9332	51.056	89.6135	5.82098	4.38526	99.0079	2.22139	6.36501	39.3991	36.5217	10.7263	4.76917	33.0881	98.2521	24.8479	121.195	3.128	17.9338	100.21	13.6595	307.302	380.816	3.56588	94.8643	12.581	0	0.485056
FUSCCTNBC237	Chemotherapy	HRD	52.033	22.5485	22.1763	1.20415	33.2715	34.0006	0.199326	47.6702	23.5464	40.17	29.2361	5.10449	6.30185	53.8885	50.5282	15.9288	344.17	60.6254	49.9441	1.65608	8.25802	337.248	221.794	22.2955	7.61506	1.73456	3.02176	1.7584	22.0642	49.945	1.03254	12.2469	28.0401	243.879	0.738664	14.3446	1.59717	119.196	23.4133	18.0189	270.179	4.7063	2.14352	78.1914	15.5749	0.0758219	0.558441
FUSCCTNBC047	Chemotherapy	HRD	56.266	94.5182	191.243	1.24482	100.344	16.7878	4.2948	159.821	12.8711	66.9883	75.4745	9.97138	7.93444	15.518	11.6879	3.82054	285.802	15.1382	79.9411	0.231148	19.5114	85.1292	105.59	12.56	2.12795	24.4137	2.85065	12.8605	0.33693	54.2317	12.5323	6.61526	20.3439	234.979	2.8852	92.336	4.72297	24.333	171.52	45.2071	227.292	43.2073	2.53465	153.127	8.46862	17.323	2.86052
FUSCCTNBC085	Chemotherapy	HRD	33.049	24.1503	43.8576	0.607451	18.875	4.17045	2.36438	15.1414	21.482	33.4379	29.6673	6.26757	9.57474	3.33972	1.5899	1.22914	137.046	5.61909	49.1326	0.0977821	17.3152	86.8246	23.5965	23.6769	22.3744	48.1066	1.60888	7.05577	19.2132	45.172	7.60133	19.3292	13.2832	88.694	2.22358	43.8689	15.3675	4.19391	21.5681	3.70415	81.3641	8.34015	4.20185	77.5869	66.5878	0.316645	3.92529
FUSCCTNBC006	Chemotherapy	HRD	54.983	980.598	12.8593	1.26793	14.368	9.5718	25.5216	24.5109	14.8091	19.1042	31.3274	8.28463	3.89253	7.50166	0.972908	4.83939	120.123	6.0682	81.6834	0.124927	119.73	135.473	34.2344	9.75037	45.5053	3.44662	4.37829	15.9878	18.5406	89.9856	0.988916	4.40217	19.1255	344.914	2.95873	61.3416	22.3105	8.08854	17.8417	30.8029	33.5683	83.6775	6.56618	79.2975	1.92928	1.37702	8.75077
FUSCCTNBC050	Chemotherapy	Mixed	63.6463	151.695	246.747	3.98055	40.4953	17.0091	2.50807	66.2903	1.48807	122.629	127.188	38.547	13.7735	8.26966	14.6663	3.29728	406.901	1.06771	72.429	1.12408	53.3894	57.3293	224.25	47.8674	6.09137	12.5884	8.65258	28.4626	0.245512	95.7886	29.8481	8.91928	16.0762	128.056	13.7657	204.996	5.46287	43.1779	67.0972	23.6119	427.202	26.6965	3.06769	172.196	34.3411	0	4.68428
FUSCCTNBC406	Chemotherapy	Clock_like	114.385	1045.29	322.217	59.4802	142.796	28.8777	9.11528	133.822	8.59088	391.863	169.312	20.9633	16.4824	68.9395	13.6315	5.69361	295.723	18.5122	155.068	3.87237	109.489	349.604	238.143	31.808	75.2604	116.685	9.2448	24.0306	10.0622	44.4589	55.2916	22.3608	36.4507	475.477	1.15575	164.85	31.9515	69.1359	69.9786	52.1042	620.641	190.661	8.11662	261.365	36.1642	11.2773	202.998
FUSCCTNBC066	Chemotherapy	HRD	64.4577	211.498	220.644	5.55935	45.0531	18.3983	4.68685	85.2967	5.97039	67.9774	113.898	24.8407	19.5412	19.934	19.5612	6.55541	376.668	15.4703	69.1518	3.31443	36.3093	117.76	135.994	23.9022	3.81692	6.53679	4.99038	13.7569	1.35694	71.1273	62.0539	13.1639	53.1677	136.458	9.96406	140.976	5.27373	30.5622	76.6024	37.8799	407.277	35.9173	6.79378	230.192	22.3182	0.538489	13.8931
FUSCCTNBC030	Chemotherapy	Clock_like	67.649	221.74	145.405	5.17472	36.2196	21.2291	3.45264	103.302	39.1689	30.3442	95.1148	25.7943	13.3044	93.1856	26.1608	5.41649	492.432	46.0482	128.18	2.25809	45.4594	95.6958	128.402	22.6923	5.72995	34.0154	3.92098	6.70247	0.0949897	58.747	49.4015	20.0352	33.9924	295.325	17.6274	157.197	7.77798	12.2588	114.481	24.8862	318.022	109.565	3.81754	188.208	17.6056	7.38689	13.4206
FUSCCTNBC007	Chemotherapy	Clock_like	59.8756	46.4886	124.846	14.2794	57.7643	6.75574	0.749371	61.085	13.5189	45.7122	31.6863	19.5965	15.7631	25.0973	4.50569	1.95467	210.192	24.0239	36.5555	0.55167	105.503	131.703	201.943	16.4765	1.09845	74.8589	1.82008	10.0674	0.0859368	39.3496	1.90098	11.6513	55.6635	97.4129	1.37369	22.7667	2.05229	6.15467	182.735	11.3751	158.692	568.399	10.7993	143.677	23.9525	12.6081	8.92167
FUSCCTNBC425	Chemotherapy	Mixed	78.3194	102.896	128.859	4.66597	95.1488	11.1991	3.35806	59.8974	9.89041	206.866	84.7947	19.105	8.35003	16.2614	19.703	3.94085	266.637	77.0261	109.296	6.21641	80.272	200.684	321.961	20.9285	6.0693	15.0819	8.19883	18.3744	2.847	34.247	14.0261	22.7118	66.3938	282.683	14.8728	113.111	5.87459	21.3055	132.16	84.2216	906.054	43.4257	2.23004	249.185	21.7068	1.82541	3.29869
FUSCCTNBC068	Chemotherapy	HRD	51.9973	102.364	87.9833	54.7835	51.9829	5.12326	1.6372	33.6539	30.2684	19.6727	41.9531	14.5911	6.50396	20.7608	8.95352	4.56025	290.945	12.2958	31.8588	0.785125	16.74	47.5928	34.5302	64.9183	30.2027	77.5225	4.02282	3.91024	23.0989	105.561	29.4294	6.94766	63.1796	266.162	2.96188	93.4759	3.19285	4.67069	156.173	9.93424	111.331	19.2222	5.08014	94.1002	19.5283	21.9644	112.945
FUSCCTNBC329	Chemotherapy	HRD	81.8582	102.868	156.469	255.346	134.278	19.2298	2.65774	92.5714	17.7464	82.9604	190.839	8.91615	6.77422	34.6617	4.01291	5.2032	258.531	68.9776	172.049	0.890027	33.1332	211.637	196.658	28.8995	36.4258	61.8869	4.03717	14.4961	0.336592	56.8449	19.9756	12.6092	176.827	427.015	5.94007	103.914	9.73736	33.7263	53.786	19.5573	633.019	33.3485	4.47309	226.01	9.18455	0.342606	1.7955
FUSCCTNBC441	Chemotherapy	HRD	105.59	424.789	680.811	308.789	154.885	27.9735	5.24336	59.5489	15.1276	250.499	202.046	18.2391	11.8205	12.4357	13.2366	3.68181	197.901	22.8024	98.0109	0.939456	88.714	284.51	287.101	47.3423	4.65585	354.821	4.85771	14.7014	11.3466	82.6633	31.9467	10.4978	218.34	527.675	9.65005	112.339	22.209	27.0219	56.4959	22.4744	347.814	163.172	3.29535	205.822	26.3036	3.88208	24.9084
FUSCCTNBC308	Chemotherapy	HRD	91.7116	261.859	286.138	15.2398	88.4643	39.0626	4.45401	136.719	11.1606	109.264	131.365	55.8143	20.0433	71.9269	23.1154	10.8374	502.446	16.6393	102.778	9.79459	61.1167	194.514	372.354	49.6972	9.73661	63.7436	5.81088	15.2269	3.30845	129.142	79.1982	25.3882	39.2482	300.405	11.0629	180.602	12.4108	66.4627	21.4608	108.661	1122.06	60.1121	6.34903	258.709	29.8381	3.12328	32.8586
FUSCCTNBC102	Chemotherapy	Mixed	61.6258	652.013	96.7123	2.50285	36.1346	27.705	3.04006	277.654	17.9823	24.4437	50.0072	6.87597	14.2643	21.0757	10.9435	2.65435	192.296	86.1717	93.1122	0.387979	19.2442	61.4495	44.2239	28.3003	16.2443	132.867	5.56096	5.09898	0.0291388	77.3126	5.24693	12.2409	69.0278	165.631	5.74268	56.3777	1.5074	39.548	74.5903	56.6018	499.76	7.54622	3.69517	201.962	40.132	11.5201	1.48375
FUSCCTNBC261	Chemotherapy	HRD	109.084	336.614	436.318	66.1119	87.5445	12.182	2.3621	50.42	20.9808	319.337	136.038	15.3425	3.90701	43.7855	7.92124	20.4018	328.6	15.7232	117.449	0.464655	29.0227	235.613	87.0252	24.4593	35.941	841.875	18.1731	9.98502	2.27544	37.6941	8.00647	18.5291	71.6174	818.181	3.28231	97.9832	6.66625	10.9869	99.2673	17.0431	502.926	55.5585	2.83719	228.1	22.1387	2.66194	50.0278
FUSCCTNBC128	Chemotherapy	HRD	79.4493	199.832	180.123	62.025	135.509	14.7151	6.57317	55.4109	22.0276	62.4209	93.6437	17.0478	10.7866	13.4706	18.1509	7.35763	221.075	14.2716	64.513	4.27689	71.9124	358.613	147.861	45.8192	69.1354	273.997	6.10484	8.05448	12.6765	67.6644	48.9917	15.3265	97.0403	284.524	18.1295	71.3871	23.5156	20.4575	41.2147	19.4594	231.031	257.22	5.36732	157.909	10.7749	10.1107	482.121
FUSCCTNBC234	Chemotherapy	HRD	95.9464	210.456	106.916	86.0488	147.551	12.1466	7.09176	80.0609	42.8585	125.6	143.613	13.276	13.7337	69.1841	14.4884	3.94682	208.536	36.5434	133.784	1.92602	54.4078	129.746	211.031	32.4983	9.73882	126.968	1.65587	16.4821	23.1172	75.4228	27.5655	11.8944	104.337	412.557	9.7006	140.34	43.3565	16.8366	73.9191	43.7772	752.81	75.0634	5.58316	211.903	16.0765	72.1038	47.5515
FUSCCTNBC458	Chemotherapy	HRD	120.52	698.39	751.421	420.404	125.845	35.9866	2.94115	100.002	18.3711	123.968	216.448	64.4148	41.5012	51.8872	15.0938	6.0592	310.274	71.6775	187.141	1.92681	51.1728	181.518	216.787	42.3393	95.3221	259.115	8.49302	13.2935	11.9937	87.4709	22.8395	14.369	121.452	318.559	44.2876	70.8574	8.85215	30.5695	129.041	19.593	278.789	439.871	10.0364	271.806	20.4846	0.296086	92.6093
FUSCCTNBC130	Chemotherapy	Mixed	112.202	67.4943	133.698	2.49144	93.5471	14.2831	5.23803	972.076	145.766	82.6257	61.6779	44.0276	54.0697	26.8344	7.4747	4.51832	351.524	47.1947	138.005	11.3625	34.3713	60.1362	102.331	17.4779	38.5495	126.205	4.56306	16.441	58.8466	39.1245	32.3738	10.1505	79.8188	152.915	1.45631	104.67	17.4312	45.2701	121.561	18.0028	309.687	42.9193	11.7107	201.354	50.8828	366.586	43.2948
FUSCCTNBC266	Chemotherapy	HRD	87.0342	359.901	383.89	71.9315	73.4334	11.3145	6.17685	81.4714	11.6012	134.071	163.441	17.2679	12.1691	33.914	27.8804	7.55971	317.213	18.1065	90.4152	8.95545	53.8076	88.9365	196.549	22.2749	25.8888	85.8027	6.13773	14.5048	13.1367	94.4241	43.1463	13.1663	58.3924	363.524	19.501	124.911	15.1484	40.3597	62.5279	43.5538	372.161	99.989	6.7174	203.765	25.4608	21.753	116.979
FUSCCTNBC290	Chemotherapy	HRD	42.7468	78.8402	26.2034	3.74674	35.5991	4.17054	0.958474	24.8345	12.7448	14.9751	38.8471	9.48729	5.32229	11.8822	5.08313	1.20946	211.519	0.64486	27.2899	0.380201	59.2153	47.8254	35.5221	4.60547	9.80821	30.2552	5.48952	0.921611	0.277928	79.2864	3.7016	2.85738	13.1072	251.113	3.92373	14.6833	4.44839	5.77826	64.9441	11.7977	621.547	18.0158	1.71307	98.4673	7.43691	0.379101	16.6307
FUSCCTNBC148	Chemotherapy	Mixed	93.304	315.043	557.138	74.7397	95.1639	11.1145	8.02325	131.652	23.3741	94.0337	278.798	13.0385	14.5635	18.4899	16.5435	6.79134	370.639	23.9693	147.136	7.10376	56.6354	104.745	126.237	30.4814	5.02326	37.2834	2.76014	31.257	4.39387	109.286	25.5278	15.2727	63.8451	534.548	13.8543	191.094	16.4566	34.9227	90.7905	25.971	363.176	41.6478	15.6645	274.092	19.5873	3.21824	18.0776
FUSCCTNBC437	Chemotherapy	Mixed	74.2248	1084.91	103.068	330.725	102.425	13.8585	1.18491	79.6726	4.09779	57.0258	67.3502	6.7375	4.92231	13.0159	12.8645	3.91842	171.825	65.5841	86.5317	2.41996	28.0626	113.84	123.331	30.8119	34.1572	138.082	5.73115	6.74763	9.62786	48.777	11.3047	17.6806	337.385	235.151	6.35034	36.203	39.084	19.8025	71.2241	19.4863	447.708	35.5084	3.2257	149.897	10.6157	0.67877	11.1411
FUSCCTNBC173	Chemotherapy	HRD	57.8227	240.748	255.107	10.5065	31.3872	22.2448	9.80601	100.925	8.78527	36.731	85.9608	38.3542	15.4883	63.675	58.8502	11.1709	375.019	13.5415	74.928	11.739	29.383	84.5675	87.5764	41.431	7.51785	12.108	4.9296	17.102	1.75961	88.631	66.8262	20.3883	24.8169	155.657	15.404	144.226	7.29339	29.7838	133.337	67.356	209.742	36.3756	4.1916	193.898	26.3935	0.554073	21.0701
FUSCCTNBC330	Chemotherapy	HRD	86.0875	338.363	614.349	1247.68	53.0373	11.956	1.25764	89.6346	5.48112	46.2237	87.0534	7.22685	2.23914	45.2938	9.26961	3.17793	256.814	17.7825	112.34	0.188935	12.0302	60.2669	87.0918	11.6702	17.1277	260.134	6.1324	11.5088	10.4086	45.021	10.1118	23.1374	193.764	358.696	5.93726	40.1053	37.5336	8.5702	120.812	17.7717	538.397	21.0998	2.26483	114.898	6.60418	0.106462	53.0894
FUSCCTNBC107	Chemotherapy	HRD	42.2418	37.251	44.1195	1.23975	30.6702	9.60837	2.08244	30.3273	7.91736	11.0486	50.7549	4.25733	2.12446	3.84611	7.41764	2.04406	319.987	24.1559	62.1348	0.269731	14.3826	105.089	28.5063	18.8945	8.73618	3.89888	3.50604	2.68761	0.73357	39.2196	9.07514	16.4379	23.4606	174.399	88.4069	25.4623	1.3413	16.5142	52.7282	12.8044	393.318	14.7524	3.68898	125.647	6.03553	0	0.56485
FUSCCTNBC233	Chemotherapy	Clock_like	74.8923	136.727	193.04	89.9192	62.1399	22.629	9.21067	373.095	51.2859	56.5832	117.782	30.1365	25.5012	15.0924	25.7899	7.21378	220.625	28.2694	111.123	14.5214	37.9665	59.0337	58.7492	25.5844	5.99946	257.226	5.15407	18.2512	22.5244	189.082	33.0341	8.76634	26.2473	205.85	15.3695	137.808	9.99466	38.1882	187.652	41.4154	268.585	59.3787	14.0597	373.403	35.9792	26.2444	59.5198
FUSCCTNBC073	Chemotherapy	Mixed	55.4301	149.158	114.177	2.26362	46.8596	22.4279	4.41015	81.5185	8.82374	30.9518	90.0051	15.2807	9.8646	48.6093	19.8373	7.36639	305.475	7.64574	91.0583	0.755783	15.954	69.8179	69.7766	14.8602	2.98574	9.44778	4.83494	10.5846	0.657315	70.6543	38.3547	9.44799	23.3656	156.545	5.85767	96.4132	3.8726	27.0048	148.284	31.3353	707.149	152.842	8.41211	145.875	15.112	3.06826	1.59062
FUSCCTNBC295	Chemotherapy	Mixed	58.7528	50.7169	49.7932	18.8554	43.0994	31.0172	3.11632	131.547	28.8075	15.6198	78.0527	20.8329	37.2505	6.50359	3.14166	1.00937	176.901	24.8525	59.2725	0.222886	27.2184	19.2754	18.0417	36.8724	48.684	184.613	1.11496	2.2239	33.2294	347.076	2.99766	2.01724	7.77556	130.536	68.1804	24.3208	3.75399	19.6348	181.403	2.64723	73.1187	7.83937	11.5056	116.489	5.11483	0	511.151
FUSCCTNBC093	Chemotherapy	Mixed	69.2745	99.2393	71.9628	4.83149	26.0861	11.3175	3.85989	70.5645	19.4799	34.5985	49.5843	6.01693	9.30629	13.331	5.76451	3.74494	177.673	26.0583	97.6954	0.747269	23.5184	33.7674	161.678	30.3563	76.3882	181.622	2.1071	5.21425	1.15318	19.3177	14.9368	7.62982	158.97	431.96	102.946	31.3642	41.4861	5.23291	35.0738	15.7208	559.585	18.7141	4.01681	141.635	6.24256	52.9988	53.8193
FUSCCTNBC457	Chemotherapy	Mixed	61.6297	99.54	98.4211	4.55564	41.3863	11.8482	3.72917	47.1271	9.67868	91.9713	97.3823	9.72376	5.43015	35.9901	21.9702	5.20838	210.091	12.9344	57.1622	4.08596	36.4464	515.619	124.42	20.4463	7.32257	8.32543	7.69616	4.07754	49.5694	56.715	23.7259	10.1385	20.3781	171.121	15.0712	95.688	15.4083	29.1952	74.5121	43.9375	319.426	37.372	2.86207	216.675	23.2872	0	11.3008
FUSCCTNBC306	Chemotherapy	HRD	79.1031	163.404	143.214	29.973	34.6569	11.0206	12.513	166.581	7.63567	9.47007	73.648	115.508	28.3218	75.5576	43.6537	8.45476	312.091	5.00392	55.7611	9.44877	16.4273	51.8223	83.9369	50.0759	4.95478	95.969	7.32076	6.96809	1.79463	130.384	61.1087	21.7701	21.1234	126.372	39.7913	138.596	15.5939	23.1198	64.9366	128.778	1278.3	41.4478	3.54162	166.576	16.7379	0.350153	49.2945
FUSCCTNBC027	Chemotherapy	APOBEC	154.418	105.354	380.839	3.8317	106.181	7.12312	5.58779	271.093	6.29312	194.478	185.941	43.4028	28.3743	42.8467	21.1744	10.9256	366.211	24.686	107.999	20.0746	82.0514	197.425	233.846	35.9191	1.80019	13.6449	3.03368	46.6016	59.6995	100.972	63.618	17.1737	39.7964	379.513	8.1517	219.634	5.25833	137.551	112.412	57.9537	652.608	45.0911	6.49143	274.243	62.8773	2.32512	153.784
FUSCCTNBC150	Chemotherapy	HRD	58.6639	157.584	136.08	1.87606	51.024	11.6114	3.50105	109.215	16.838	90.03	81.708	13.3494	6.74445	25.5399	17.5307	2.76047	246.467	30.0237	47.3978	1.10914	48.4107	118.63	88.0255	23.866	20.7661	24.3109	3.73914	3.85272	2.89658	60.0265	17.4189	14.4151	43.3184	236.3	37.9471	59.1576	5.80951	28.1979	115.454	75.4855	521.195	49.1995	9.58988	150.276	7.46597	0.128079	3.17983
FUSCCTNBC317	Chemotherapy	HRD	91.3258	455.395	209.055	116.978	124.887	23.3797	3.90288	98.5855	46.2855	51.11	86.4383	11.8336	8.08817	38.7451	13.716	5.77352	229.778	74.3709	105.097	4.94583	30.6251	150.994	96.8813	33.7571	12.5992	126.767	8.37155	6.50779	17.0981	118.277	56.169	13.6901	39.6797	311.061	37.9534	100.514	9.65489	20.9074	100.578	47.3239	790.579	102.245	11.039	219.623	20.0928	75.0927	151.088
FUSCCTNBC236	Chemotherapy	HRD	66.1411	124.881	218.835	4.09248	71.7669	12.0419	4.81642	80.3496	12.0831	82.1819	115.23	27.4884	10.0686	54.8264	25.6773	7.06292	384.596	17.8246	130.258	0.247848	17.8241	166.624	146.251	23.6046	2.86524	195.506	6.49719	23.6031	13.9872	43.0124	14.8562	13.5162	51.923	216.278	3.79195	163.056	7.77991	25.672	163.982	30.119	417.432	85.3779	3.37224	238.255	18.4374	6.25394	5.30346
FUSCCTNBC116	Chemotherapy	Clock_like	81.979	216.613	541.191	2.33032	67.7296	6.18554	9.60282	114.929	98.8083	103.747	161.644	37.0968	31.5029	57.0484	23.5927	7.04202	322.605	30.0829	147.841	0.276485	43.8906	95.4018	104.275	24.6149	3.13516	8.95264	4.91183	40.9205	2.91074	72.4427	29.262	15.5645	41.7469	308.128	42.3611	196.365	7.48032	43.8383	299.716	35.3943	269.128	171.745	4.71267	421.265	20.6857	0.608144	0.839147
FUSCCTNBC022	Chemotherapy	HRD	72.1556	101.351	142.358	0.687714	72.0382	17.7114	4.13998	316.129	17.0414	174.182	159.641	17.5374	15.2774	109.142	11.988	3.35463	274.395	2.03784	126.075	0.391501	82.2179	118.183	127.226	52.1945	2.12429	291.793	4.25367	3.21039	3.25852	65.4178	56.8783	17.0044	26.3929	246.299	26.3301	123.028	5.54537	20.9558	105.623	20.0919	211.444	54.8044	2.39696	177.221	30.4719	79.6817	17.159
FUSCCTNBC418	Chemotherapy	HRD	83.8228	110.967	144.702	341.038	110.062	67.4223	3.68983	52.0878	19.3815	62.7527	69.6821	11.7856	14.2578	24.8549	11.5845	5.98848	218.268	95.1938	84.6721	1.82823	34.8462	158.621	135.014	42.8134	80.3444	46.1636	3.63985	6.15126	28.3901	45.0217	25.6131	18.0529	104.358	353.61	15.0104	76.2737	31.8648	87.1765	69.243	44.0571	508.653	37.484	2.68567	169.319	19.2914	3.99179	173.934
FUSCCTNBC175	Chemotherapy	Mixed	94.7879	178.707	50.6256	10.5234	114.826	38.3606	8.82367	137.495	3.18734	433.527	121.215	24.9996	12.6233	9.48721	2.39753	0.781038	435.917	21.6592	89.2376	0.0939879	212.144	212.784	1106.68	12.7626	19.4795	93.1186	17.1004	77.0704	12.4953	114.925	48.1369	37.2531	67.2035	495.147	12.0253	172.222	8.25074	48.3173	268.096	98.3733	632.448	44.0466	2.49623	234.819	57.2291	10.6027	17.4647
FUSCCTNBC021	Chemotherapy	HRD	60.3317	253.025	63.2076	8.39633	41.4301	16.205	1.50037	46.281	14.5803	5.9512	74.9078	33.8417	46.5888	9.1963	2.36625	1.00452	301.473	44.1941	37.7986	2.38821	9.49457	89.2424	11.8034	28.3465	13.6815	117.204	18.9771	4.38591	1.40702	73.6857	166.6	17.0746	61.3266	80.1654	0.492575	31.7576	3.57876	90.4592	154.68	8.10609	190.879	17.7941	7.074	89.4342	21.3211	12.8456	2.67694
FUSCCTNBC036	Chemotherapy	HRD	104.353	339.898	704.477	393.912	122.45	10.5438	8.30366	124.294	36.1178	46.9723	298.606	11.9428	16.76	16.1106	6.04242	9.12032	172.439	52.7778	139.927	3.91525	26.2053	85.3699	62.1291	58.6841	37.9323	365.088	3.07756	4.87247	38.7839	103.467	14.1262	13.662	205.11	224.594	6.405	78.2194	40.4645	23.5175	101.988	17.5439	116.81	94.164	7.4938	181.234	12.4754	53.435	286.634
FUSCCTNBC211	Chemotherapy	HRD	98.5046	198.778	645.508	462.62	235.637	21.17	2.55758	54.5402	41.0285	152.409	132.025	39.6726	19.5657	21.3487	5.25459	18.4539	151.574	51.8704	135.526	0.515833	66.1633	283.05	268.377	56.6169	47.2759	193.594	13.0055	9.71348	1.6351	39.4917	8.16192	15.5793	96.823	605.921	17.766	57.7509	51.1042	42.8004	49.4415	17.2526	490.527	258.255	3.71665	331.592	16.783	24.3632	123.467
FUSCCTNBC123	Chemotherapy	HRD	48.0046	304.206	123.338	10.6768	21.4285	7.72318	2.32074	45.6035	1.62032	31.4816	24.5105	13.814	4.07078	16.5462	23.6817	4.09474	283.033	16.9131	38.1733	1.78079	10.7566	112.202	56.4303	19.7916	5.01449	1.09796	5.94496	4.8925	3.81815	44.5093	2.82486	8.89987	51.2609	167.586	3.61224	30.8636	11.7352	10.0297	80.948	40.3045	566.275	5.81939	1.6357	109.208	11.4002	0	0.356048
FUSCCTNBC119	Chemotherapy	HRD	114.532	163.847	612.659	366.116	97.373	19.7142	6.68081	329.312	60.3576	36.3725	141.534	8.28495	14.6341	11.2881	3.18821	1.84945	371.827	52.9805	99.9741	0.224793	37.1585	165.536	95.9115	15.6118	28.2885	775.727	7.14786	12.8977	32.2803	48.0422	16.0612	13.329	111.533	267.511	14.3288	45.9238	46.7157	30.5503	77.6623	8.662	311.889	39.4288	17.1253	350.201	7.12518	21.9035	19.6411
FUSCCTNBC156	Chemotherapy	HRD	83.3902	288.873	209.768	183.974	124.078	10.4738	1.70207	321.831	50.1787	43.6828	87.0641	18.1069	15.3723	80.9012	9.21815	6.1615	294.154	31.5295	112.344	0.333621	39.5809	136.092	195.965	23.0839	5.89745	136.036	5.29779	11.017	4.98198	73.7754	21.0579	12.3956	52.1433	499.024	1.83088	78.2166	3.99808	17.7717	66.4283	17.3266	267.033	25.3261	5.00235	191.014	13.0676	0.406705	12.8483
FUSCCTNBC393	Chemotherapy	HRD	117.619	190.169	545.911	648.714	133.064	15.1277	2.55905	61.7213	10.6866	250.719	225.21	29.308	14.001	8.14633	78.6989	19.0623	165.989	18.2075	68.9631	3.00305	92.1988	161.726	211.805	74.0046	37.0774	207.344	5.88924	11.8614	19.296	43.4768	34.1679	15.9317	527.091	721.673	6.65657	127.997	34.7809	21.9872	76.7377	34.1757	566.727	135.784	4.39963	272.244	63.3425	4.45148	121.455
FUSCCTNBC078	Chemotherapy	HRD	64.671	139.4	100.859	41.9419	75.9391	15.9996	1.25013	158.76	13.6211	35.1612	75.4245	6.70023	5.66798	39.7055	8.07296	3.18575	213.341	51.6613	117.526	0.924533	11.943	67.0676	39.6466	24.2863	1.49331	25.3438	6.63288	8.26987	32.2774	61.1718	9.02205	12.1346	254.905	343.234	13.3483	57.7457	1.96649	9.52794	57.9671	47.4315	276.949	14.4049	5.25342	265.519	17.8941	10.8458	17.3898
FUSCCTNBC252	Chemotherapy	HRD	123.93	42.2075	81.1723	27.1783	78.8103	28.9903	31.2762	58.2438	13.3674	80.5411	182.805	42.4509	32.8206	17.1399	14.2317	1.95321	220.095	9.61841	99.8913	0.466422	39.2907	64.9453	73.1576	57.8819	9.6923	1645.51	7.39531	11.8876	29.5229	81.8521	8.08382	9.10557	25.2614	524.119	4.78623	63.1498	9.47174	52.1692	167.912	22.0125	194.564	35.4169	10.2667	128.445	161.415	0.810649	1292.76
FUSCCTNBC216	Chemotherapy	HRD	104.377	37.5906	42.4699	96.3425	71.8662	22.5802	0.906666	174.306	49.5576	14.8315	54.9102	13.641	14.5867	13.5629	3.28024	1.62991	162.016	19.1987	57.7044	2.08881	9.11455	39.0939	62.9133	32.6841	17.3107	185.779	4.3705	3.77427	13.3757	32.3964	6.71408	10.0039	213.115	236.077	3.43702	67.2181	12.0317	4.74965	92.2675	9.77083	158.679	5.76369	0.676456	207.583	10.505	33.5191	2479.02
FUSCCTNBC434	Chemotherapy	Mixed	77.5641	180.681	176.278	50.5883	78.9419	14.4071	8.11767	62.3419	27.7754	152.717	167.553	15.4717	12.184	35.2986	14.4739	2.47827	259.072	32.3634	136.805	4.13484	38.5513	170.643	124.308	48.8472	36.4592	151.604	7.79634	18.3352	12.8494	93.2384	25.603	13.0869	57.6463	458.385	40.9587	145.977	12.1927	29.9876	93.1529	45.8079	312.039	208.769	4.61028	261.908	16.7089	2.15642	90.1039
FUSCCTNBC240	Chemotherapy	Clock_like	56.6536	93.7161	27.3237	0.312817	44.0451	18.0397	1.24857	54.8037	8.58657	31.2808	54.9517	6.00773	13.4126	37.8676	9.93791	3.70193	328.497	74.2586	47.4442	0.246226	47.9436	168.182	73.5346	23.9604	29.0481	22.2244	5.11733	3.42026	0.57007	35.6226	108.326	8.117	10.2264	211.75	17.7403	45.8176	4.12636	7.30946	97.4997	30.0601	820.324	27.7014	0.72642	89.2554	6.13245	19.8255	0.183492
FUSCCTNBC100	Chemotherapy	HRD	79.3773	243.871	345.347	19.6102	57.4502	36.8259	7.10817	69.3468	11.3575	64.0827	88.8434	49.0724	25.8798	12.0969	20.9949	8.54981	348.183	10.9157	78.4507	15.6337	55.4985	98.6584	144.783	53.1631	14.7494	48.6929	5.41521	21.8258	4.64463	120.119	77.3956	16.5676	76.1806	208.437	18.3251	152.285	8.56462	24.2878	94.4347	38.2685	372.945	37.7387	6.03471	133.339	24.2846	15.2173	207.538
FUSCCTNBC058	Chemotherapy	HRD	93.5984	357.506	191.339	176.031	123.283	9.92405	4.91811	256.713	68.181	63.8122	163.601	14.6413	23.1928	10.1588	7.50436	2.58386	303.056	27.5217	119.941	2.58002	25.0712	62.3074	79.1049	35.0661	6.84714	28.1556	2.00875	20.0974	77.0439	164.465	19.3309	8.74872	31.9272	325.373	21.696	140.578	5.75473	47.0242	87.872	29.6034	230.746	38.9621	12.8743	328.289	21.3031	39.9831	11.567
FUSCCTNBC017	Chemotherapy	Mixed	61.9085	33.3774	18.3735	0.289699	40.8538	2.77055	2.09455	139.726	5.02068	66.606	41.9892	8.32328	10.6095	48.7333	14.3973	1.43758	211.57	44.6514	79.5235	0.195624	22.7577	39.7152	72.363	24.7813	2.96594	1.99423	1.92844	1.00556	10.9651	21.2293	3.50838	7.84067	10.0601	131.129	13.1286	29.4904	1.58699	18.9048	50.2983	40.8733	411.907	6.11101	2.35916	87.404	144.997	1.37104	155.331
FUSCCTNBC052	Chemotherapy	Clock_like	102.696	255.413	995.201	353.714	88.457	19.9575	3.92855	148.151	51.7417	15.8884	162.397	26.0787	28.1556	15.5707	4.02312	6.72013	281.213	104.195	175.71	0.507213	30.3559	82.551	76.3018	23.8424	2.38953	214.179	2.05285	9.36053	19.1491	85.4964	6.73729	13.9214	23.8608	333.912	9.32266	49.8254	11.8066	10.449	42.7236	10.4981	669.259	19.467	24.0481	214.065	11.9469	55.5568	6.7528
FUSCCTNBC147	Chemotherapy	HRD	85.8489	92.9006	138.669	753.105	130.139	15.1393	4.97818	54.9104	60.9899	43.919	167.052	6.47692	4.20203	29.7111	3.86779	1.62694	226.778	67.7401	122.593	3.59201	42.2347	112.013	87.2869	27.6877	13.9799	279.925	2.27746	10.3409	39.3283	145.301	4.81124	8.6687	17.1889	298.739	5.95547	112.452	22.2906	20.2578	44.0121	28.3632	270.947	34.7387	6.56465	285.869	25.2894	1.74234	68.2643
FUSCCTNBC142	Chemotherapy	HRD	65.4416	1198.19	91.1018	9.25015	88.7703	14.3834	1.42485	38.6618	1.64291	214.334	57.608	5.45455	7.64242	34.3174	8.04531	1.21371	278.979	63.7585	134.168	1.08881	23.6248	62.5803	52.7899	12.6665	39.3595	53.1642	6.1006	5.41801	0.070108	30.783	4.91854	11.6357	111.298	425.755	0.991098	27.6761	3.73886	39.2125	109.665	9.10666	105.839	35.5407	0.94256	134.889	6.59231	1.52855	0.850543
FUSCCTNBC070	Chemotherapy	HRD	57.32	119.628	54.7136	1.26588	43.7962	10.402	2.43125	138.484	12.3065	28.2513	100.384	16.1688	9.90528	21.2499	17.1999	4.76809	276.706	22.035	82.9248	0.431402	35.8255	120.644	123.124	30.6232	4.54132	54.1678	6.05303	4.13217	0.358718	72.6923	23.2802	8.88794	36.241	180.759	31.2682	199.534	6.10386	18.0368	98.9144	66.5207	359.272	85.8406	2.20564	165.551	14.3245	5.07878	3.14554
FUSCCTNBC320	Chemotherapy	HRD	56.9009	186.437	115.193	8.56925	48.4695	18.9	3.99549	66.008	8.42571	65.5227	66.3294	27.8631	9.82497	42.2069	20.8393	6.15206	231.435	10.8547	58.8725	3.25069	45.5926	128.074	139.85	21.2841	2.53507	69.5712	3.69731	6.72823	1.94374	49.7628	62.7194	12.9501	21.3447	167.746	9.99813	86.3549	6.98413	13.2656	50.7575	40.7409	428.95	23.2496	2.82584	94.4892	16.7151	12.8223	7.18755
FUSCCTNBC012	Chemotherapy	HRD	62.6635	846.908	49.3482	35.358	40.8098	14.5589	1.44419	61.0074	1.2828	78.4826	62.4755	9.17405	3.79714	9.22519	98.2848	2.43559	157.886	10.2802	60.8705	15.959	12.9947	175.829	29.0412	21.5493	50.2802	29.3955	8.37153	7.9804	7.30703	36.8747	9.76492	9.55224	64.8837	207.815	0.875799	39.0782	66.4605	15.253	42.089	88.8209	728.929	13.9391	5.58062	190.15	5.8719	0.443211	4.97667
FUSCCTNBC032	Chemotherapy	HRD	76.2451	276.759	169.043	7.9853	46.558	11.737	3.93701	100.628	25.7489	33.3532	132.487	12.5404	21.439	31.5287	11.1732	2.46764	175.092	47.1873	104.414	0.210723	57.3042	73.8538	47.828	43.2109	5.63536	194.113	1.63158	15.711	24.59	113.845	9.19819	8.45223	23.9792	142.693	75.9248	53.5565	19.0568	45.7871	63.2362	92.2927	577.39	38.2244	7.69388	249.101	21.9551	4.82582	179.626
FUSCCTNBC289	Chemotherapy	Mixed	45.7671	46.0218	61.0484	3.60167	64.421	7.27841	1.53318	137.726	20.5177	20.5651	39.9987	9.66875	3.48187	4.77453	4.33405	0.824213	135.02	16.3413	254.735	1.55222	21.8159	51.3612	14.3526	26.1624	6.27176	4.49894	7.92163	3.34827	0.350906	284.847	0.446515	9.81585	8.54493	82.2903	1.34446	25.66	5.28733	5.03513	22.9569	27.4065	114.037	7.38498	7.03287	222.538	12.7683	2.69907	2.48627
FUSCCTNBC205	Chemotherapy	HRD	68.2704	35.0292	149.3	672.282	62.2136	11.8509	3.53438	61.2894	87.2173	20.123	42.6367	18.5503	26.1904	9.18233	8.1708	1.74098	152.845	117.948	33.3331	0.638369	10.9541	76.5511	181.812	32.9317	42.1591	5.80995	13.9477	4.19722	44.6159	80.2027	11.4785	10.1567	16.4069	291.759	12.1643	46.738	4.45527	59.5474	64.7861	17.6556	121.493	11.0476	3.94807	141.287	13.0318	91.7435	46.8434
FUSCCTNBC105	Chemotherapy	Clock_like	87.5516	330.474	336.572	90.9766	90.8194	42.2963	9.85018	121.656	28.8022	95.3196	117.747	46.8678	20.3226	38.2923	25.6286	10.7675	302.106	33.2434	132.562	22.3867	103.446	135.471	212.548	59.5909	20.2093	39.2977	6.56992	19.2163	6.50417	166.759	92.979	20.6041	64.9277	361.32	31.1943	188.724	14.0974	27.1235	101.887	53.9527	423.199	91.4912	10.7305	211.235	31.8504	6.78514	110.289
FUSCCTNBC040	Chemotherapy	Clock_like	51.4064	95.3354	147.08	4.35044	50.7189	5.47821	1.53993	33.1781	7.59024	58.0847	49.6917	12.2377	6.16935	2.33936	6.89071	2.49239	388.715	2.42079	105.875	1.19809	37.0585	52.0495	98.175	14.2245	2.72816	82.1429	2.47967	10.5187	0.714145	54.0058	8.23979	5.15655	31.2048	93.7966	24.8543	64.1037	4.94751	13.7725	81.2568	13.4636	266.854	38.8577	6.55993	112.282	9.04803	0.740862	5.01112
FUSCCTNBC179	Chemotherapy	HRD	65.7976	68.5547	110.981	143.658	59.9708	10.6647	2.6366	67.9372	50.3108	34.8948	70.3546	14.3577	23.0421	16.2209	7.33136	4.14126	186.834	6.925	78.057	0.154783	19.4589	62.1952	327.627	61.5788	8.94467	61.6012	2.31068	12.5024	5.94041	54.8288	5.03686	10.2624	22.3488	212.753	5.27995	102.146	8.48818	16.9942	75.6596	9.53566	152.486	11.5941	5.57583	165.73	15.4011	10.5131	32.3286
FUSCCTNBC387	Chemotherapy	HRD	96.4198	144.9	286.746	47.7463	118.294	16.9681	4.49314	145.106	30.0272	76.2096	105.264	30.1774	13.1024	213.377	19.3367	6.27377	445.412	37.7802	110.751	4.10904	49.2308	115.705	147.349	36.5437	13.7249	146.558	6.33815	16.2418	20.2811	109.001	24.3241	17.839	81.2481	554.677	6.59883	81.2252	9.91761	27.7325	102.551	49.8754	903.136	29.4746	5.37591	166.82	54.5034	4.34938	71.1464
FUSCCTNBC178	Untreated	Mixed	78.5666	273.503	337.759	108.055	49.2082	40.7869	5.34194	164.577	19.3073	54.2902	107.89	47.2081	21.6616	36.7991	26.2283	5.91981	393.048	19.2343	79.0365	10.1843	49.3512	75.48	126.113	43.0563	8.05177	119.813	8.11206	19.4062	2.29821	102.95	77.5856	16.9447	63.8988	245.552	20.1312	127.506	11.3106	16.9711	103.369	41.4006	410.366	45.1467	3.56114	136.562	29.3552	0.881733	65.9061
FUSCCTNBC041	Chemotherapy	Clock_like	52.4381	201.102	75.0064	4.94363	25.4274	6.74633	3.08084	29.843	6.32356	12.9769	44.4652	9.37703	6.85575	24.7346	13.8767	1.98357	176.033	10.4164	33.8333	1.47565	18.4854	36.7043	30.4857	15.3828	24.7209	86.7753	5.88844	1.78517	0.776052	33.2204	8.01118	9.45798	137.749	102.157	9.96514	24.4317	29.316	29.5653	77.828	25.4331	401.83	10.1176	1.76778	182.417	7.90267	196.812	9.93302
FUSCCTNBC090	Untreated	Clock_like	64.714	70.7106	235.286	5.79325	65.3827	6.88389	4.03228	65.8939	11.9001	103.53	103.918	20.3447	13.9927	13.3388	6.75365	2.6176	392.177	14.2037	110.614	1.7549	41.0978	98.6095	210.345	20.9596	0.610187	52.476	2.8784	23.4527	0.26507	58.1424	21.3109	7.73446	59.9195	244.554	2.96705	126.456	4.64874	41.2433	193.178	20.153	299.511	250.957	4.24762	199.663	23.4583	0.891028	3.09069
FUSCCTNBC125	Chemotherapy	HRD	78.2888	109.178	194.574	4.25515	114.298	14.3256	20.0128	304.033	9.26868	119.7	118.262	12.257	4.3415	17.1448	10.5279	3.16558	350.938	28.4864	77.0564	3.0391	49.6571	81.8798	174.154	56.5687	1.47785	178.123	7.56726	13.3373	1.44173	119.753	15.5844	47.4454	93.7379	202.44	6.44581	83.1502	4.57756	29.9517	530.232	21.1155	256.489	130.681	3.8118	190.866	20.0469	1.92568	8.08765
FUSCCTNBC143	Chemotherapy	Clock_like	88.4933	675.898	275.241	1.81658	130.626	4.79932	6.00571	33.2034	25.5641	122.263	225.313	12.5211	17.8501	17.8355	8.85785	4.61037	223.429	30.3641	125.908	0.240585	44.4394	108.003	119.016	34.315	35.949	355.217	3.13556	11.6493	15.1401	33.6978	10.8578	15.407	398.078	496.667	2.15267	83.6598	7.23159	14.9955	67.4049	12.1085	113.075	132.451	13.0717	225.319	17.8756	38.8559	125.167
FUSCCTNBC335	Chemotherapy	HRD	103.377	259.089	277.641	166.166	225.827	15.6403	3.769	85.2628	37.4783	90.1022	186.875	15.3197	8.86596	35.1904	17.7137	7.26316	273.781	13	95.7126	1.53394	36.3121	159.915	99.9424	43.8414	90.2349	388.701	7.37933	17.3531	1.00324	103.699	22.0234	11.0541	142.164	614.135	30.0744	128.497	11.8111	23.063	151.514	26.1069	185.615	118.856	1.63741	259.319	16.907	2.84732	86.4882
FUSCCTNBC460	Chemotherapy	Clock_like	75.5291	155.392	423.861	42.1945	80.2914	21.6643	15.075	86.011	9.04578	195.981	115.04	26.5953	16.9601	28.7746	21.9812	13.7139	382.68	16.128	127.057	19.8939	88.1779	190.706	219.869	33.2903	3.57241	24.4117	7.02311	25.9167	2.18716	135.687	26.1804	20.4459	39.8228	314.821	5.97937	94.2576	14.6335	79.7188	138.123	31.5202	348.873	46.3747	7.02588	201.319	28.2674	0.676645	89.7484
FUSCCTNBC463	Chemotherapy	Mixed	54.2095	115.31	168.099	259.759	54.8432	14.7401	3.36488	93.806	45.7697	27.6716	86.4232	41.6914	45.6813	14.3859	12.1795	5.39446	237.937	23.2397	57.6707	10.8406	14.1402	43.2959	71.8355	31.9051	5.61316	34.435	3.92366	7.03386	4.31527	168.287	37.6768	10.0049	42.341	241.209	41.6934	48.9838	7.86617	10.0742	57.0311	22.8027	183.811	25.1103	4.67188	139.858	8.36471	0.53643	52.4467
FUSCCTNBC468	Chemotherapy	HRD	64.9375	102.677	273.156	8.9919	70.1902	7.96943	4.58257	83.163	7.12947	192.731	114.125	25.4739	13.6664	23.3569	20.1376	8.30043	328.459	9.12648	160.195	1.09707	62.8086	108.069	251.009	21.8602	1.3655	23.6149	2.97041	16.4872	0.739701	58.9742	32.2195	11.5125	34.2814	332.483	8.24478	128.148	8.04156	46.0985	226.223	37.6482	294.484	294.579	1.00951	182.167	20.1272	0.428572	3.3022
FUSCCTNBC469	Chemotherapy	HRD	48.0825	59.1072	203.178	9.41515	75.1699	19.6919	7.35837	34.3445	18.3298	119.957	75.2046	8.80255	7.96074	11.0741	11.7034	2.2249	426.917	18.8387	83.1484	3.06801	84.6467	64.1097	107.982	17.1792	0.364012	9.5304	2.09768	15.5009	1.50913	71.3377	29.7462	3.67911	33.7718	170.722	2.53827	72.4444	6.2651	27.7033	105.208	13.6741	220.381	63.3644	10.1804	166.451	18.6908	0.832261	11.3927
[truncated: 51 more columns]

## Sheet: Dataset_reference
	Dataset Reference
	Curtis C, Shah SP, Chin SF, Turashvili G, Rueda OM, Dunning MJ, Speed D, Lynch AG et al (2012) Molecular Taxonomy of Breast Cancer International Consortium (METABRIC) BRCA_METABRIC (https://www.cbioportal.org/study/summary?id=brca_metabric). [DATASET].
	Jiang YZ, Ma D, Suo C, Shi J, Xue M, Hu X, Xiao Y, Yu KD, Liu YR, Yu Y A et al (2019) National Omics Data Encyclopedia (NODE) OEP000155 (https://www.biosino.org/node/project/detail/OEP000155). [DATASET].
