# Supplementary material for: Basal–epithelial subpopulations underlie and predict chemotherapy resistance in triple-negative breast cancer
Source: EMBO Mol Med. 2024 Mar 13;16(4):823–53. doi: 10.1038/s44321-024-00050-0 (PMC11018633; doi:10.1038/s44321-024-00050-0)
Supplement: Supplementary file 7 — Source Data Fig. 5 [file 44321_2024_50_MOESM7_ESM.zip › Sourcedata.Fig5.xlsx]

## Sheet: Fig5E
				ACTA2_2	ACTN1_1	AMIGO2	C9orf3	CD63	COL6A1_2	CTNNAL1	DSC3_2	DST_2	IFI16_2	ITGB1_4	LY6E	NFIB_5	NFIB_6	NFIB_7	PRNP_1	RBFOX2_2	RCAN1_3	S100B	SFRP1_1	SFRP1_2	STOM_2	TIMP3_1	TIMP3_2	TIMP3_4
GEO	Sample	Subtype	Response	215787_at	208636_at	222108_at	212848_s_at	200663_at	212937_s_at	202468_s_at	206033_s_at	212253_x_at	208965_s_at	216178_x_at	202145_at	213029_at	213032_at	213033_s_at	201300_s_at	213898_at	215254_at	209686_at	202035_s_at	202036_s_at	201061_s_at	201147_s_at	201148_s_at	201150_s_at
GSE25055	GSM615098	TNBC	RD	4.52971	9.48771	5.46257	6.72628	10.0191	5.13204	6.51722	5.80025	6.90928	8.25675	3.8047	8.77743	9.48499	7.76697	6.03954	8.50799	4.00788	4.64081	4.01097	6.20081	9.50343	9.71984	6.12817	6.77372	7.34702
GSE25055	GSM615099	TNBC	pCR	4.48759	8.57463	6.91332	6.13585	9.96595	5.59245	6.45832	5.64817	6.79003	8.35492	3.57574	8.29006	8.88	7.26101	5.66127	7.5613	4.08955	4.87646	4.08316	6.78836	9.89816	8.66769	6.76693	6.98156	7.96482
GSE25055	GSM615101	TNBC	RD	4.91406	9.08455	5.16878	6.87083	10.2791	5.06088	8.12565	6.52732	6.52763	6.22698	3.65575	6.41947	8.83567	7.45288	5.53626	7.44605	4.21583	4.82196	4.2737	3.43903	6.63792	8.33204	4.58354	6.57127	5.68318
GSE25055	GSM615102	TNBC	RD	5.25882	8.59419	5.57577	6.30541	10.0546	5.46863	6.12613	4.48186	7.08789	7.29337	3.65366	7.95013	8.23229	6.04616	5.15222	5.85073	4.55879	5.47349	4.09204	5.30131	8.47246	8.30748	5.01591	6.74579	6.07401
GSE25055	GSM615103	TNBC	RD	4.9285	8.02768	6.65184	5.96072	11.1656	5.49387	6.74589	4.27621	6.4437	6.06177	3.59318	7.69711	6.53608	4.57513	4.92848	5.72183	4.38484	5.34174	3.98112	3.86833	5.87208	9.33211	6.31925	7.06194	7.58686
GSE25055	GSM615104	TNBC	RD	5.21614	7.63947	4.82708	6.69126	10.6916	6.21258	6.97544	4.46266	7.21897	7.54774	3.83994	7.61695	7.8187	5.35223	5.17373	6.53676	4.19601	5.06172	5.73413	7.68578	10.6675	8.7547	6.09516	7.4305	7.22636
GSE25055	GSM615106	TNBC	RD	5.10974	9.16164	6.16146	6.60645	10.3691	5.87548	6.22175	4.26219	6.41552	7.13598	3.94309	8.92386	9.59747	7.84596	5.63489	7.21862	4.48639	4.86106	3.94597	4.08475	7.34432	7.8403	7.08922	7.62911	8.64831
GSE25055	GSM615107	TNBC	RD	4.88356	8.4939	5.94103	6.50455	11.4161	5.21988	6.55197	4.38751	6.54398	9.29628	3.72835	8.96487	9.09838	7.57038	5.50351	7.22854	4.26319	4.84091	5.25136	7.29573	10.1628	8.83351	4.75127	6.67812	5.89455
GSE25055	GSM615109	TNBC	RD	4.94997	8.80052	6.55767	6.87399	9.98594	5.32818	5.93818	6.44977	6.54903	9.06683	3.63406	9.38168	7.8195	5.5828	4.76598	7.54481	4.0973	4.95854	3.93535	6.75824	9.29512	9.11077	4.58086	6.66563	5.62566
GSE25055	GSM615110	TNBC	pCR	5.30885	8.39268	5.45181	6.60285	9.91341	5.434	6.8982	4.70034	6.80385	8.36193	3.99666	7.50436	9.09086	7.04986	5.15651	6.61995	4.8706	5.00332	4.24896	5.37475	8.79128	9.03095	5.44492	7.33512	6.57873
GSE25055	GSM615111	TNBC	RD	5.36558	8.21402	5.37547	5.74158	10.0365	5.20253	6.46789	6.34817	6.41822	6.53053	3.66667	8.43018	9.97688	7.50955	5.81221	6.46997	4.34449	5.11164	4.1097	5.1475	8.83536	9.35504	4.9085	7.07183	6.24629
GSE25055	GSM615112	TNBC	RD	4.83642	8.18718	5.8824	7.74328	10.2204	5.37029	6.37851	5.2804	6.56894	7.98937	3.62033	8.37518	9.19714	7.51212	5.67201	7.52056	4.1988	5.10165	3.93837	4.44692	7.81903	9.46207	4.52626	6.33867	5.29485
GSE25055	GSM615113	TNBC	RD	5.05573	7.94993	4.99174	5.54691	9.9132	5.27343	6.78603	4.47759	7.38485	7.77129	3.80858	7.69026	8.80716	6.75394	5.22863	7.15028	4.34024	5.12015	4.74138	6.33203	9.38934	6.8535	4.63952	7.17055	6.20533
GSE25055	GSM615115	TNBC	RD	4.84254	8.95742	4.79027	6.84174	9.5587	5.22262	6.53971	4.22035	7.08309	7.62761	3.87879	9.78759	8.87166	7.25861	5.15938	8.04328	4.29021	4.94338	4.07628	4.58932	7.86362	9.91511	5.25617	6.89623	6.42636
GSE25055	GSM615116	TNBC	RD	5.17648	9.25943	6.32675	5.72742	10.5906	5.16316	6.92955	4.23534	6.75314	7.64929	3.86132	9.02219	8.96012	7.18646	5.3634	7.62402	4.3029	4.81673	4.41368	5.0793	9.07583	9.62021	5.93902	7.18512	6.97828
GSE25055	GSM615135	TNBC	RD	4.90635	8.74152	5.50298	6.14296	10.9158	5.22238	6.38568	4.03352	6.53995	6.69237	3.65916	7.82754	8.00229	5.71003	5.10981	5.66895	4.23198	5.06599	4.01015	4.27758	7.42409	9.28387	6.92753	7.36152	8.82211
GSE25055	GSM615136	TNBC	RD	4.60158	9.00381	4.13671	5.41913	9.54799	5.81268	7.59091	4.32556	6.67125	9.13346	3.85052	10.4869	8.72714	6.93838	5.41766	6.777	4.54599	4.8292	3.87949	4.89771	7.66892	9.69974	5.76043	6.76347	6.34069
GSE25055	GSM615139	TNBC	pCR	4.90374	8.46102	4.31814	5.96515	10.4008	5.32595	6.50776	4.2991	6.6535	9.67253	4.01153	7.36111	8.01573	6.2052	5.04805	4.9026	4.05696	4.9849	3.98165	3.36145	5.67022	8.09721	4.75484	6.66101	5.49445
GSE25055	GSM615140	TNBC	pCR	5.20862	8.14767	5.09902	6.1789	10.2388	5.57452	6.11353	4.51941	6.95399	9.56754	3.72436	9.06892	8.44838	6.69749	5.05232	6.72486	4.36969	5.18492	5.71433	8.35986	10.9767	8.51031	6.31516	7.20981	7.74825
GSE25055	GSM615141	TNBC	RD	4.9294	8.90676	6.51038	6.29723	10.193	5.93554	6.89562	4.67263	6.8071	8.7363	3.8516	9.4374	9.1233	7.39883	5.31582	8.69521	4.19515	4.72795	4.31209	6.28687	9.22157	9.01314	5.70541	6.8289	6.9132
GSE25055	GSM615145	TNBC	RD	5.16491	7.3667	5.81796	7.22601	11.393	5.2536	5.87872	4.54066	6.7993	8.45812	4.20152	8.45859	8.09999	5.59625	4.98322	7.76167	4.54318	4.89455	3.85905	4.69898	7.92188	9.44327	4.90829	6.82159	5.55007
GSE25055	GSM615146	TNBC	pCR	4.43665	9.9348	8.24847	6.62409	10.8673	5.4712	9.07026	6.31299	6.44409	6.68363	3.728	8.38163	8.86868	7.41521	5.43703	9.06718	4.21478	4.74738	7.07063	8.59035	11.4026	9.00055	7.86091	7.27678	8.67453
GSE25055	GSM615148	TNBC	RD	5.49238	9.26368	6.11504	6.01203	9.97125	5.55094	7.4037	4.898	6.56014	8.02755	4.01933	8.59598	8.37515	6.21002	5.19357	7.79623	4.65323	5.33917	4.74086	5.14699	8.96896	8.83186	5.76123	7.33186	6.94632
GSE25055	GSM615149	TNBC	RD	4.70596	8.87399	5.12383	6.77112	10.0645	5.46073	6.25199	7.90972	6.21424	6.86097	3.70952	8.72684	10.8563	9.25177	6.93725	8.16904	4.02262	4.75586	3.84169	7.62807	9.84489	9.2485	7.24328	7.38037	8.10115
GSE25055	GSM615151	TNBC	RD	5.29738	8.44386	7.08991	7.19291	10.0476	5.91723	7.02199	6.40072	6.44163	6.48479	3.59287	8.78518	8.261	6.34277	5.37685	7.20037	4.24438	5.18434	4.29595	6.34232	9.16206	8.30426	6.27585	7.30633	7.07508
GSE25055	GSM615152	TNBC	RD	4.71414	8.59778	5.48037	6.06517	11.9983	6.27516	8.03575	4.21773	6.13536	5.75139	3.67689	9.52147	11.0384	8.56577	6.64074	9.49959	3.90199	5.16482	3.98707	6.99816	10.1533	8.23928	6.3951	6.79876	6.66274
GSE25055	GSM615154	TNBC	pCR	5.03784	8.10204	4.4074	6.07528	10.2991	5.2946	6.22639	4.37754	6.75717	7.69273	3.748	8.50349	10.474	8.54448	6.05568	6.53335	4.14938	4.86327	5.53695	8.27129	10.6899	8.05154	6.59898	7.28698	7.24206
GSE25055	GSM615156	TNBC	RD	4.8267	9.468	4.40573	8.28631	10.417	5.83206	6.33371	6.58052	6.81614	6.99703	3.98824	9.94581	9.50407	7.77033	5.81819	8.14082	4.21064	5.47092	5.9211	8.89428	10.9532	9.99046	7.12358	7.52166	7.83194
GSE25055	GSM615160	TNBC	RD	4.80807	8.61475	5.85844	6.10378	10.5942	5.22441	6.43752	5.93369	6.36626	7.44518	3.68646	9.01238	9.09134	7.1033	5.28334	7.14133	4.234	4.7148	4.11399	3.7152	6.64047	8.82398	7.11566	7.24679	8.10199
GSE25055	GSM615161	TNBC	RD	4.73525	9.17266	7.62806	5.87937	10.9817	5.41142	6.99181	4.85803	6.48272	6.38817	3.65757	8.86209	8.0708	5.89069	4.99627	6.54303	4.13143	4.82529	4.15136	4.49416	8.2346	10.5275	6.43701	6.81891	8.04832
GSE25055	GSM615164	TNBC	pCR	4.75608	9.02969	6.48934	5.913	10.3177	5.16067	6.43992	4.50786	6.61643	6.5582	3.86042	8.77994	9.60517	7.56327	5.26404	7.47641	3.86541	4.86174	4.07998	4.49498	8.2601	9.04953	5.82492	6.73397	7.39147
GSE25055	GSM615167	TNBC	pCR	5.1514	8.6279	6.37829	6.36626	10.1989	5.46767	6.81009	4.29836	7.06824	7.07142	3.78513	8.14447	9.84019	8.12152	5.87087	6.65994	4.4388	5.17227	5.48999	8.23331	10.647	9.20714	6.05045	7.66376	7.59724
GSE25055	GSM615169	TNBC	RD	5.33397	8.54861	6.11919	5.80204	11.0166	5.60138	6.6104	4.88657	6.82317	8.88753	3.57185	8.07396	8.58966	6.45748	5.23596	7.36618	4.34277	4.88419	4.308	5.28546	8.92114	9.32112	5.34725	6.83029	6.7757
GSE25055	GSM615171	TNBC	pCR	4.75085	8.20431	5.35403	6.57418	10.518	5.4377	7.07194	4.34563	6.05558	9.70526	3.96338	9.29245	9.67789	7.90913	5.4607	7.83886	4.11228	4.93591	5.07232	6.61578	9.96389	10.3521	5.98347	7.01674	7.08567
GSE25055	GSM615175	TNBC	pCR	5.01635	9.16933	4.87164	5.71239	10.8472	6.39774	6.9863	4.82119	6.43005	7.99973	3.82008	8.08995	7.68361	5.40184	4.86138	6.91309	3.99515	4.99297	4.12968	4.34545	7.33985	9.02435	6.10768	7.228	7.36343
GSE25055	GSM615181	TNBC	pCR	4.46599	8.50557	5.69129	5.74209	10.7553	5.95461	6.69776	4.29367	6.35958	8.47584	3.81359	8.88443	8.4737	7.2709	5.80151	7.82226	3.96359	5.21901	4.68852	7.56598	9.49116	8.74681	4.12241	6.89328	4.08538
GSE25055	GSM615182	TNBC	RD	4.628	8.08025	4.49138	5.78968	11.4443	5.22021	6.09114	7.14879	6.02641	7.55752	3.73252	6.83355	7.17997	5.9488	5.34535	7.66181	4.16685	4.75328	4.0595	3.5972	5.72519	7.90655	5.44305	7.27816	6.03594
GSE25055	GSM615185	TNBC	RD	5.35643	7.14404	5.53384	5.71177	10.4625	5.36769	6.41514	5.45179	6.57294	8.00831	4.10401	8.37409	7.75014	5.29253	5.27305	7.22998	4.46598	5.3764	4.86504	4.165	6.9029	7.76729	4.63034	7.24088	4.67271
GSE25055	GSM615188	TNBC	RD	4.38348	8.37147	7.63566	7.46339	10.9951	6.18757	6.62095	4.29434	6.77915	6.97145	4.55635	10.6306	6.86548	5.17718	4.96461	6.33838	3.88689	4.76653	3.67852	3.83223	5.30219	8.34152	4.91911	6.27745	4.45148
GSE25055	GSM615190	TNBC	RD	4.60137	8.11064	4.82956	7.24857	10.2806	6.00817	6.88649	5.77373	7.04694	8.66864	4.04432	9.87771	8.6315	7.07368	5.83637	7.32643	4.11629	4.75669	4.26594	8.18961	10.2415	7.73371	5.51951	6.931	6.18942
GSE25055	GSM615193	TNBC	pCR	3.98245	8.34348	8.11034	6.16508	10.8427	5.94185	7.3522	4.44564	7.35445	9.79256	3.91686	9.32807	8.76516	8.1604	6.19854	8.20217	3.82799	4.69968	4.15187	7.28616	9.27872	9.77936	7.70698	7.70227	8.36657
GSE25055	GSM615195	TNBC	RD	5.02078	7.88097	5.36059	5.81941	10.0554	5.15197	6.33324	4.7541	6.36354	9.05511	4.10996	9.81741	8.30259	6.32586	5.39339	7.43291	4.21975	4.96869	4.756	5.6756	7.94093	7.62898	5.22843	7.19113	5.55591
GSE25055	GSM615197	TNBC	RD	4.81387	7.03209	4.75757	5.76712	11.1306	5.23992	5.83891	4.38293	6.28852	6.25365	3.83272	6.74608	7.87853	6.67539	5.42585	5.39011	4.01643	4.83398	3.92223	3.46707	5.13662	8.84383	5.66288	7.04578	6.39556
GSE25055	GSM615211	TNBC	pCR	4.27435	7.0893	5.56994	5.58998	9.83958	5.24259	5.81476	5.32519	6.50239	9.56504	4.06924	8.70015	9.06251	8.37669	6.34645	8.11018	3.94236	4.87661	4.14015	8.05596	10.1764	7.81327	4.59526	6.31125	4.90029
GSE25055	GSM615212	TNBC	pCR	4.48235	6.91383	5.10621	5.58485	10.7391	5.73929	7.25061	4.27552	6.65008	6.79007	4.2662	8.24244	8.50257	6.68485	5.4358	8.13475	4.03731	5.43662	5.56358	7.00971	9.07587	7.70878	5.20689	6.90649	5.27967
GSE25055	GSM615213	TNBC	pCR	4.43072	8.33978	4.40233	6.79624	11.0959	5.44128	6.66045	4.3101	6.55385	8.02036	4.03328	7.62739	8.48458	7.3531	5.91501	7.68994	4.02908	4.95199	7.66809	7.27481	9.37989	8.54378	5.29679	6.90355	5.55003
GSE25055	GSM615215	TNBC	pCR	5.2894	7.3673	4.99197	5.43226	11.7743	5.3262	7.35189	4.39942	6.77158	5.59834	4.27311	8.65737	6.59666	4.70205	5.11005	4.1982	4.35155	4.88328	4.18712	3.83696	5.56877	6.67387	4.42392	6.63627	4.9583
GSE25055	GSM615218	TNBC	RD	4.98361	8.34131	4.4773	5.63797	10.835	5.42737	7.49803	5.0591	6.52239	8.76305	4.13834	7.71965	5.74032	3.92017	4.72409	6.32677	4.18386	4.9783	4.29092	3.73729	6.24836	7.96569	4.18186	7.11197	4.61988
GSE25055	GSM615223	TNBC	RD	4.70212	8.59737	4.35811	5.6776	9.97866	6.16495	6.0015	6.64818	6.29259	8.37969	3.94221	7.75735	6.78557	4.89402	5.11027	6.22519	4.68545	5.02317	4.42476	4.75541	7.83615	8.36493	4.26208	7.2535	5.05626
GSE25055	GSM615225	TNBC	RD	4.56791	6.90544	5.9032	6.24099	9.51112	5.45386	6.43445	5.8261	6.64664	6.6953	3.66488	7.37017	7.39019	5.81999	5.498	6.19988	4.23265	5.46936	4.69343	3.57613	5.10028	7.62004	5.18226	7.08082	5.45899
GSE25055	GSM615229	TNBC	RD	4.81382	7.56425	6.20969	6.79744	10.2118	5.86325	6.07151	4.36137	6.23953	7.81711	3.97618	8.55441	8.01228	6.02389	5.61637	5.85381	3.80836	5.10746	4.09659	5.35635	7.79122	8.33617	5.56463	7.59912	6.24002
GSE25055	GSM615240	TNBC	pCR	4.5052	8.54792	4.81401	6.88143	9.38621	5.76189	7.13423	4.3967	5.6043	6.07327	3.83755	8.27827	9.34685	7.3252	6.07272	6.76613	4.2183	5.49216	4.31692	6.09713	8.32436	8.46677	4.52992	6.66654	4.47965
GSE25055	GSM615242	TNBC	pCR	4.97739	7.1991	5.01478	5.53792	10.9404	5.39799	5.39156	7.26259	5.74581	8.40318	3.87804	9.69162	9.0757	7.67697	6.52694	6.5866	3.88788	5.46035	3.9624	6.27346	8.34876	8.23493	3.96689	6.47006	4.28118
GSE25055	GSM615244	TNBC	RD	5.21477	8.7274	5.41772	7.70189	9.13489	5.82093	6.1245	4.45525	7.86206	7.65001	4.28491	7.57559	8.92808	7.43716	6.34139	5.56526	4.61734	5.88337	4.7384	7.29283	9.39275	7.80621	4.93882	7.47909	5.54706
GSE25055	GSM615250	TNBC	RD	4.45348	7.59933	5.70405	6.59122	9.74544	6.16168	5.31142	4.49321	6.5461	7.63171	3.90341	6.836	6.05073	4.66214	4.12797	5.47133	3.90381	4.51117	3.57512	3.92483	5.11318	8.78234	5.62104	6.59209	5.29257
GSE25055	GSM615251	TNBC	RD	4.45334	8.53761	5.78194	5.59157	11.2559	5.02777	6.08431	4.37883	6.38551	9.94765	3.63274	9.44057	8.95823	7.25693	5.87713	7.99433	4.00976	4.71356	4.18079	7.00742	8.48604	9.33985	8.11187	7.69355	8.55279
GSE25055	GSM615255	TNBC	RD	4.68321	8.47156	5.50617	6.01405	10.5585	5.70674	8.19251	6.59805	6.40179	6.40512	3.67748	9.50728	8.36798	6.55379	5.56077	8.57578	3.86038	4.7498	6.71048	7.12347	9.32735	9.11222	6.72712	7.38169	6.33875
GSE25055	GSM615263	TNBC	pCR	4.73014	6.67325	4.41732	5.98007	10.3846	6.10097	5.57009	4.2289	6.50278	6.98171	4.19105	6.90294	7.86618	6.24381	5.31818	5.23517	4.83977	5.45819	4.0853	4.47525	6.91076	8.62631	4.85904	7.1604	4.92794
GSE25055	GSM615264	TNBC	pCR	3.63554	9.59452	6.34642	7.42955	10.1678	5.88276	6.57873	6.65648	7.06833	7.43251	4.05889	9.99642	8.96855	7.63302	5.3532	8.17211	3.84167	4.51088	5.55524	6.3562	8.34528	8.55761	8.01521	7.60084	7.86857
GSE25055	GSM615265	TNBC	RD	4.77707	8.5708	6.11608	6.25986	11.4379	5.29692	5.99293	4.4639	6.98838	6.45575	4.08717	8.38972	8.05122	6.0373	5.00437	6.17787	3.87093	4.90781	4.3467	6.25	8.07333	9.09465	4.71295	6.41287	5.80078
GSE25055	GSM615270	TNBC	pCR	4.9939	7.83367	6.33784	5.34955	9.57463	4.83606	5.98738	4.99039	6.89174	8.47894	3.8668	8.88127	8.25638	6.93389	5.56467	6.60871	3.96235	5.15676	4.31241	5.41273	7.89053	7.66044	4.75884	6.26766	4.92593
GSE25055	GSM615275	TNBC	RD	4.82098	8.30696	6.28753	6.75736	10.2104	5.32346	5.94202	4.54677	6.16652	6.70673	3.72433	9.24786	9.58008	8.12999	6.36981	6.42713	4.04582	4.93701	4.04032	5.45082	7.69857	9.45116	6.32992	7.67706	6.9848
GSE25055	GSM615276	TNBC	RD	4.5457	7.6038	4.56487	5.33861	11.5198	5.66718	5.67159	4.53084	6.68593	7.38707	3.92414	9.34376	8.4998	5.92016	5.5492	7.37868	4.52501	5.09015	5.00747	6.69997	8.71739	8.10932	5.13076	7.19083	4.82237
GSE25055	GSM615284	TNBC	pCR	3.42829	8.88	5.09483	8.66021	10.6984	5.91825	8.84301	4.74018	7.5041	8.19285	3.84283	9.54344	10.0955	8.98695	6.54565	8.57453	3.76579	3.95935	7.52632	7.62899	9.42869	8.51348	7.59913	6.93843	7.1962
GSE25055	GSM615287	TNBC	RD	5.11739	7.18589	5.82384	6.10645	9.47082	5.19463	6.07541	4.71545	6.61003	8.36829	3.86473	7.73081	7.37984	5.23612	5.33972	5.74696	4.45719	5.40915	5.09415	3.95121	7.16554	8.10257	5.38335	7.75554	6.6234
GSE25055	GSM615288	TNBC	RD	4.5019	9.22954	5.85655	7.20595	10.7719	6.24924	7.03558	5.46506	6.55795	9.29618	4.03673	10.376	9.30792	8.11575	5.43836	8.44974	4.56407	4.5826	4.31751	6.65462	8.89939	8.74855	5.65907	6.5877	5.57917
GSE25055	GSM615291	TNBC	pCR	4.97075	8.46566	5.64225	6.87434	10.5055	5.22421	6.9957	5.1204	7.33746	9.20258	3.71509	9.21429	9.67385	8.11478	6.22385	7.04662	4.18445	4.78093	5.52681	4.38003	7.26181	7.93072	7.87759	7.93728	7.47351
GSE25055	GSM615293	TNBC	pCR	3.72259	8.0161	4.59381	6.21973	9.22901	5.84423	8.39797	4.8449	6.0901	8.39803	4.23761	9.59377	7.00411	5.33645	4.53045	7.77899	3.9072	4.54641	4.63259	5.90391	7.54115	7.94067	4.32642	5.88682	3.52535
GSE25055	GSM615295	TNBC	RD	4.32539	9.10836	7.30564	6.89921	11.57	6.17842	7.4765	4.70633	7.0526	8.74689	3.74189	8.91594	9.37545	7.5846	5.94023	8.54183	3.8524	4.5998	4.96754	7.65037	9.51803	10.1296	7.1354	7.66917	8.20809
GSE25055	GSM615297	TNBC	RD	4.64459	7.99622	5.6269	6.12524	10.3626	5.18701	5.82155	6.4698	6.30368	7.55227	3.9225	8.19007	7.61526	5.46367	5.13529	8.172	4.08768	4.9344	4.21874	4.31581	7.07196	8.82265	4.35918	6.7803	4.67416
GSE25055	GSM615300	TNBC	pCR	5.02863	8.59565	4.93114	6.70903	11.2826	5.49246	6.86099	4.41991	6.41959	8.94738	3.79418	8.09068	6.04967	4.24271	4.84504	6.52028	4.35741	5.02902	6.69405	4.88829	7.38263	7.48578	4.75516	7.03615	5.7071
GSE25055	GSM615301	TNBC	RD	5.02227	10.0312	6.55641	6.73926	10.9203	6.01731	6.27569	4.82929	8.00557	7.31586	4.00448	9.84942	9.33723	7.25323	5.98767	8.02152	4.04204	4.97225	4.31787	5.76977	8.43993	8.37625	6.99487	7.67614	7.51372
GSE25055	GSM615303	TNBC	RD	4.68136	6.96286	5.16482	5.84042	10.7882	5.08753	6.03741	4.23085	6.36199	8.94118	3.70557	8.87466	7.96182	6.01143	5.51746	7.41004	4.19557	4.92188	4.72967	6.01427	8.11224	8.5048	5.52901	7.01675	6.04136
GSE25055	GSM615307	TNBC	pCR	4.93966	7.94278	5.65165	5.7862	10.8358	4.81857	7.14043	4.29012	6.52219	9.52257	3.89229	9.93901	9.28533	7.95618	6.66287	6.85758	3.89689	4.93257	5.16558	5.69988	9.19107	7.74315	4.73172	6.74031	4.3183
GSE25055	GSM615315	TNBC	RD	4.40073	8.66221	5.31475	5.50919	9.87009	5.15642	6.08146	4.59736	6.6211	6.7966	3.95534	8.45943	9.706	7.98051	6.32351	7.48058	4.03465	5.08594	3.88079	5.81296	8.92638	7.93253	5.55195	7.17797	6.39846
GSE25055	GSM615317	TNBC	RD	4.75823	7.30506	4.46409	5.32175	9.47016	5.29642	6.00719	4.35358	6.61563	5.4308	3.64246	8.86587	9.49078	8.07794	6.86025	7.87522	3.95756	5.15257	4.05644	6.62094	9.64527	8.69006	4.25375	6.4193	4.52308
GSE25055	GSM615319	TNBC	RD	4.96136	7.9032	5.69439	6.25683	9.61792	5.58147	6.14496	4.26772	6.86663	7.84007	3.85238	7.66905	7.6433	6.699	5.26922	5.01768	4.11923	4.94878	4.15089	3.57361	6.50628	8.78849	5.43163	7.34402	6.22746
GSE25055	GSM615320	TNBC	RD	4.75814	7.18658	5.86523	5.47082	8.76145	5.2056	5.89357	4.67782	6.33299	9.75174	3.74591	9.86604	7.11982	4.89245	5.07946	6.7577	4.18413	4.93575	4.37586	5.64563	8.12291	8.2859	4.26711	6.59972	4.63389
GSE25055	GSM615321	TNBC	RD	5.10146	6.9724	5.92473	5.64889	9.65593	5.13888	6.277	4.62184	7.04375	7.40863	3.92405	7.73746	7.78941	6.02304	5.16668	5.151	4.2333	4.95152	4.07465	4.32634	7.73229	6.9442	5.01535	6.87105	5.13879
GSE25055	GSM615322	TNBC	RD	4.93508	8.33674	5.48316	6.20545	10.5882	5.56139	6.28058	4.35476	6.54648	8.12263	4.14227	9.73183	8.03283	5.80465	5.2619	6.87067	4.1221	5.27685	5.97872	3.98032	6.48822	8.64548	4.34566	6.97882	4.6833
GSE25055	GSM615323	TNBC	RD	4.74071	8.03054	6.11314	6.09561	11.1258	6.08421	6.88422	4.50734	7.35102	8.27515	3.68265	8.27757	8.36044	6.06404	5.32404	7.64705	4.15609	4.91116	4.36586	6.15743	8.98302	9.13257	6.04296	7.4251	7.0216
GSE25055	GSM615324	TNBC	pCR	4.94828	6.80024	4.56316	5.84887	10.5354	5.24401	5.74691	4.49278	6.43213	7.54618	4.15748	7.54229	9.42312	8.02346	6.52153	7.36216	4.3069	5.11117	5.0741	6.19331	9.35534	7.2874	4.18857	6.53309	4.70161
GSE25055	GSM615325	TNBC	pCR	4.91617	8.92194	5.99862	6.34959	9.97568	5.16558	6.88498	5.74102	6.71242	7.54051	3.73494	9.49932	9.6097	7.83968	6.40046	7.40047	4.17593	4.83125	3.9797	5.66549	8.52225	8.42601	6.16975	7.34222	6.58174
GSE25055	GSM615327	TNBC	RD	4.72645	8.34139	5.5232	6.38698	10.8303	5.6403	6.22927	3.95764	6.73669	9.68706	3.91179	10.396	8.28367	6.79256	6.01881	7.88035	3.9631	4.85992	4.26775	5.79373	8.55301	8.80859	6.63765	7.49544	6.8303
GSE25055	GSM615330	TNBC	RD	5.53719	7.51347	5.6513	5.68633	9.78656	6.07824	6.57193	4.83083	6.99007	6.11491	4.03692	7.68045	7.81116	5.71919	5.44641	4.90385	4.70949	5.17582	4.75356	5.8688	8.13699	7.07551	5.25725	7.63722	6.20618
GSE25055	GSM615334	TNBC	pCR	4.57084	7.34578	4.31952	5.18875	9.61099	5.24531	6.17968	5.96848	6.66163	8.25509	3.88983	7.99149	9.16887	7.85451	6.46181	6.97648	4.08816	4.67124	4.1182	5.71873	7.67419	8.50335	4.41683	6.47871	4.02902
GSE25055	GSM615335	TNBC	RD	5.04412	8.71006	5.65797	7.30178	9.19082	5.02621	5.73916	4.4635	6.32665	8.33239	3.6569	7.86364	6.33935	4.41494	4.65845	6.31248	4.15525	4.97376	4.19023	4.89457	7.60458	6.97825	5.83867	7.82432	7.06417
GSE25055	GSM615336	TNBC	pCR	4.99947	8.20937	4.10365	5.42252	10.7948	5.03734	6.05704	4.33341	6.88334	5.59073	3.81028	8.26734	9.38516	8.0688	6.41619	4.31408	4.27946	5.13795	5.63929	6.26273	8.32383	6.03609	3.97742	6.624	4.37166
GSE25055	GSM615338	TNBC	pCR	4.64541	8.18938	4.68403	5.29486	9.2983	5.46101	5.79522	4.29305	6.26143	7.48506	4.27272	7.82116	9.16795	7.56418	6.0504	7.35749	4.03106	4.96539	4.29955	5.56962	7.91369	8.79382	4.41575	6.84347	4.41779
GSE25055	GSM615342	TNBC	RD	5.09115	6.98533	6.12727	5.86743	11.2338	5.28103	6.06582	4.47273	6.65629	5.86284	3.87446	9.0326	7.43825	5.19007	5.01568	7.60396	4.39536	5.8071	4.13763	3.54736	5.19654	8.48878	5.94828	7.4533	6.908
GSE25055	GSM615344	TNBC	RD	5.04755	8.17844	5.38847	5.90504	8.85022	5.70063	5.81148	4.87363	6.74952	7.76853	4.06251	8.74243	8.26365	6.59397	5.57854	6.25642	4.57042	5.40703	4.32438	4.42124	6.97947	7.51483	4.4318	7.13768	4.89365
GSE25055	GSM615345	TNBC	RD	4.74475	8.274	5.91481	5.18817	10.8479	4.99429	5.85956	4.02565	6.50955	6.86439	3.71829	7.7542	6.01363	3.59307	4.48666	6.04628	4.07357	4.84939	4.02871	3.36335	5.31546	7.9934	5.76495	7.08407	6.29806
GSE25055	GSM615346	TNBC	RD	4.6756	8.23625	5.67207	6.34086	11.0422	6.33893	5.9096	3.91754	7.13674	7.8466	3.79241	8.96472	9.00627	7.21767	6.21837	7.36761	4.0363	4.99857	4.14503	7.23275	9.35978	8.95177	7.13021	8.17322	7.98448
GSE25055	GSM615347	TNBC	RD	4.82719	7.32559	7.16895	5.11755	11.2106	6.7299	5.68445	4.57377	6.55443	6.36619	3.69548	9.64391	6.78152	4.83087	4.77524	6.99312	4.26446	4.81043	4.06785	3.60049	5.26975	7.29525	4.90479	6.63139	4.56106
GSE25055	GSM615348	TNBC	RD	4.7189	8.94152	4.13224	5.55456	10.4261	5.44196	6.77296	4.33633	6.68318	9.20407	3.82181	9.90896	8.97582	7.46934	6.19079	7.05297	4.15268	4.86873	4.9188	5.68877	7.9756	7.80075	4.19948	6.47301	4.5096
GSE25055	GSM615354	TNBC	pCR	4.84426	7.04093	4.45256	5.53463	10.1683	5.20989	5.90096	4.28908	6.7099	6.64825	3.73969	9.11072	9.31211	7.30581	6.27788	7.79949	4.05333	4.7779	4.22555	5.79325	7.75508	6.37396	4.62358	6.56764	4.78269
GSE25055	GSM615356	TNBC	RD	4.71128	8.49278	5.81664	5.94661	11.1759	5.34862	6.14436	4.38492	6.6772	7.1506	3.5298	9.29146	6.34571	4.50775	4.73127	4.94813	4.24193	5.03435	4.24229	3.41941	5.71978	8.37137	6.0183	7.62578	6.98801
GSE25055	GSM615357	TNBC	pCR	4.65685	8.70412	4.5577	5.32617	9.99354	5.45783	5.45367	4.22199	6.1299	7.9282	3.78593	9.81198	9.62095	7.84757	6.38556	7.96734	4.21152	4.89325	3.9762	8.73664	10.584	6.98546	5.52326	7.00881	6.06986
GSE25055	GSM615359	TNBC	pCR	5.34657	6.96342	4.42743	5.66275	10.4865	5.3105	6.18572	4.68592	6.98588	8.29566	3.84721	9.20835	8.17392	6.58377	5.8418	6.99494	4.18681	4.81363	5.1416	6.59066	8.98052	7.54701	4.51028	6.96553	5.01718
GSE25055	GSM615363	TNBC	RD	5.27484	9.48071	5.85858	6.51323	9.4669	5.40019	6.38897	5.35529	6.91831	7.83771	3.85598	7.86418	7.94866	6.07152	5.40858	6.17574	4.31072	4.97227	4.1592	5.49476	7.86569	7.85004	5.63812	7.66809	6.517
GSE25055	GSM615364	TNBC	RD	5.15308	8.4708	6.04534	6.08533	10.7361	5.23983	5.6055	4.34948	6.78166	8.40384	4.16517	8.64826	8.14234	6.31151	5.72254	5.8722	4.20231	5.19942	4.24496	4.30543	7.0197	8.52007	7.97517	8.73943	8.12664
GSE25055	GSM615368	TNBC	RD	4.6422	8.15117	4.86883	6.65568	10.2935	5.41034	7.83808	5.802	6.41306	9.1272	3.82175	10.3644	8.19594	6.42009	5.63185	7.87844	4.07867	5.05113	4.10496	5.63041	8.00895	8.13712	4.38479	6.24259	4.38655
GSE25055	GSM615369	TNBC	RD	4.94007	9.07774	6.51986	5.32098	9.39778	5.23679	5.60886	7.18922	6.61824	5.90514	3.68378	9.23914	6.66009	4.90825	4.92167	7.00273	4.28234	4.96754	4.08131	4.48194	7.17709	8.8973	4.33956	6.99315	4.41408
GSE25055	GSM615371	TNBC	pCR	4.66814	8.59314	5.0184	5.38234	10.3652	5.09002	6.52523	4.12204	6.15608	8.98455	3.74737	9.68249	9.27396	7.98157	6.31934	7.21396	3.98606	5.18688	4.78443	6.67833	8.72586	8.55607	4.6229	6.61533	5.25156
GSE25055	GSM615372	TNBC	RD	5.10822	7.68187	6.50228	5.23891	10.4644	5.33513	5.77415	4.62391	6.73146	5.73179	3.88621	7.33586	9.64987	7.88926	6.58492	8.42859	4.36141	5.22661	4.37364	7.14645	9.16536	7.8348	6.78932	7.63258	6.28153
GSE25055	GSM615376	TNBC	RD	4.64261	9.58397	4.6659	5.14532	9.77457	5.50121	7.64422	4.39997	6.87295	5.99703	3.94854	9.39982	9.30936	7.06059	5.67408	7.90083	4.49337	4.87073	4.0713	3.71169	6.68834	8.95934	4.9718	6.68862	5.66798
GSE25055	GSM615378	TNBC	RD	4.8744	6.80283	5.2111	5.77283	9.69991	5.25985	5.68764	4.60325	6.44125	7.07715	3.59395	8.08645	6.35448	4.6132	4.95115	6.85289	4.17923	4.94477	4.10164	4.6199	7.48638	8.78918	4.21059	6.84824	5.01958
GSE25055	GSM615379	TNBC	pCR	5.39841	7.90901	5.14911	5.92335	9.76011	5.24099	6.4033	4.52243	6.81759	7.19661	3.78946	7.36855	8.46905	6.74405	5.60771	5.11791	4.55269	5.27577	4.22225	4.11567	6.70079	7.88617	5.13011	7.15191	5.32507
GSE25055	GSM615380	TNBC	RD	4.71978	7.5421	6.37421	6.19204	11.1976	4.90786	5.62063	4.10338	7.18016	9.82501	3.72789	11.3025	7.47889	5.69506	5.0604	7.7109	4.02714	5.08175	3.89418	5.67671	7.80304	9.87802	4.18641	6.34023	4.36993
GSE25055	GSM615382	TNBC	RD	4.94986	7.65332	4.79409	7.05762	8.89287	5.97639	5.54374	4.58978	6.5351	8.4003	3.79405	7.96844	6.11137	4.17383	4.74629	5.27918	4.40441	4.88536	4.19178	4.74183	7.01405	8.06098	4.68269	6.83901	4.72834
GSE25055	GSM615384	TNBC	RD	5.60206	7.45466	4.97874	5.77725	9.54978	5.28953	6.426	6.51746	6.62198	6.21059	3.85282	7.96168	6.24801	4.27016	4.92596	7.95386	4.44483	5.34878	3.9975	4.02086	6.58395	8.05702	5.50193	7.63507	6.0277
GSE25055	GSM615385	TNBC	RD	4.98273	8.53966	4.74866	6.52446	10.2371	5.80408	6.30487	4.60408	6.69669	6.65303	3.77789	8.17719	6.85985	5.03937	4.98931	5.9582	4.4268	4.88953	7.58653	5.62747	8.13687	8.00851	5.88685	7.53533	5.87484
GSE25055	GSM615387	TNBC	RD	5.36608	7.33084	4.58014	5.50084	10.3756	5.10589	6.04569	4.38631	6.47206	5.88448	3.73366	10.1347	9.18506	7.53238	6.56402	6.6913	4.25354	5.35885	6.44371	5.99752	8.73012	8.08587	4.61701	7.49009	5.14762
GSE25055	GSM615390	TNBC	RD	4.91484	9.28811	4.58501	6.7772	10.6423	4.97935	6.99436	5.8866	6.91669	7.27208	3.67799	8.76131	7.474	5.31819	5.15055	7.66421	4.16767	4.95722	6.02254	7.19723	9.08087	7.72509	5.32604	6.96415	6.20773
GSE25055	GSM615392	TNBC	RD	4.66492	8.33141	4.03269	6.28116	9.52508	5.24689	8.04424	5.05982	6.38171	5.72893	3.77272	10.2934	8.24781	6.58139	5.77799	8.15979	3.97341	5.16484	4.15512	7.39224	9.40346	8.71099	5.32761	6.66475	4.98898
GSE25055	GSM615393	TNBC	pCR	5.13095	7.97997	4.72127	5.53379	10.6201	5.14066	6.16648	4.94189	6.17619	6.93318	3.58459	9.60617	10.0576	8.30928	7.05755	6.65843	4.35907	4.90293	4.23744	7.08318	9.52745	7.30693	4.50076	6.76383	4.59186
GSE25055	GSM615394	TNBC	pCR	4.88644	9.51531	7.18909	6.51206	9.85623	5.33284	6.65084	6.7431	6.49892	7.52432	4.23137	9.17773	9.19166	7.80383	5.99282	6.58702	4.20625	5.01539	4.22463	5.83611	8.35286	9.68949	5.74609	7.44536	6.76271
GSE25055	GSM615396	TNBC	pCR	4.5695	7.95318	5.11649	5.42203	10.456	5.91834	6.36514	4.58818	6.98682	9.54027	3.99358	9.98604	8.88219	6.9975	5.79486	6.11537	4.32172	4.84688	5.25403	7.64698	9.89023	8.18744	5.15487	7.24969	5.7701
GSE25055	GSM615397	TNBC	pCR	5.02885	7.57105	4.7932	6.19549	9.75784	5.22236	6.28224	4.26854	6.28581	7.04264	3.62944	7.48503	9.91908	8.51128	6.99475	7.82504	4.04357	4.77603	4.21268	5.21343	7.62093	9.36071	4.48455	6.90071	5.41301
GSE25055	GSM615403	TNBC	RD	4.06986	7.49472	4.28202	5.44221	10.083	6.69659	6.32046	5.85856	7.56468	8.09253	3.96359	8.8037	8.83269	7.58472	5.80824	7.33285	4.79678	4.84261	4.53868	5.44757	7.93441	7.45341	5.65304	6.74154	4.24454
GSE25055	GSM615405	TNBC	RD	3.88592	8.08247	6.33464	6.29377	11.5875	5.06538	6.05299	4.17122	6.17708	6.71062	4.33442	8.56719	6.43702	4.64838	4.46628	7.63178	4.10264	4.69661	3.95471	3.79948	5.33163	6.9278	5.17816	5.99952	4.76137
GSE25065	GSM615637	TNBC	pCR	5.00865	9.10179	5.25591	6.17203	10.0366	5.37963	7.20664	4.63591	7.1393	8.49865	4.5544	7.62879	10.127	8.22979	5.75555	6.93058	4.01522	4.86923	6.01981	8.46615	11.4533	8.70541	5.34417	7.01282	5.9569
GSE25065	GSM615639	TNBC	pCR	4.68211	9.73363	5.8373	5.88081	9.99159	5.5952	5.67672	4.41761	6.14679	10.0083	3.89425	8.73506	8.8531	6.97378	5.51088	7.19387	3.80985	4.83355	4.17851	3.67886	6.00021	7.39753	4.80903	6.56153	5.20491
GSE25065	GSM615640	TNBC	RD	4.90474	8.35292	5.52886	7.1169	9.4487	5.54123	5.75243	5.29276	6.59243	7.04651	3.79222	6.99561	8.92846	6.7743	5.18707	7.6179	3.99107	4.62423	4.10678	4.84311	8.52175	8.16921	5.2133	7.03344	6.01901
GSE25065	GSM615643	TNBC	RD	4.87265	8.21838	6.17388	5.71444	9.73545	5.53237	6.05825	5.23942	7.1551	8.78825	3.83793	7.20307	7.9781	6.215	5.04065	6.32218	4.13672	4.86378	4.23987	4.28002	7.53552	8.68766	5.69366	7.29318	6.85179
GSE25065	GSM615644	TNBC	pCR	5.12414	6.81557	5.20913	5.98714	9.22752	4.99372	6.62957	4.87694	6.75015	6.1184	3.75894	7.46992	9.38848	7.88396	5.71165	7.96177	4.21773	4.79835	4.16038	6.7821	9.66451	7.81298	4.56327	6.82257	4.94555
GSE25065	GSM615647	TNBC	RD	4.94451	7.98748	5.75506	5.50793	11.019	5.17726	6.12548	4.47578	6.78233	5.78933	3.80712	6.37697	6.28438	4.343	4.9391	5.23447	3.96858	4.70734	4.27008	3.62326	5.99887	9.66884	5.03926	6.84247	5.40926
GSE25065	GSM615649	TNBC	RD	5.21158	9.40622	5.84662	5.40432	10.3082	5.77797	6.24234	4.5518	6.30707	7.99377	3.73003	10.1572	10.2068	8.63383	6.29994	8.45255	3.9958	4.82458	4.12529	4.31257	7.80578	7.86066	4.3495	6.46127	4.55088
GSE25065	GSM615650	TNBC	RD	5.63379	8.76871	5.98388	6.89282	10.1794	5.2777	6.41313	5.2317	6.85886	6.82334	3.66311	7.16605	8.50669	6.89365	5.19785	6.44464	4.36887	5.25781	5.97106	5.8554	9.50284	8.27247	6.37074	7.53785	7.53755
GSE25065	GSM615651	TNBC	RD	5.16272	7.97072	4.82662	5.26436	11.124	4.85338	7.07531	4.21602	6.59136	6.2509	3.70842	9.60861	10.7273	9.54256	7.83898	7.3698	3.91314	4.71923	7.64513	9.12483	11.9757	6.53797	4.36752	6.88972	4.8857
GSE25065	GSM615655	TNBC	RD	4.324	8.73575	6.60744	5.69834	11.3408	5.03218	6.26091	4.24838	6.73221	6.88861	3.88851	8.20017	6.90443	5.1653	4.81933	5.71557	3.88127	4.64342	4.09989	3.69811	5.28866	10.75	7.43197	7.9802	8.22416
GSE25065	GSM615657	TNBC	RD	5.42137	7.09078	5.58535	6.5145	10.5205	5.64884	6.73671	4.98925	6.85807	8.15367	3.76876	8.4811	7.11702	5.64134	5.32747	7.14815	4.14931	4.94003	5.07008	3.86071	6.57183	7.62848	4.47428	7.11287	4.81803
GSE25065	GSM615658	TNBC	pCR	4.99817	7.38997	5.83358	5.49648	9.82839	5.36362	6.11703	4.35344	6.81746	8.41438	3.9361	7.98864	6.73244	4.70832	4.83181	6.20033	3.82558	5.07888	4.14964	3.75591	6.16293	8.52182	4.65048	6.85279	5.30413
GSE25065	GSM615660	TNBC	pCR	4.82498	8.1739	4.85191	5.27354	10.1296	5.8733	5.75729	4.05533	6.44247	6.74782	4.05201	9.53398	7.73184	6.22362	5.2527	7.28681	3.92578	5.08926	5.82822	7.90534	10.4731	6.59465	4.63191	6.33735	4.90972
GSE25065	GSM615661	TNBC	RD	4.99721	9.17233	7.55257	8.04736	10.0315	4.96695	7.38212	5.22389	6.83719	6.48422	3.75878	7.4673	10.3909	9.03154	6.74083	7.97384	4.05654	5.21007	5.90513	5.87799	8.55717	7.41172	5.9347	7.18641	6.73299
GSE25065	GSM615666	TNBC	RD	5.25092	9.28723	4.85401	5.52861	10.19	5.26676	6.95493	4.44384	6.54126	9.52387	3.7298	8.90531	9.71204	8.66561	6.59321	7.04975	4.04051	4.90539	4.17047	6.50139	8.97247	7.54901	4.94623	6.50813	5.07593
GSE25065	GSM615667	TNBC	RD	4.87553	8.18312	5.72759	6.08811	10.3318	5.05609	6.4824	4.39529	8.15423	9.31351	3.82907	8.12878	7.74623	6.04431	4.97924	7.41882	4.21827	4.89581	4.22688	3.98849	6.60785	8.53858	4.69353	6.88001	5.44668
GSE25065	GSM615668	TNBC	pCR	4.73219	7.31963	5.13068	5.83794	10.1943	5.48011	6.99674	4.61163	6.62578	8.22291	4.16815	9.52692	7.6348	6.18172	5.45145	7.85674	4.2157	4.86494	5.21494	4.62888	8.22435	7.80224	4.74928	6.98402	4.86664
GSE25065	GSM615671	TNBC	RD	4.62392	7.21392	5.023	5.84217	10.0903	5.47522	5.57346	5.27815	7.14809	8.25877	3.62663	9.08295	7.8345	5.84017	5.37571	7.29708	4.28129	4.82697	4.0502	3.71453	5.6991	7.8556	4.60151	6.62589	5.00431
GSE25065	GSM615672	TNBC	pCR	4.51691	8.28486	5.48827	6.84716	9.81587	5.21703	6.38873	5.31786	6.20195	8.85681	3.86317	7.5608	8.48498	6.97407	5.95061	6.33894	4.07939	4.99879	4.08429	4.96297	7.83307	6.94669	4.47365	6.98588	4.67683
GSE25065	GSM615674	TNBC	RD	4.42622	10.0406	7.23062	7.61244	10.1876	5.19242	6.19202	6.47549	6.24015	7.99872	3.85126	7.65578	10.124	8.93918	5.62015	8.16133	3.91517	4.86287	4.04528	3.76494	6.17668	8.48566	5.11553	6.66355	5.87592
GSE25065	GSM615677	TNBC	pCR	4.15302	8.33395	5.29693	5.61519	10.8091	6.04532	6.31344	4.56053	6.83881	6.45938	4.03235	8.64676	9.38599	7.59233	6.36391	6.52284	4.03121	5.00607	6.67686	5.82426	9.06467	8.06471	6.03215	7.24815	6.31299
GSE25065	GSM615680	TNBC	pCR	4.85749	8.05406	4.38575	5.55071	10.8279	5.38133	6.54428	4.51672	6.34163	6.93493	3.77132	10.2687	8.83996	7.71837	6.19001	6.29556	4.29806	4.95537	6.26881	6.82737	9.75819	8.03588	4.48301	6.65965	4.6069
GSE25065	GSM615681	TNBC	pCR	4.35397	9.27376	4.55392	5.43557	10.2471	5.37514	8.10657	4.68332	6.31463	6.59864	3.64692	9.56509	9.26477	7.74763	5.72283	8.26753	4.07861	4.7624	5.68884	5.30393	8.17495	8.35316	4.40871	6.14936	4.65034
GSE25065	GSM615687	TNBC	RD	4.19548	7.77678	5.36538	7.81575	9.44576	5.55515	6.22153	4.22948	6.94727	5.67678	3.82067	8.06412	7.9738	5.20469	5.60477	6.93735	4.9098	5.33239	4.14973	5.82559	8.14533	8.86671	5.94934	7.41118	6.34198
GSE25065	GSM615691	TNBC	RD	4.46541	5.71495	5.57291	6.75481	8.87751	5.18988	6.06696	5.73708	6.19808	8.03343	3.62848	9.03453	7.56543	5.27184	5.25857	6.67054	4.77932	5.73585	5.65258	4.58338	6.66324	8.64963	4.96853	7.05911	5.15521
GSE25065	GSM615694	TNBC	pCR	4.81021	7.6499	4.92626	6.81341	8.61269	5.76364	6.15711	5.13897	6.18205	6.93438	3.90891	8.00161	9.20884	7.91442	6.1976	5.99063	4.62858	5.03454	4.15867	7.19467	9.26524	8.44879	4.45489	6.82806	4.62893
GSE25065	GSM615696	TNBC	RD	4.74192	8.27025	4.79557	6.27638	9.82623	5.87433	5.86774	4.35046	6.05037	9.24227	4.07889	10.1337	8.46825	6.21341	5.46285	6.17583	4.50169	5.50892	4.04007	4.01514	5.9793	8.31078	5.58569	7.10364	5.83844
GSE25065	GSM615699	TNBC	RD	4.53712	7.17345	4.74256	6.71854	9.62208	5.72565	7.17696	5.05436	5.90084	7.86073	4.18536	9.40283	8.00058	5.97193	5.26668	6.18941	4.49045	5.14101	4.46556	6.44015	8.70519	8.58161	5.99946	7.05809	5.1767
GSE25065	GSM615707	TNBC	RD	4.47949	6.22468	6.47749	6.62638	10.663	5.84664	6.80284	4.53867	6.22256	6.16476	3.76283	9.32703	7.36693	5.25006	5.16317	3.90257	4.11322	4.96146	3.94209	3.93896	5.76472	8.99439	6.09447	6.83088	5.43054
GSE25065	GSM615712	TNBC	RD	5.39481	6.2213	5.40923	5.95384	9.21639	5.91629	6.3276	6.80419	6.20171	5.75509	3.93585	8.59559	7.24514	4.74803	5.41274	5.44562	4.34305	6.00456	4.7036	6.61295	9.04056	7.33258	4.27144	7.1185	4.67701
GSE25065	GSM615714	TNBC	RD	5.20762	8.87147	5.08855	6.05708	10.3381	5.46791	6.5845	5.86795	6.68175	8.89069	3.83022	9.77979	7.78375	5.51559	5.05816	7.02349	4.4311	5.24099	4.21422	7.78231	10.1795	8.53239	4.783	7.18582	5.08429
GSE25065	GSM615715	TNBC	RD	4.38075	8.3827	5.19569	5.79868	10.3187	5.30775	5.52962	6.34767	6.46459	7.75626	3.83431	9.64022	9.31254	7.38106	5.4727	8.5392	3.97531	4.82098	4.06867	5.04016	7.568	8.25379	4.3404	6.39008	4.87737
GSE25065	GSM615716	TNBC	RD	4.72791	8.65024	4.80036	5.36326	10.3907	5.29539	6.92733	5.41632	6.87972	9.27817	3.82228	9.92321	9.25487	7.87084	5.43641	7.37795	4.22242	4.76171	4.94357	8.00735	10.7292	8.56737	4.60339	6.23023	4.94317
GSE25065	GSM615727	TNBC	pCR	5.20056	6.84763	5.26785	5.68017	9.0269	5.17355	6.13649	6.0725	7.34433	7.62186	3.78058	7.78909	8.63527	6.55226	5.14233	6.0573	4.17619	5.26323	4.02262	5.23538	8.35485	7.94039	5.63651	6.74703	5.50063
GSE25065	GSM615733	TNBC	pCR	5.34471	9.2094	5.28393	5.78668	10.1946	5.51028	6.52571	5.16658	6.78343	6.80641	4.18081	8.3088	8.70553	6.47684	5.19274	6.77304	4.25554	5.19399	5.18026	5.89807	9.84835	6.34095	4.33209	7.12854	5.30614
GSE25065	GSM615739	TNBC	RD	6.13505	7.7684	5.00909	9.87241	10.6535	5.32354	8.03155	5.22333	6.45167	5.6945	3.61278	7.23935	5.55232	3.87157	4.43708	5.34716	4.11846	5.10693	4.14432	5.22401	8.98701	7.34226	5.04326	7.08194	5.57812
GSE25065	GSM615742	TNBC	pCR	5.69815	7.01144	5.86238	6.09034	7.92289	5.23198	6.79473	4.79146	6.05185	8.66801	3.82749	7.33838	6.40507	4.49229	5.12438	5.85237	4.50713	4.79223	4.46733	3.84192	6.14954	7.11594	4.39937	6.79515	5.08971
GSE25065	GSM615744	TNBC	pCR	4.39966	8.22921	5.6885	6.9877	10.0565	5.48415	6.86178	4.42217	6.64274	8.41229	3.80789	7.16508	8.5539	6.13646	5.32532	6.11834	4.59316	4.92908	5.91186	7.86945	10.383	8.60731	6.1769	7.53377	7.54796
GSE25065	GSM615751	TNBC	RD	5.34075	6.68348	6.2962	6.10373	10.1596	5.77076	6.36605	4.91102	6.56778	6.73792	3.86969	8.59559	6.5486	4.97482	4.83404	5.66723	4.56686	4.96232	3.93318	4.38934	7.63347	7.93749	4.83181	6.89563	5.22395
GSE25065	GSM615771	TNBC	RD	4.48694	7.90994	6.22011	5.99841	11.3534	5.07649	6.52604	4.25541	6.61694	9.07931	3.71064	10.6648	8.42449	7.2513	5.97346	8.42847	4.02677	4.59714	3.90277	3.96806	5.9261	9.07049	5.07271	6.59964	6.12871
GSE25065	GSM615773	TNBC	pCR	4.76561	8.05382	6.31562	5.6544	11.0744	5.31406	7.06545	4.638	6.92621	9.38594	3.74246	8.7997	8.85309	7.32502	5.62448	8.44171	4.11054	4.72456	4.71343	4.71125	7.97006	9.29792	6.0488	7.21364	7.16381
GSE25065	GSM615776	TNBC	RD	4.60783	9.04312	6.48979	6.52261	10.7336	5.27612	5.77582	9.18953	7.49976	8.29634	3.68952	8.6574	8.4675	6.88147	5.7935	8.88697	4.1054	4.98714	4.0515	6.75467	9.08541	10.0864	8.05243	7.89658	8.91845
GSE25065	GSM615780	TNBC	pCR	4.04559	8.87354	7.20662	7.3206	11.6156	6.00857	7.34589	4.32012	7.13717	9.25895	3.8402	8.86251	9.91637	8.41761	6.65813	9.04458	3.88412	4.48561	5.07697	7.92181	9.82385	9.80044	7.92832	7.90259	8.97622
GSE25065	GSM615784	TNBC	RD	4.8142	8.43375	6.52195	5.86029	10.9975	5.85426	6.3078	4.72111	7.25928	7.63143	3.69486	7.59609	8.00891	5.56151	5.01585	7.33697	4.23374	4.84083	4.13191	6.6299	9.16703	9.55388	7.2258	7.55756	9.21147
GSE25065	GSM615787	TNBC	RD	4.30515	8.97407	5.1591	5.75378	10.7434	5.47106	8.57317	4.70186	6.15363	9.73342	3.48405	8.9404	7.78065	5.91815	4.7916	8.66267	4.10194	4.71522	4.13894	5.45847	8.85437	8.93578	5.94221	6.38522	7.01021
GSE25065	GSM615793	TNBC	pCR	4.36333	5.9105	4.35831	5.39743	10.9093	5.16036	7.19306	4.34621	6.5945	5.729	3.85168	7.79689	8.71031	6.99119	6.10835	5.08295	4.2386	4.72561	3.8462	3.74451	5.40258	5.77279	4.50698	6.43151	4.88957
GSE25065	GSM615800	TNBC	RD	5.84884	7.301	5.07555	6.23397	10.1115	5.90193	6.9141	5.64899	7.04627	8.79113	3.82508	8.79433	8.7321	7.66714	6.00081	6.30869	4.42224	4.92829	4.38824	5.22215	8.82236	7.74995	5.52082	7.31265	5.28493
GSE25065	GSM615801	TNBC	RD	5.45169	7.10578	5.06316	5.78039	10.0799	4.97095	5.62428	4.65266	6.42091	6.72568	3.87449	7.29136	6.92283	5.2489	5.19527	5.50041	4.31415	5.06797	4.27481	3.6118	6.21562	8.12286	5.04043	7.66623	5.75456
GSE25065	GSM615804	TNBC	RD	5.22168	8.13932	5.46848	6.24636	11.625	5.10705	6.38379	4.77912	6.139	7.33908	3.77352	7.4799	7.34815	5.21675	5.19931	8.63552	4.57951	4.89381	4.5088	5.31206	7.93758	8.51445	5.06638	6.53794	4.96922
GSE25065	GSM615806	TNBC	RD	5.50394	7.9903	5.40991	5.74107	9.80827	5.49389	5.97638	4.81588	6.88321	8.73672	3.82852	7.69314	7.35108	5.88812	5.21268	6.45065	4.56217	4.97055	4.37067	4.64441	7.68175	8.31767	4.42157	7.41241	5.17196
GSE25065	GSM615812	TNBC	RD	5.32112	8.99753	5.51591	6.27656	10.4275	5.61402	6.14923	4.3279	7.00717	6.84761	4.13369	8.08909	7.62181	5.90197	5.35723	6.41678	4.17128	5.12812	4.22624	4.16871	6.38746	8.35339	5.09212	7.18179	6.23318
GSE25065	GSM615813	TNBC	RD	4.25141	9.40164	6.75202	7.08903	11.4214	7.0154	6.62605	4.64216	6.63673	9.07048	3.81884	10.0919	9.13891	7.34318	5.768	8.57903	3.8772	4.81207	6.13546	6.65158	8.72774	9.70412	7.85368	7.96646	8.40516
GSE25065	GSM615823	TNBC	RD	4.43074	8.91694	7.41798	6.69071	11.2604	6.31409	6.48531	4.23285	6.80387	6.80707	3.71823	8.00315	10.933	9.12363	7.08559	6.74757	4.06314	5.03567	3.74491	4.25365	6.08275	9.1112	7.40839	8.0703	7.99896
GSE25065	GSM615824	TNBC	pCR	5.04399	8.4105	7.70141	6.35444	11.0775	5.66299	6.43545	4.32196	7.39588	8.26811	3.6988	8.53662	9.79263	7.56888	6.41497	8.39047	4.37504	4.99069	4.98232	8.86837	10.5395	9.77968	7.35071	8.31014	9.10589
GSE25065	GSM615827	TNBC	RD	5.01781	8.49137	5.70347	6.20569	11.8368	7.0004	6.74663	4.44438	6.99503	9.55871	3.91698	7.70852	8.12633	6.90502	5.553	7.83002	4.26614	5.18158	4.14107	4.33368	6.93623	9.68787	7.95427	7.91677	8.37395
GSE25065	GSM615828	TNBC	RD	5.20381	8.04085	5.39126	5.97241	11.2038	6.29332	6.04258	4.45218	6.87857	7.34769	3.8242	7.49051	7.40881	5.21851	5.34311	6.92226	4.2816	4.91009	4.21434	4.69774	8.00114	8.38053	8.60269	8.99468	9.64069

## Sheet: Fig5F_leftROC
				ACTA2_2	ACTN1_1	AMIGO2	C9orf3	CD63	COL6A1_2	CTNNAL1	DSC3_2	DST_2	IFI16_2	ITGB1_4	LY6E	NFIB_5	NFIB_6	NFIB_7	PRNP_1	RBFOX2_2	RCAN1_3	S100B	SFRP1_1	SFRP1_2	STOM_2	TIMP3_1	TIMP3_2	TIMP3_4
GEO	Symbol	Subtype	Response	215787_at	208636_at	222108_at	212848_s_at	200663_at	212937_s_at	202468_s_at	206033_s_at	212253_x_at	208965_s_at	216178_x_at	202145_at	213029_at	213032_at	213033_s_at	201300_s_at	213898_at	215254_at	209686_at	202035_s_at	202036_s_at	201061_s_at	201147_s_at	201148_s_at	201150_s_at
GSE20194	GSM505476	TNBC	RD	4.36241	8.70198	7.65508	7.25366	10.8709	6.00015	6.64267	4.36461	6.76794	7.10233	4.17855	10.3298	7.13711	5.52075	4.98012	6.78994	3.91445	4.79979	3.65069	4.28724	5.76056	8.72359	5.02773	6.42378	4.85252
GSE20194	GSM505533	TNBC	RD	5.06654	7.67863	5.80169	6.06732	9.7329	5.30937	6.2315	4.79141	6.60511	8.46016	3.80628	7.69625	7.76552	5.68209	5.37309	6.03278	4.43643	5.23319	5.22744	4.16258	7.87998	8.42138	5.59424	7.80254	7.09502
GSE20194	GSM505413	TNBC	RD	5.25325	8.8984	5.50755	7.48326	9.50157	5.98632	6.17887	4.59857	7.55317	7.88501	4.21198	7.5482	9.50264	8.00343	6.39992	5.7635	4.51137	5.65735	4.73371	7.50509	10.3268	8.16558	5.12704	7.47621	6.1522
GSE20194	GSM505467	TNBC	pCR	4.02853	9.74585	6.3613	7.19203	10.4318	5.76341	6.63986	6.93058	7.0027	7.63779	4.04208	9.85581	9.38633	7.99179	5.39049	8.5292	3.87848	4.64633	5.77359	6.76316	9.18613	8.821	8.06665	7.55085	8.13759
GSE20194	GSM505570	TNBC	RD	5.11798	7.45465	6.2399	5.85326	11.0719	5.15633	6.0899	4.61778	6.65384	6.10075	3.78124	8.96718	7.66485	5.56224	5.05283	7.94073	4.33044	5.59619	4.17979	3.84428	5.84776	8.74399	6.27998	7.44354	7.61897
GSE20194	GSM505573	TNBC	RD	4.8254	8.64709	5.94733	5.1677	10.827	5.06804	5.86815	4.10009	6.50228	6.83479	3.60149	7.71751	6.34431	3.86986	4.60114	6.55694	4.0647	4.8407	4.17696	3.64899	5.87517	8.3227	6.1067	7.19268	6.89229
GSE20194	GSM505462	TNBC	RD	4.36883	7.94897	4.47015	5.45579	10.1835	6.54744	6.35373	6.11804	7.48604	8.09045	3.85432	8.75612	9.14415	8.00838	5.90321	7.67586	4.58905	4.85824	4.54288	5.78111	9.02185	7.89759	5.85923	6.88926	4.8265
GSE20194	GSM505527	TNBC	RD	4.92076	8.61187	6.31294	6.62177	10.3235	5.31961	5.95941	4.69698	6.28544	6.83099	3.68993	9.2113	10.1866	8.62034	6.42914	6.76672	4.20786	4.9095	4.02092	5.78757	8.43698	9.62068	6.76738	7.56044	7.51802
GSE20194	GSM505350	TNBC	RD	4.75327	7.54919	4.81684	5.82752	10.9805	5.31235	5.78066	4.535	6.19878	6.35751	3.80809	6.88494	8.39293	7.18872	5.48638	5.89181	4.10126	4.90502	4.02529	3.78709	5.76876	9.11589	5.94319	7.03374	6.79771
GSE20194	GSM505416	TNBC	RD	4.78052	7.98183	6.31942	6.68701	10.3961	6.00247	6.08996	4.4526	6.28308	8.04324	3.91333	8.5906	8.18149	6.40811	5.68472	6.30964	3.94568	5.02285	4.21244	5.69091	8.38708	8.72555	5.60229	7.79821	6.90303
GSE20194	GSM505580	TNBC	pCR	4.84745	7.49288	4.51351	5.58021	10.3726	5.33834	6.04389	4.4026	6.82028	6.79209	3.68723	9.06173	10.0538	7.76343	6.46603	8.22637	4.1276	4.8353	4.24676	6.2355	8.42336	6.90446	4.9696	6.46917	5.3345
GSE20194	GSM505345	TNBC	RD	5.18979	7.5758	5.62521	5.65902	10.4615	5.43218	6.50013	5.67045	6.71778	8.06963	4.01038	8.27265	7.89571	5.66684	5.30393	7.73664	4.48963	5.23824	4.88096	4.42394	7.8411	8.1274	4.79023	7.1832	5.2116
GSE20194	GSM505475	TNBC	RD	4.45782	9.48486	5.97916	7.12636	10.83	6.24453	7.10545	5.70449	6.44975	9.36543	3.97158	10.1957	9.70293	8.49164	5.48766	8.7999	4.41568	4.62355	4.31924	7.08255	9.96793	9.02259	5.82955	6.71186	5.72427
GSE20194	GSM505478	TNBC	pCR	4.09485	8.63338	8.1915	6.16457	10.7518	6.08172	7.52901	4.5887	7.2528	9.80839	3.87419	9.12107	9.52806	8.73635	6.38281	8.68923	3.8522	4.71885	4.13626	7.85616	10.481	9.94582	8.03377	7.787	8.53333
GSE20194	GSM505331	TNBC	RD	4.56663	8.42713	4.55449	5.8187	11.3217	5.16143	6.18916	7.63231	6.16255	7.66895	3.75634	6.96652	7.50375	6.30537	5.41755	7.87234	4.14603	4.77965	4.07617	3.94336	6.26651	8.30363	5.56054	7.16475	6.6131
GSE20194	GSM505359	TNBC	pCR	4.51013	7.43163	5.12652	5.62794	10.7257	5.76951	7.35698	4.32594	6.63038	6.92761	4.24176	8.18203	9.23505	6.92805	5.47183	8.52686	4.02248	5.34317	5.62041	7.52422	9.90358	8.06581	5.56702	7.00865	5.67271
GSE20194	GSM505372	TNBC	RD	4.67014	8.57907	4.96119	7.07038	10.5136	5.93552	7.00064	5.99164	7.06852	8.67168	4.0088	9.72695	8.90947	7.44611	5.95789	7.8017	4.13689	4.70659	4.20352	8.89163	11.4141	8.10061	5.8579	6.93486	6.70325
GSE20194	GSM505574	TNBC	RD	4.76449	7.72646	7.19295	5.16896	11.0393	6.69975	5.81286	4.68641	6.5073	6.53687	3.68656	9.62627	7.11016	5.3938	4.8197	7.47432	4.21566	4.78128	4.10419	3.79985	5.93485	7.68467	5.06978	6.61481	5.28289
GSE20194	GSM505588	TNBC	RD	5.2152	9.5207	6.02213	6.44533	9.89263	5.46831	6.40265	5.60796	6.83344	7.91153	3.72459	7.84122	8.46224	6.50465	5.45725	6.6479	4.22393	4.99917	4.21527	5.71799	8.47124	8.13571	5.78415	7.65491	6.92938
GSE20194	GSM505575	TNBC	RD	4.83589	9.0687	4.20764	5.55547	10.4803	5.52444	6.84567	4.45104	6.77056	9.36009	3.73491	9.6879	9.6645	8.00227	6.36858	7.53336	4.11912	4.97043	5.17103	6.04559	8.76727	8.09018	4.45806	6.40703	4.86327
GSE20194	GSM505370	TNBC	pCR	4.42361	7.49716	5.61704	5.63193	10.1059	5.26737	5.896	5.64937	6.62448	9.61885	4.01597	8.58553	9.75092	8.64931	6.53865	8.49902	4.1041	4.8236	4.1428	9.14657	11.2501	8.14206	4.82159	6.40478	5.28518
GSE20194	GSM505487	TNBC	RD	4.52219	7.93422	5.73563	6.5612	10.0865	6.07873	5.35681	4.62113	6.54967	7.58452	3.87606	6.8462	6.29961	5.0868	4.1517	5.85866	3.9791	4.60383	3.52439	4.05839	6.10081	9.04511	5.74762	6.61455	5.76499
GSE20194	GSM505491	TNBC	RD	5.69356	7.78028	5.35955	6.50512	10.8462	5.25283	6.43703	4.98286	6.3728	7.90029	3.9889	7.6252	6.61138	4.24041	5.16745	5.81369	4.80722	5.66116	5.18787	3.66344	6.92873	7.80729	4.85563	7.1987	5.43811
GSE20194	GSM505344	TNBC	pCR	4.5993	8.26395	5.84176	6.22785	10.1921	5.3482	7.20128	5.02166	6.70296	7.92765	3.78947	7.7942	10.625	8.86138	7.0725	8.04371	4.03413	4.99689	4.28266	8.05349	10.5707	9.05937	4.44561	6.33745	4.97218
GSE20194	GSM505357	TNBC	pCR	5.10245	7.73835	5.01614	5.53196	11.4688	5.41508	7.42739	4.66285	6.76151	5.76818	4.12535	8.57825	6.8438	5.05075	5.13774	4.73836	4.2555	4.82475	4.17915	4.03862	6.09127	7.15184	4.42755	6.72339	5.38242
GSE20194	GSM505423	TNBC	pCR	4.72212	8.83693	5.0199	6.7377	9.71421	5.64049	7.20942	4.41384	5.86695	6.18111	3.82903	8.32437	9.81312	7.77792	6.12385	7.1389	4.19824	5.32494	4.30985	6.5425	9.2911	8.8295	4.75998	6.72282	4.84743
GSE20194	GSM505432	TNBC	RD	4.88026	8.67778	6.32081	6.32583	11.3144	5.15356	6.11784	4.48857	6.9686	6.50832	3.98148	8.36694	8.47205	6.31031	5.06476	6.6082	3.91721	4.89567	4.40141	6.73625	8.87774	9.17214	4.7221	6.49907	6.4297
GSE20194	GSM505440	TNBC	RD	4.51113	8.59978	6.14652	6.64382	11.3195	4.96223	6.33382	4.12728	6.72299	7.18558	3.63771	8.41212	8.23942	6.86229	5.80604	7.02518	4.06656	4.88875	4.13236	7.05731	9.00877	9.10546	5.10298	6.63621	6.48362
GSE20194	GSM505454	TNBC	pCR	4.09985	8.39695	4.79215	6.22861	9.69246	5.99518	8.5206	5.01886	6.20662	8.48852	4.21445	9.45838	7.45722	5.82355	4.57652	8.16055	4.03283	4.62967	4.65332	6.38162	8.10478	8.23733	4.68633	6.06241	3.95968
GSE20194	GSM505514	TNBC	RD	4.69121	8.75327	5.87829	5.65218	11.1723	4.97899	6.20687	4.45928	6.37033	9.89689	3.65258	9.4142	9.63963	7.66284	6.04289	8.32434	4.021	4.78739	4.16628	7.52533	9.23929	9.46033	8.45022	7.69716	9.34305
GSE20194	GSM505535	TNBC	pCR	5.08825	8.70689	5.75752	6.72205	10.6013	5.09699	7.06429	5.31657	7.3317	9.26072	3.68266	9.12025	10.3668	8.48343	6.29278	7.47656	4.30874	4.76567	5.76614	4.86109	7.96285	8.22414	7.94211	8.00622	8.09226
GSE20194	GSM505537	TNBC	RD	4.74537	8.39716	5.84314	5.98144	10.4665	5.18568	5.81792	6.79479	6.38998	7.6495	3.9177	8.1734	7.97389	5.93619	5.14235	8.59138	4.05999	4.90133	4.20543	4.80368	7.70069	8.94328	4.60476	6.92536	5.04954
GSE20194	GSM505545	TNBC	pCR	4.81548	8.27281	5.72764	5.77658	10.751	4.78673	7.28735	4.38555	6.54718	9.49258	3.88817	9.73914	9.8962	8.4086	6.73135	7.39681	3.95025	4.96475	5.07254	6.15022	10.1433	8.09675	4.96981	6.66261	4.73346
GSE20194	GSM505553	TNBC	RD	5.03028	7.54088	5.97335	5.63853	9.95752	5.09279	6.3759	4.67242	7.08699	7.51645	4.05966	7.7023	8.29301	6.42643	5.30184	5.63681	4.1789	4.90669	4.08586	4.63961	8.46082	7.37849	5.27241	6.84862	5.54539
GSE20194	GSM505563	TNBC	RD	5.00409	9.02044	5.67083	7.10815	9.61903	5.03233	5.87109	4.56269	6.31196	8.39883	3.64127	7.8077	6.58676	4.84458	4.75357	6.68175	4.15037	4.87791	4.43136	5.22125	8.55406	7.34658	6.17807	7.67009	7.69672
GSE20194	GSM505564	TNBC	pCR	4.98787	8.54044	4.19519	5.47281	10.8205	5.10374	6.07932	4.42224	6.87813	5.79797	3.7906	8.28337	9.99514	8.3924	6.6112	4.80675	4.25899	5.0537	5.79926	6.70987	9.05743	6.56266	4.28745	6.77975	4.5583
GSE20194	GSM505566	TNBC	pCR	4.67864	8.44891	4.73721	5.34352	9.69766	5.56585	5.81631	4.40464	6.36487	7.60114	4.18954	7.77575	9.81028	8.08631	6.1488	7.83211	4.08317	4.9287	4.36097	6.02178	8.69734	9.04669	4.40881	6.98408	4.75795
GSE20194	GSM505583	TNBC	pCR	4.688	8.93973	4.59972	5.52336	10.1697	5.592	5.44615	4.30601	6.21288	8.04131	3.74974	9.71788	10.2687	8.28473	6.57922	8.28298	4.23088	4.89168	4.06967	9.42084	11.7162	7.48746	5.72201	7.06515	6.62873
GSE20194	GSM505351	TNBC	pCR	4.51813	8.83316	5.72312	5.80493	10.8553	6.02193	6.81842	4.3453	6.49009	8.53474	3.77613	8.82483	9.18294	7.69308	5.92241	8.29732	4.06809	5.24044	4.77948	8.27787	10.5607	8.93069	4.36085	6.90688	4.39593
GSE20194	GSM505411	TNBC	pCR	4.88494	7.71816	5.04849	5.55473	10.902	5.25432	5.5316	7.75731	5.85689	8.27477	3.8006	9.67147	9.64523	8.06304	6.58428	7.037	4.05615	5.27452	4.12405	6.76736	9.54572	8.50012	4.46327	6.50711	4.60951
GSE20194	GSM505528	TNBC	RD	4.80466	7.97978	4.63179	5.47291	11.2608	5.60484	5.6978	4.64373	6.79057	7.43338	3.93388	9.22186	8.93942	6.14783	5.58869	7.66706	4.41628	4.99974	5.05375	7.15536	9.43661	8.4276	5.40825	7.30827	5.2801
GSE20194	GSM505558	TNBC	RD	5.37996	7.9365	5.68403	5.8178	10.0106	6.2266	6.67695	4.97365	7.01754	6.21404	3.95308	7.64798	8.1812	6.05236	5.50793	5.50877	4.58012	5.07603	5.00335	6.10828	8.94988	7.4961	5.52962	7.577	6.73113
GSE20194	GSM505428	TNBC	pCR	4.96856	8.2375	6.50313	5.36955	9.80895	4.77608	6.13079	5.17591	6.90459	8.6729	3.79842	8.76679	8.69754	7.32102	5.75757	7.01588	4.1347	5.04646	4.33488	5.85382	8.70577	8.04422	5.01111	6.33724	5.55656
GSE20194	GSM505438	TNBC	pCR	4.7598	7.59855	5.98156	5.61088	9.82899	5.12725	5.76567	4.703	6.52561	8.72756	3.74999	9.06711	8.99196	7.09139	6.09557	6.16677	4.276	5.17504	4.54457	5.63207	8.41842	7.81194	4.84263	6.84334	5.31785
GSE20194	GSM505459	TNBC	pCR	4.3735	7.63412	6.09186	5.88329	10.2173	5.88645	6.41969	4.1385	7.06997	7.51898	4.06046	9.03018	7.37015	5.81067	4.54242	5.60761	3.71533	4.59859	3.94822	4.98871	6.72758	9.2002	5.17708	6.71653	5.65454
GSE20194	GSM505552	TNBC	RD	4.76466	7.7371	5.86745	5.50513	9.35592	5.13162	5.94921	4.79903	6.35816	9.87737	3.69386	9.6845	7.27771	5.29056	5.11141	7.16202	4.17261	4.89856	4.51784	6.03194	8.87285	8.57869	4.35245	6.75712	4.90038
GSE20194	GSM505592	TNBC	RD	5.04206	9.21616	6.56967	5.34879	9.77228	5.36008	5.65164	7.67671	6.41564	6.05458	3.66171	9.12871	7.08031	5.17032	4.98055	7.4121	4.2032	4.95485	4.13493	4.80476	7.51264	9.08289	4.69944	6.93228	4.86171
GSE20194	GSM505360	TNBC	pCR	4.5829	8.66552	4.44921	6.79861	10.9992	5.31685	6.86432	4.44381	6.5558	8.23629	4.02549	7.64675	9.15814	7.79804	6.01141	7.89512	4.01558	4.88147	8.01979	8.08022	10.2472	8.80704	5.44298	6.86233	5.8327
GSE20194	GSM505499	TNBC	N	6.18285	4.9733	5.3609	6.54933	7.47032	5.77569	6.7505	5.33308	7.27631	5.81854	3.94776	7.83056	6.4902	4.82221	5.17874	3.8453	5.12686	5.75286	5.57248	3.76955	7.10261	7.47658	5.64315	7.67581	5.71587
GSE20194	GSM505333	TNBC	RD	4.88115	8.17676	5.50329	5.94006	10.1827	5.31706	6.41329	4.90803	6.44174	8.99324	4.02335	9.66543	8.78652	6.71266	5.43212	7.80549	4.14029	4.97168	4.78798	6.10203	8.72813	7.89342	5.31538	7.26682	6.19808
GSE20194	GSM505450	TNBC	RD	4.20432	8.44569	6.33176	6.22756	11.448	5.19312	6.07037	4.2277	6.2275	6.91928	4.3076	8.50007	6.57232	4.9828	4.50921	8.03555	4.07104	4.78605	3.96177	4.11799	5.7952	7.30672	5.60792	6.0945	5.24015
GSE20194	GSM505466	TNBC	pCR	3.85964	9.01197	5.22278	8.47596	10.748	5.98186	9.08715	4.92553	7.38381	8.33459	3.81774	9.34097	10.7052	9.49174	6.65331	8.97402	3.8769	4.29409	7.74586	8.31849	10.5542	8.75604	7.79038	6.93655	7.61965
GSE20194	GSM505516	TNBC	RD	4.78826	8.78023	5.56197	6.12502	10.6844	5.61229	8.40467	7.02797	6.4281	6.50623	3.64822	9.46177	8.80078	6.86265	5.69868	8.9555	3.99818	4.7769	6.85644	7.83676	10.2538	9.21793	6.91464	7.34711	6.88257
GSE20194	GSM505543	TNBC	RD	4.70806	7.45678	5.31439	5.99926	10.8018	5.05019	6.0609	4.31229	6.39271	9.00539	3.69442	8.82369	8.37519	6.41038	5.55586	7.82085	4.14891	4.88267	4.6429	6.36516	8.8812	8.72616	5.76298	7.1655	6.40857
GSE20194	GSM505554	TNBC	RD	4.83562	8.63973	5.52799	6.26472	10.7595	5.51573	6.33872	4.45851	6.59345	8.23575	3.99802	9.58908	8.42957	5.96739	5.33141	7.4416	4.21251	5.06029	6.04866	4.22797	7.15037	8.85946	4.64964	7.11021	5.08826
GSE20194	GSM505584	TNBC	pCR	5.41217	7.50084	4.48958	5.9284	10.6142	5.22538	6.32853	4.80325	6.96583	8.2569	3.74958	9.14333	8.70951	6.92865	5.88705	7.44626	4.24217	4.81832	5.27086	6.98592	9.86032	7.75749	4.69563	6.91987	5.40719
GSE20194	GSM505540	TNBC	pCR	5.1937	8.87783	4.95725	6.58435	11.1352	5.40857	6.93391	4.47077	6.36704	8.88532	3.69646	8.0829	6.39258	4.68065	4.95762	6.99765	4.29317	5.00198	6.81928	5.2348	8.06682	7.84918	5.1368	7.0773	5.85235
GSE20194	GSM505572	TNBC	RD	5.03137	8.45774	5.45818	6.00037	9.28169	5.72321	5.88359	5.15814	6.79565	7.84988	4.01328	8.68992	8.7587	7.00628	5.65612	6.63643	4.582	5.27455	4.45397	4.61987	7.67324	7.73737	4.79529	7.2587	5.43666
GSE20194	GSM505500	TNBC	RD	5.80365	5.36534	5.30036	6.36461	8.49035	5.56603	6.65153	5.09735	6.79907	5.84785	3.78879	7.85141	7.58543	5.77156	5.67098	4.31253	4.93221	5.57732	4.72311	4.09863	7.03305	6.92767	5.0906	7.57339	5.3396
GSE20194	GSM505562	TNBC	pCR	4.61786	7.64587	4.37206	5.35867	9.83567	5.16384	6.27809	6.23646	6.7306	8.35222	3.82885	7.94352	9.80515	8.13677	6.56776	7.33786	4.16341	4.80119	4.11428	6.06195	8.39106	8.70958	4.44974	6.45688	4.58812
GSE20194	GSM505421	TNBC	RD	4.55611	7.38665	5.93519	6.1653	9.85758	5.60484	6.58437	6.09612	6.62716	6.79093	3.58777	7.27538	7.6008	6.21383	5.53534	6.57319	4.21923	5.2829	4.75722	3.85356	5.47517	7.90825	5.41612	7.06702	5.94562
GSE20194	GSM505503	TNBC	RD	4.81354	8.22294	5.68103	5.62346	9.73575	5.88097	7.07317	5.42205	6.50075	6.07655	3.87137	7.28013	8.20571	5.08971	5.0071	7.34382	4.25209	5.07808	4.37543	3.83469	6.27927	8.0202	5.36065	6.66708	6.08471
GSE20194	GSM505536	TNBC	RD	4.59533	9.22102	7.32445	6.7444	11.3529	6.38508	7.57729	4.8409	6.83069	8.9272	3.68914	8.84681	10.0586	7.86061	6.1088	9.05758	3.93574	4.73824	5.00795	8.40017	10.5114	10.1896	7.40413	7.75608	8.81915
GSE20194	GSM505541	TNBC	RD	4.99417	10.1158	6.72949	6.69419	10.8209	5.87751	6.3263	5.02386	7.70218	7.44278	3.96555	9.82064	9.99749	7.6644	6.05024	8.44393	4.05462	4.91312	4.48235	6.1142	9.21838	8.67261	7.23719	7.7114	8.14329
GSE20194	GSM505470	TNBC	RD	6.04159	6.89045	4.99473	6.80136	9.18147	6.7381	7.10288	4.45583	6.91147	6.40258	3.82056	7.77918	7.19829	5.06042	4.8686	5.00125	4.39183	5.66939	4.34836	4.57965	6.77226	5.85401	5.70479	7.58748	5.001
GSE20194	GSM505489	TNBC	RD	5.73342	6.71398	5.29648	6.2405	10.434	5.24757	6.79839	5.40138	7.03375	6.29746	3.80411	8.04566	8.11388	5.65472	5.32652	6.12739	4.77756	5.35226	4.29651	5.26796	8.59685	7.27889	5.27277	7.5553	5.28937
GSE20194	GSM505496	TNBC	N	5.91293	6.6633	5.74549	5.8267	9.51721	6.03351	6.18417	4.69756	6.9791	10.2194	3.89111	7.88121	6.41308	5.15658	5.09805	4.57192	5.13986	5.50058	5.18779	4.76258	6.95665	7.95629	5.20519	7.12615	5.15608
GSE20194	GSM505498	TNBC	N	6.67055	5.30834	5.74357	6.75944	7.29819	4.82997	7.55473	5.44152	6.47289	5.9053	4.15016	7.44827	6.97478	5.14485	5.4229	4.81253	4.89101	5.78969	5.01514	3.66087	7.30885	7.35112	4.83263	7.77927	5.79685
GSE20194	GSM505490	TNBC	RD	5.70184	7.77051	5.02137	5.7998	10.2673	5.36857	6.45983	4.92127	6.84271	8.19977	3.70818	7.90128	7.69883	5.68093	5.09653	5.81465	4.42491	5.09967	4.75793	5.48221	8.61199	7.84517	4.86481	7.16606	5.26119
GSE20194	GSM505497	TNBC	N	6.02164	4.88093	5.60872	6.09825	7.73337	5.75695	6.81471	5.31092	7.03837	6.06476	3.81793	7.99904	6.83686	4.79325	5.20776	4.22906	4.93809	5.74163	5.17156	3.81263	6.99006	7.03623	5.16595	7.73764	5.23435
GSE20194	GSM505493	TNBC	N	4.87724	5.26702	5.34956	5.90661	7.86859	4.99085	5.56787	4.42223	8.18776	8.67746	4.03212	7.27887	5.93709	4.4735	4.29444	3.7245	4.33368	4.8026	4.07311	4.21976	4.9333	7.16331	4.17103	6.12274	6.25078
GSE20271	GSM508103	TNBC	RD	5.1534	7.8713	4.99012	5.80218	11.0469	6.32372	6.02779	4.46479	6.81218	7.26916	3.76274	7.61417	7.40409	5.08587	5.25094	6.53617	4.18442	5.07284	4.21266	4.89087	8.2986	8.31333	8.01793	8.7023	9.04345
GSE20271	GSM508093	TNBC	RD	5.18303	9.46215	5.90431	8.09312	10.1763	5.33413	6.92274	5.23048	6.72956	7.36488	4.54279	9.00098	9.5719	8.34969	5.7922	7.45057	4.12654	4.99033	4.14267	5.63655	8.53552	9.09995	5.78197	7.26595	6.63219
GSE20271	GSM508097	TNBC	RD	4.93716	7.48061	5.1124	5.7348	10.3719	5.70024	6.10359	4.51393	6.61103	6.03298	3.7382	7.14703	7.25255	5.12169	5.02646	4.69695	4.17465	5.02321	4.37707	3.74666	5.99348	9.68905	4.7481	6.73986	5.10413
GSE20271	GSM508188	TNBC	RD	5.04744	7.64843	5.98685	6.26982	9.32431	5.14353	6.06286	4.80047	6.48887	8.43714	3.83708	7.68704	7.62039	5.75566	5.40544	5.83635	4.43414	5.35532	5.00244	4.1905	7.93969	8.37402	5.38365	7.61649	6.67343
GSE20271	GSM508035	TNBC	pCR	4.79442	7.86174	6.15833	5.66265	10.8306	5.29262	6.94719	4.53941	6.79295	9.30306	3.78696	9.17181	8.89809	7.09547	5.48331	8.17154	4.08916	4.78653	4.62632	4.9587	8.05136	9.27941	5.76642	6.98765	6.78043
GSE20271	GSM508096	TNBC	RD	5.09462	9.11984	5.88284	6.15332	9.74887	4.98513	6.06945	5.89604	6.03992	9.37146	3.77781	8.98961	7.32217	5.33465	4.92156	7.4554	4.11305	4.89635	4.18105	4.74027	7.86564	8.11883	5.38639	7.22831	6.15732
GSE20271	GSM508170	TNBC	pCR	5.49614	7.30288	5.34973	5.64195	9.98416	5.67753	6.59395	4.85231	7.14612	6.57928	3.9015	7.80863	7.88016	5.06045	4.99959	5.70401	4.28597	5.17027	4.67917	4.99334	9.16435	8.21404	5.82335	7.12894	6.54334
GSE20271	GSM508060	TNBC	RD	4.88625	8.09552	5.73216	6.80144	9.96151	5.89087	6.76091	4.68209	6.63921	6.55979	3.85253	9.27433	6.80191	5.11086	5.00881	3.8383	4.20712	4.98596	4.14542	4.04015	6.46657	8.49465	5.13377	7.13689	5.89353
GSE20271	GSM508144	TNBC	RD	5.31611	6.9053	4.75139	5.83576	9.89144	4.95911	5.62411	4.55074	6.20504	6.80777	3.84696	7.51399	6.99865	5.16455	5.18469	5.22037	4.15365	5.22472	4.37077	3.6763	6.17357	8.18025	4.85324	7.3428	5.68841
GSE20271	GSM508087	TNBC	pCR	5.28096	7.78237	4.73459	5.32906	10.3985	5.08911	6.15483	5.4559	6.92243	6.33116	3.73791	8.0525	8.0315	5.58889	5.0253	7.62899	4.21265	5.02615	4.4727	4.25183	7.924	7.9354	4.75725	6.88933	5.12261
GSE20271	GSM508090	TNBC	RD	5.01473	7.25085	6.21517	5.21153	9.76677	5.15302	6.25672	4.36647	6.1546	8.5668	3.71233	8.31285	6.37064	4.64149	4.7975	6.60939	4.18579	5.01738	4.24533	3.84617	6.28777	8.22338	4.39817	6.77595	5.007
GSE20271	GSM508104	TNBC	pCR	5.02695	8.52861	7.7031	6.20784	10.96	5.55544	6.51404	4.32805	7.27423	8.28898	3.69622	8.74785	9.6468	7.34338	6.22032	8.08057	4.34711	5.16643	5.0979	9.89389	11.1925	9.71693	6.88576	8.16256	8.72411
GSE20271	GSM508131	TNBC	RD	4.95372	8.63197	5.64688	5.82773	10.179	5.52437	6.63398	5.1029	7.45437	6.6888	3.97269	7.20691	7.51271	4.84265	4.85245	5.6512	4.33356	5.04602	6.22105	5.16644	8.98272	7.08365	4.77631	6.97118	5.44439
GSE20271	GSM508154	TNBC	RD	4.67324	8.08651	8.06796	5.71151	10.2714	5.22085	6.30447	4.36226	6.74164	6.98998	3.84428	9.80559	8.22326	6.34527	5.40521	5.30682	4.12363	4.79718	3.83331	3.51723	5.85878	8.71247	6.25541	7.40518	7.20095
GSE20271	GSM508182	TNBC	RD	5.0061	9.64415	6.04934	6.44846	9.54395	5.46503	6.51918	5.42579	6.77971	7.73411	3.7487	7.82345	8.34173	6.40041	5.51759	6.2729	4.23691	4.91049	4.24995	5.94204	8.61859	8.25061	5.46543	7.46935	6.6492
GSE20271	GSM508052	TNBC	RD	5.51622	6.61472	5.91332	5.39448	10.1383	5.03509	6.20668	4.864	6.3471	6.79641	3.66339	7.82244	6.56031	5.10446	4.86872	5.79219	4.2683	5.03632	4.4583	3.76086	6.1181	9.23487	4.53972	6.97699	4.7892
GSE20271	GSM508074	TNBC	RD	5.38484	8.10533	5.5924	5.94949	11.6141	5.49457	7.87996	4.38404	6.86809	7.78953	4.03205	6.9867	8.25604	5.67911	5.14627	7.81321	4.15859	5.0448	6.11635	5.83626	10.0672	9.76033	6.93994	7.63232	9.13789
GSE20271	GSM508111	TNBC	RD	4.19338	9.24952	6.59466	7.0222	11.3137	6.8288	6.67193	4.50168	6.46614	8.88796	3.78147	10.4151	9.02211	7.11258	5.67085	8.22747	3.8784	4.96856	6.00602	7.67953	9.08731	9.5688	7.16317	7.8176	7.95384
GSE20271	GSM508152	TNBC	pCR	4.56275	8.33066	5.76755	5.42175	11.5316	5.68717	5.27263	4.38266	6.27712	7.32349	3.82239	8.84642	8.75522	7.12194	5.62249	7.70459	4.17941	4.80407	4.14887	4.80207	7.67228	8.58048	5.26649	6.99103	5.62457
GSE20271	GSM508047	TNBC	RD	5.72861	7.23272	4.88142	6.10512	9.95239	5.91428	6.88188	5.38003	6.91996	8.78381	3.68538	9.06168	8.69439	7.45402	5.95061	6.00248	4.47979	4.96817	4.36567	5.5833	9.58214	7.66806	5.43073	7.16254	5.2061
GSE20271	GSM508113	TNBC	RD	4.36079	8.80267	4.10124	7.01382	10.8602	5.55222	7.55601	7.15618	6.63758	8.88458	3.7243	10.3197	9.63235	7.97527	5.84858	8.68034	4.06372	4.62874	5.3251	8.3963	11.0328	9.15571	6.25967	6.92839	6.81334
GSE20271	GSM508025	TNBC	RD	5.6905	7.69533	5.4194	6.51775	10.7217	5.21138	6.36167	4.91112	6.36013	7.8684	4.05067	7.56006	6.70784	4.40743	5.08338	5.46382	4.89692	5.85503	4.90688	3.69375	6.93254	7.68725	4.54622	6.94795	4.92646
GSE20271	GSM508071	TNBC	pCR	4.75404	7.90036	6.66273	5.78533	10.5778	5.60053	6.37647	4.4873	6.62307	9.54434	3.85301	9.43635	8.60467	6.65217	5.87922	7.29733	4.21118	5.10682	5.32753	6.93291	9.27856	8.6756	7.38566	7.83611	8.04495
GSE20271	GSM508089	TNBC	RD	4.80529	9.25493	6.005	6.10478	9.82561	5.62405	6.52115	6.08401	6.28195	6.40079	3.60577	9.235	8.31905	6.63222	5.3371	8.0781	4.04434	4.77763	4.10437	5.07541	8.94579	8.61841	5.92409	7.0279	5.71686
GSE20271	GSM508106	TNBC	RD	4.86862	8.37342	5.50958	6.21927	11.6637	6.67805	6.69208	4.45871	6.87499	9.40756	3.92881	7.97383	8.13669	6.76684	5.61826	7.50987	4.26004	5.20624	4.13979	4.53333	7.25111	9.58622	7.48773	7.81764	7.89113
GSE20271	GSM508173	TNBC	pCR	4.81249	8.63248	5.80907	6.94492	10.309	5.17691	7.10652	5.10475	7.29868	9.04579	3.70774	9.26861	10.229	8.58188	6.03927	7.30292	4.30803	4.73612	5.63277	4.98299	8.00603	8.28529	7.5421	7.85787	7.49984
GSE20271	GSM508174	TNBC	pCR	4.89012	7.21557	4.71854	5.86418	10.3785	5.19478	5.47562	4.56418	6.32935	7.53719	4.06261	7.35993	9.65339	8.47353	6.31867	7.54528	4.25496	5.0577	5.20746	7.41912	10.5146	7.81671	4.26106	6.30468	4.72422
GSE20271	GSM508176	TNBC	RD	4.62904	8.19346	5.8021	6.01455	10.2078	5.10702	5.90907	6.60617	6.1316	7.51766	3.85754	8.13657	7.85241	5.75033	5.17346	8.34442	4.0752	4.9697	4.22612	4.87413	7.7555	8.90036	4.39523	6.78008	4.74656
GSE20271	GSM508022	TNBC	RD	4.99107	7.74056	6.00493	5.71563	10.3908	5.3723	5.97445	4.42653	6.17008	7.1012	3.82286	8.37259	6.12195	4.45271	4.82021	5.54335	4.14678	5.17045	4.25269	3.71091	6.1562	8.28271	4.59485	7.2688	5.48846
GSE20271	GSM508054	TNBC	RD	5.16768	7.86429	5.28968	6.0485	11.382	5.16433	6.4124	4.67154	5.98917	7.19782	3.70526	7.71451	7.38479	5.20194	5.23544	8.27077	4.66612	5.07411	4.40833	5.68165	8.4677	8.49373	4.95426	6.43382	4.94642
GSE20271	GSM508056	TNBC	RD	6.1498	6.50079	5.39888	6.05725	8.86498	5.30826	6.51465	5.17423	6.78805	5.92088	3.56605	7.50986	6.68636	4.88907	5.11477	4.34947	5.00055	4.99397	4.99841	4.4878	8.28337	7.29176	5.33887	7.36024	5.12804
GSE20271	GSM508091	TNBC	RD	4.918	8.17671	5.31068	6.16653	10.3997	4.66322	7.51187	5.42938	6.74081	8.53605	3.97456	8.20338	7.68092	5.42105	5.03707	7.61602	4.00701	5.10327	4.89662	3.80723	6.64972	8.16176	4.22452	6.30024	4.77408
GSE20271	GSM508132	TNBC	RD	5.37795	7.73371	5.75762	5.75932	9.70648	5.90381	6.59232	4.87288	6.89922	5.98258	3.99844	7.69378	7.9857	5.87519	5.49827	5.20658	4.58428	5.23249	4.88271	6.45963	9.11658	7.50406	5.31563	7.32512	6.22159
GSE20271	GSM508179	TNBC	pCR	4.31782	8.84504	7.12051	7.256	11.3688	5.93296	7.41483	4.33579	7.01565	9.08868	3.81819	9.13536	9.8832	8.1728	6.7158	8.77956	3.95362	4.5768	5.0513	9.11299	10.4431	9.7167	7.36792	7.80529	8.7522
GSE20271	GSM508049	TNBC	RD	4.9753	8.01653	4.68429	6.15357	10.9769	5.61798	6.23991	4.49792	5.99682	8.66738	3.83262	9.17269	7.12204	4.74334	5.11527	6.83173	4.62565	5.21609	4.68365	5.53886	7.93822	8.19824	4.37741	6.98156	4.50895
GSE20271	GSM508012	TNBC	pCR	4.62003	7.78968	4.88594	6.31075	10.864	4.93175	7.89709	5.84786	6.51211	9.37031	3.66842	9.69083	8.04708	6.34494	5.37514	7.56473	4.12905	4.77539	4.27748	4.2647	6.98423	8.14339	4.20866	6.28148	5.16762
GSE20271	GSM508080	TNBC	RD	4.52058	10.3232	6.21683	5.80864	10.0309	6.1896	7.73046	5.61994	6.73631	6.59197	3.68688	7.34445	9.4622	8.10127	6.15056	7.95357	4.16935	5.20475	3.85522	6.24942	8.5781	9.00934	4.75359	6.62935	5.17257
GSE20271	GSM508042	TNBC	RD	4.47962	7.74372	6.07811	5.89457	11.1035	5.09483	6.41902	4.2821	6.50576	9.05682	3.6888	10.9213	8.32426	7.02577	5.8575	8.15011	4.0265	4.63007	4.05349	4.16722	6.16402	8.95552	4.94862	6.63284	6.0201
GSE20271	GSM508043	TNBC	RD	4.67293	7.19453	5.58169	6.0239	10.1381	5.11753	6.29567	4.3168	6.98087	9.49305	3.74987	8.54418	9.0724	7.63448	5.51705	6.3617	3.9845	4.8548	6.49047	6.88138	11.1603	8.49335	5.04603	6.92396	5.89491
GSE20271	GSM508085	TNBC	RD	4.7466	9.01037	5.71302	7.61961	10.4094	5.42935	6.29617	6.49751	6.83714	7.49506	3.68399	8.4408	9.32683	8.0008	6.01519	7.86304	4.21725	4.70138	3.9675	7.74258	11.0725	7.92107	8.06271	8.27174	8.97316
GSE20271	GSM508116	TNBC	pCR	3.5742	9.16538	5.09332	8.74434	10.4761	5.87433	8.99326	4.70936	7.43407	8.02361	3.91598	9.50203	10.4208	9.43442	6.81613	8.77909	3.79428	3.90898	7.43702	9.09963	10.7753	8.81107	7.33172	6.73964	7.12306
GSE20271	GSM508163	TNBC	RD	3.87712	8.36875	6.53236	6.37471	11.2644	5.06784	5.99677	4.27103	6.11879	6.62987	4.35874	8.45529	6.62497	4.80638	4.64498	7.70104	4.00701	4.57315	3.88395	4.17712	5.5995	7.24252	5.28038	5.97644	4.84182
GSE20271	GSM508139	TNBC	RD	4.93487	8.50355	5.55632	5.96817	8.92327	5.76933	5.71148	5.03489	6.68481	7.754	4.04009	8.76708	8.61062	6.902	5.7702	6.3197	4.47092	5.31058	4.21598	4.69302	7.58537	7.84083	4.48109	7.11314	5.02997
GSE20271	GSM508134	TNBC	RD	6.29234	5.55462	4.71878	5.91968	8.13933	5.3614	6.49786	5.09032	6.83678	5.90799	3.74397	7.53	6.73716	4.71036	5.02285	4.47808	5.12807	5.60755	4.44384	4.75079	7.9658	6.67928	4.8108	7.55207	5.59505
GSE20271	GSM508137	TNBC	pCR	4.50115	5.65608	3.98335	5.42504	10.8472	5.23796	7.15107	4.36343	6.40734	5.35445	3.86226	7.87908	8.66879	6.83514	5.83264	4.85493	4.29044	4.76912	3.90152	3.76574	5.73532	5.80983	4.36273	6.50007	4.73601
GSE20271	GSM508157	TNBC	RD	4.89604	8.18579	5.21641	5.83285	10.9007	5.40108	6.72664	4.44966	6.67287	6.37538	3.65251	8.79297	7.71343	5.53615	5.17294	6.80349	4.17174	5.06032	3.96389	3.71903	6.29881	9.71166	4.93076	6.77126	5.6528
GSE20271	GSM508146	TNBC	RD	4.66624	8.12486	5.37372	5.68499	10.3901	5.33129	6.0925	4.48093	7.18865	8.88455	3.79295	7.28915	8.03653	6.97793	5.29063	5.7472	4.19548	4.84273	3.89209	4.43724	7.201	8.48763	5.52878	7.014	6.71041
GSE20271	GSM508063	TNBC	RD	5.69012	7.25243	5.32581	5.71746	9.82037	5.40809	6.58956	4.59361	6.89631	7.50299	3.9547	7.4454	7.05987	5.07468	4.97054	4.82801	4.42313	4.8785	4.54149	4.2846	7.86817	8.11284	4.85462	7.35319	6.07078
GSE20271	GSM508162	TNBC	RD	4.91618	7.60991	4.37046	5.39246	10.0762	5.32694	6.00312	5.0581	6.44234	5.59587	3.58886	7.94217	11.1525	9.46984	7.6644	5.10828	4.40724	5.08164	3.93819	6.52033	9.6583	8.86257	4.28664	6.71101	4.5031
GSE20271	GSM508058	TNBC	RD	5.09088	8.71265	4.65148	7.59405	11.2284	5.21096	7.37405	4.81958	6.65464	8.11807	3.53404	7.47815	9.87223	8.57837	6.6956	4.78578	4.36017	4.75064	4.40673	3.70163	5.74843	7.77163	4.22006	6.58083	4.57329
GSE20271	GSM508066	TNBC	RD	5.53945	7.87427	5.0322	6.0158	10.1055	5.34657	6.34829	5.77882	6.99046	6.46076	3.66517	8.01825	7.94188	6.3443	5.29987	5.80294	4.58136	5.27907	4.90896	7.65027	10.6713	7.05098	4.79819	6.92624	4.949
GSE20271	GSM508138	TNBC	pCR	4.80312	7.29217	5.05239	5.84891	10.5904	4.97569	6.30752	4.20782	6.47478	6.65256	3.65917	8.23652	8.15619	6.76747	5.8164	4.95182	4.0932	4.97342	4.17105	3.8023	5.95581	8.77903	4.39134	6.43219	4.18384
GSE20271	GSM508161	TNBC	RD	5.63891	7.24705	5.67765	5.40795	8.84064	5.51289	6.52018	5.62446	6.64559	5.6431	3.63016	8.23613	8.48409	6.58503	5.39438	5.09681	4.78512	5.0256	4.16316	4.42049	7.85008	6.42732	4.93168	7.08817	4.99285
GSE20271	GSM508069	TNBC	RD	4.71604	8.32968	4.54068	5.55416	9.60968	4.92785	7.35478	6.51482	6.76611	8.6723	3.97405	8.07741	11.101	10.3039	8.18764	7.7919	4.14876	4.77994	3.89127	8.20931	10.864	6.8398	4.26506	6.09393	4.58873
GSE20271	GSM508153	TNBC	RD	4.75781	8.02428	7.5622	6.74845	11.3075	5.27585	6.13578	4.30817	6.67072	6.68795	3.91912	10.6771	6.90298	5.33014	5.08829	6.75918	4.17671	4.81577	3.9437	3.76337	5.8885	8.19059	5.24788	6.75737	6.17919
GSE20271	GSM508068	TNBC	RD	4.83882	7.69869	5.29461	6.3418	10.4384	5.48613	5.79114	5.40868	6.12006	8.16517	3.86664	9.29872	8.32027	6.41215	5.49333	7.37444	4.46098	5.25203	4.22608	7.22434	9.51376	7.29958	4.37632	6.77608	4.55126
GSE20271	GSM508141	TNBC	RD	5.04016	7.80941	5.86532	5.7625	10.9089	5.29441	6.85492	4.56549	6.99956	6.4981	3.61652	7.47885	6.1637	3.97861	5.00271	5.62621	4.37094	5.05983	4.30999	3.81114	5.88882	8.86038	5.8622	7.44667	6.37682
GSE20271	GSM508158	TNBC	RD	5.31284	7.85542	5.2337	5.64275	9.60057	5.31809	6.05199	4.66138	6.72116	8.60705	3.80273	7.94154	7.42939	5.73838	5.19266	6.21192	4.70256	5.15867	4.37785	4.91404	8.0784	8.36861	4.39206	7.37694	5.16532
GSE20271	GSM508178	TNBC	RD	5.1846	8.86222	5.36787	6.15538	10.2792	5.62293	6.25814	4.34646	6.81973	6.75547	4.10521	8.27945	7.61755	5.74775	5.22163	6.24647	4.20893	5.23928	4.21495	4.2771	6.61608	8.37039	4.77762	7.04494	5.8988

## Sheet: Fig5F_RightROC
			ACTA2_2	ACTN1_1	AMIGO2	C9orf3	CD63	COL6A1_2	CTNNAL1	DSC3_2	DST_2	IFI16_2	ITGB1_4	LY6E	NFIB_5	NFIB_6	NFIB_7	PRNP_1	RBFOX2_2	RCAN1_3	S100B	SFRP1_1	SFRP1_2	STOM_2	TIMP3_1	TIMP3_2	TIMP3_4
GEO_ID	TNBC_FILTER	Response	215787_at	208636_at	222108_at	212848_s_at	200663_at	212937_s_at	202468_s_at	206033_s_at	212253_x_at	208965_s_at	216178_x_at	202145_at	213029_at	213032_at	213033_s_at	201300_s_at	213898_at	215254_at	209686_at	202035_s_at	202036_s_at	201061_s_at	201147_s_at	201148_s_at	201150_s_at
GSM1030084	TNBC	RD	3.4	11.1	7.6	7.5	11.9	6.1	7.5	8	7.1	7.3	3.3	9	10.7	9.6	8.4	10.9	3.8	3.8	7.5	4.3	5.5	9.9	8.2	7.4	9.5
GSM1030085	TNBC	pCR	3.3	11.1	7.5	7.8	12	5.8	8.9	7.4	6.2	8.3	3.5	7.5	11.5	10.1	8.8	9.5	3.9	3.5	6.6	5.2	7.3	10.1	9.5	9	10.9
GSM1030086	TNBC	pCR	3.2	10.3	6.7	7.8	11.7	5.3	7.8	3.4	5	8.2	3.3	9.6	9.4	8.7	7.4	10	3.7	3.7	7.8	6.2	6.9	9.3	5.8	7.1	6.4
GSM1030087	TNBC	pCR	3.6	10.3	8.4	7.9	12	6.5	6.9	6.4	6	9.7	3.4	8.1	10.3	9.4	8.3	9.8	3.9	3.7	4.3	3.8	4.9	10.7	9.4	8.8	10.7
GSM1030089	TNBC	pCR	3.4	11	7.8	8.4	12	5.8	7.5	4.6	6.2	8.3	3.7	9.3	11.2	10	9	10.2	3.8	3.6	7.8	6.1	6.4	10.6	9	8.1	10
GSM1030090	TNBC	pCR	3.1	11.3	7.4	8.2	11.9	5.2	8.8	6.6	6.8	7	3.3	8.2	11.6	10.4	9.3	11	3.9	3.8	6.7	6.5	7.7	10.1	8.3	7.9	9.9
GSM1030118	TNBC	pCR	3.1	10.7	10.3	7.6	11.9	5	7.4	4	6.2	7.7	3.3	7.3	9.1	7.6	6.6	10	3.7	3.8	5.4	4.3	4.9	10.6	9.6	9.4	11
GSM1030153	TNBC	pCR	3.7	11.2	10.2	9.6	12.3	5.6	8.7	7.1	7.7	8.8	3.4	8.2	11.9	11.2	10	10.6	4.3	3.8	7.9	8.4	9.9	11.3	9.3	9.2	11.2
GSM1030156	TNBC	pCR	3	11.6	9	8.2	11.8	6.7	9.1	3.9	5.8	7.4	3.4	8.6	10.3	8.9	7.7	11	3.9	3.6	5.7	5.7	6.8	10.1	9.4	8.7	10.5
GSM1030157	TNBC	pCR	3.6	11.3	8.5	8.7	12	6	7.9	5.1	7.2	8.1	3.5	9.1	9.3	8.6	7.7	10.2	3.9	4	9	4.8	5.8	10.8	9.9	9.4	10.9
GSM1030158	TNBC	pCR	3.3	10.8	6.9	6.9	12.1	5.8	7.5	3.3	5.7	5.5	3.2	10.2	10.3	9.2	8.4	9.9	4.2	3.4	10.5	6.3	6.9	9.8	8.2	7.9	9.6
GSM1030159	TNBC	pCR	3.2	11.5	7.1	8.9	11.7	5.3	8.6	6.2	6	8.8	3.9	9.2	11.1	9.7	8.5	10.6	3.8	3.9	4.4	7.5	8.1	11.2	8.8	8.5	10.2
GSM1030160	TNBC	pCR	3.3	11.9	9.1	9.2	12.7	5.5	7.7	3.2	6.8	8.5	3.6	8.1	9.6	8.3	7.3	11.1	4	3.7	7.7	6.5	7.8	10.9	10.3	9.9	11.6
GSM1030161	TNBC	RD	3.5	11.6	8.5	8.8	12.9	7.1	8.5	4	7.6	8.5	3.5	8.6	6.8	4.9	5.7	10.5	4	4.2	4.2	3.9	4.9	9.3	10.4	9.7	10.9
GSM1030162	TNBC	pCR	3.1	11.7	7.3	7.9	12.4	5.4	8.8	6.5	6.6	7.5	3.5	7.6	11.5	10.2	9.1	10	3.8	3.7	8	8	9	10.2	9.7	9	11
GSM1030163	TNBC	pCR	3.2	11.2	9.1	8.5	11.5	6	8.6	8.2	6.8	7.4	3.4	7.7	11.7	10.6	9.4	10.1	4.1	3.6	5.7	6.2	6.8	9.7	9.5	8.8	10.2
GSM1030164	TNBC	pCR	3.2	11.2	9.2	7.8	12	5.3	8.1	4	6.2	7.7	3.6	7.5	10.1	8.4	7.4	11.2	3.6	3.6	6.7	6.4	7.6	11.1	6.9	6.7	8.4
GSM1030165	TNBC	RD	3.4	11.3	7.9	8.9	12	5.8	9.4	6	7.7	7.4	3.3	7.7	12	10.8	9.7	9.7	4	4.4	8.2	6.4	7.9	10.8	9.3	9	10.6
GSM1030166	TNBC	pCR	3.2	11.2	9.7	10.2	11.9	5.3	8.2	6.5	6.1	6.1	3.4	8.2	9.2	7	6.4	10.1	4	4.2	5	5.4	6.3	10	10	9.1	10.4
GSM1030167	TNBC	pCR	3.4	10.9	9	7.9	12	5.9	7.6	6.2	6.7	6.8	3.4	9.7	10.9	9.6	8.5	10.3	3.9	3.5	8.3	5	6.8	10.2	8.7	8.7	10.2
GSM1030168	TNBC	pCR	3.8	11.9	7.4	8.8	10	5.8	7.3	4.3	6.5	8.5	3.1	9.2	9.9	8.6	5.7	9.6	4.7	4.7	5.6	4.1	4.8	9.9	7.7	8	6.8
GSM1030169	TNBC	pCR	3.1	10.7	7.9	7.6	11.3	5.7	5.6	4	6	5.8	3.2	9.4	10.7	9.1	8	10.2	4.2	4.1	3.9	4	5.5	10.8	7.9	7.5	9.2
GSM1030170	TNBC	pCR	3.5	11.2	8.3	8.3	12.3	5.9	6.3	5.5	6.3	8.9	3.5	7.9	10	9.3	8.1	10.2	3.9	3.9	4.7	5.1	5.4	11.1	9.6	9.1	11.1
GSM1030171	TNBC	pCR	3.4	9.8	8.2	8.1	11.8	4.9	8	4.1	6.5	5.8	3.5	7.1	9.9	8.3	7.4	9.9	3.8	4	3.9	5	6	10.3	8.3	7.8	9.8
GSM1030172	TNBC	pCR	3.1	10.6	7.4	7.3	11.6	6.2	6.5	4.6	5.9	7.7	3.3	8	11.2	10.3	9.2	10.8	3.9	3.7	5.2	6.5	7.4	10	7.8	7.3	9.4
GSM1030173	TNBC	pCR	3.4	11.1	7	7.7	12.1	5.6	8.2	5.2	7	6.7	3.5	7.2	11.3	10.3	9	10.2	4	4.1	9.3	7.2	8.7	9.7	7.5	7.4	9.4
GSM1030174	TNBC	pCR	3.3	11.9	8.7	8.5	12.4	6	7.1	3.6	6.1	7	3.4	8.9	10.9	9.4	8.1	10.2	3.9	3.7	5.2	5.8	6.9	10.3	9.2	9.1	10.6
GSM1030175	TNBC	pCR	3.3	11.3	8.6	8.3	12	5	7.8	7.2	6.5	6.6	3.1	8.2	11.4	9.8	8.4	10.5	3.7	4.1	5.4	8.1	8.6	10.1	9.5	9.1	11.2
GSM1030176	TNBC	pCR	3.3	11.8	7.4	10	12.1	6.9	8.1	6.4	7.8	6.8	3.7	8	10.3	9.4	8.2	10.2	3.9	4	9.6	8.8	9.3	11.5	10	9.4	11.2
GSM1030177	TNBC	pCR	3.4	11.2	7.1	7.7	11.6	4.9	7.2	3.6	6.2	6.9	3.1	10.7	10.7	9.7	8.3	9.8	3.7	4	5.1	4.1	4.9	10.3	5.8	6.7	7.6
GSM1030178	TNBC	RD	3.2	11.3	7.9	7.2	11.7	5.8	8.5	9.5	7.3	4.9	3.3	7.9	11.1	10	8.8	10.2	3.7	3.8	7.7	6.6	7.6	8.9	8.2	7.9	9.6
GSM1030179	TNBC	pCR	3.2	11.9	9.2	8.6	12.1	7	7	7.4	6.8	7.8	3.7	7.1	10.5	9.8	9.1	10.9	3.8	3.8	4.7	4.8	5.8	10.2	10.8	9.9	12.2
GSM1030180	TNBC	pCR	3.3	11.7	7.1	9.1	11.8	5.2	8.8	6.1	6.4	7.1	3.4	8.5	10.8	9.1	7.9	10	3.9	3.7	6.5	5.7	6.4	10.6	7.9	7.9	9.2
GSM1030181	TNBC	RD	3.3	11.4	9.4	8.3	12.3	5.7	7.7	4.3	6.4	8	3.4	7.3	9.3	7.8	6.7	10.4	3.8	3.9	5.7	7	7.9	10.7	9.4	8.5	10.8
GSM1030182	TNBC	pCR	3.3	10.9	5.4	7.4	11.8	5.6	7.7	7.1	5.9	7.2	3.2	9	11.2	10.5	9.4	10.3	4.1	3.9	6.8	6.1	8	10.2	7.5	8	9.6
GSM1030183	TNBC	pCR	3.5	10	8.2	8.1	11.5	4.9	7.8	6.4	5.4	7.7	3.2	7.4	11.1	9.5	7.9	9.7	3.8	3.7	6.1	4.1	5.4	10.4	8.4	7.8	9.8
GSM1030184	TNBC	RD	3.4	10.6	7.2	8.7	12	6	7.6	4.6	6.2	6.3	3.3	7.7	11.7	10.4	9.4	11.2	4.1	3.8	8.2	7.6	9.1	9.7	9.9	9.8	11.2
GSM1030185	TNBC	pCR	3.3	11	8.1	8.3	11.6	6.6	6.6	3.6	6.7	9.1	3.3	7.5	11.1	10	8.7	10.9	3.6	3.7	5.3	4.1	4.8	9.8	8.5	8.1	10.2
GSM1030186	TNBC	pCR	3.6	10	7.4	7.6	12.2	5.3	7.8	7.3	6	7.9	3.2	9.4	10.4	9.1	8.1	10.1	3.9	3.5	4.6	5.2	5.9	10.4	7.3	7.1	8.8
GSM1030187	TNBC	pCR	3.6	10.9	8.6	8	12.1	5.1	7.5	3.7	6.7	8.3	3.8	9.7	11	9.6	8.3	10.2	3.7	3.6	5.9	5.7	7.8	10.6	9.1	8.8	10.3
GSM1030188	TNBC	pCR	3.3	10.3	8.9	7.6	12.2	5.1	7.5	4.9	6.1	8.6	3.4	8	11	9.4	7.9	11.3	3.7	3.7	6	7.4	8.2	10.4	7.7	7.8	9.3
GSM1030189	TNBC	pCR	3.3	11.1	8.2	8.5	12.3	6.1	7.7	8.1	6.4	9.7	3.4	8.8	10.8	10	8.8	10.9	4.2	3.8	8.4	6.4	7.6	11.7	9.7	9.6	11.2
GSM1030190	TNBC	pCR	3.3	10.8	8.4	7.8	12.2	6.2	7.7	6.1	6.2	7.9	3.4	7.4	10.5	9.2	8.1	10.4	3.9	3.6	6.3	4.7	6.3	10.9	8.8	8.2	10.8
GSM1030191	TNBC	pCR	3.6	11	9.3	8.2	12.1	5.7	7.4	6.1	6.5	8.4	3.6	6.8	10.9	9.7	8.4	10.4	3.7	3.8	5.6	5.8	6.9	10.8	8.3	8.1	10
GSM1030192	TNBC	pCR	3.2	11.9	7.8	9.2	11.8	5	9.2	7.7	7	6.9	3.7	7.8	11.7	10.3	9.2	10.6	3.9	3.8	4.6	6.5	7.5	10.3	10	9.3	11
GSM1030193	TNBC	pCR	3.1	11.9	8.2	9.4	12.1	5.2	8.9	7.3	6.7	7.3	3.3	7.6	11.5	10.2	9	10.4	3.7	4	5.6	7.2	8.1	10.4	10	9.6	11.1
GSM1030194	TNBC	pCR	3.3	11.8	8.6	9.2	11.9	5.2	9.1	7.7	6.5	7.8	3.6	7.4	11.5	10.3	9.1	10.3	3.8	3.6	6.3	6.6	7.7	10.3	9.7	9.7	11.2
GSM1030195	TNBC	pCR	3.3	11.6	9.4	8.4	12.3	5	7.2	4.1	7.5	7.6	3.7	7.5	10.6	9.5	8.5	9.7	4.2	3.7	8.1	5	5.6	10.2	10.5	10	12
GSM1030196	TNBC	pCR	3.1	11.2	8.3	8.1	12.1	5.7	7.7	4.3	6.3	8	3.3	8.3	10.5	9.5	8.4	10.5	3.9	3.6	7.4	5.9	7.6	10.6	9.5	8.9	11
GSM1030197	TNBC	RD	3.5	11.4	8.6	8.5	11.6	5.4	5.9	7.4	6.5	5.8	3.3	8.5	9	6.9	5.9	9.7	4	4	3.9	3.9	4.5	10.6	9.6	8.9	10.9
GSM1030198	TNBC	RD	3.4	10.9	8.3	9.4	12.2	6	9.3	3.3	8.1	8.3	8.9	7.9	11.2	10.5	9.6	10.9	4.1	3.4	7.8	6.5	8.4	10.4	10.5	10.3	11.6
GSM1030200	TNBC	pCR	3.3	10.6	9.4	7.1	11	5.3	4.6	3.7	7.5	7	3.2	9	11.3	10.2	9	10	3.6	3.9	3.8	3.8	4.4	10.2	5	5.8	6.6
GSM1030201	TNBC	pCR	3.1	11	8.7	7.6	11.6	5.4	6.9	6.5	6.3	6.7	3.5	8.9	11.5	10.2	8.9	10.6	4	3.9	7.3	8	8.8	9.7	8.5	8.3	10.3
GSM1030202	TNBC	pCR	3.2	10.8	8.4	8	12.2	6	7.7	4.7	6.8	8.7	3.3	8.9	11.5	11	9.9	10.5	4	3.5	6.8	6.7	7.3	9.6	8.9	8.5	10.5
GSM1030203	TNBC	pCR	3.3	11.2	8.2	8.5	12.3	5.6	8.3	5.8	7.1	9.6	3.5	8.3	11.1	11	9.5	10.3	4.1	3.7	8.9	8.1	9	10.9	9.6	9.6	11.2
GSM1030204	TNBC	pCR	3.3	10.7	8.2	7	11.8	5	6.9	3.4	5.4	6	3.2	9.4	10.6	9.4	8.2	9.8	4	3.5	4.7	5.5	6.3	10.3	8.2	7.9	9.7
GSM1030205	TNBC	pCR	3.4	11.1	8.8	8	11.4	4.8	8.1	7.1	6.6	6.6	3.3	8	10.7	9.6	8.5	10.2	3.8	3.7	5.4	5.9	6.1	10.5	7.9	7.7	9.4
GSM1030206	TNBC	pCR	4	12	7.7	9.4	12.4	5	8.6	8	6.4	7.7	3.8	8.4	8.5	6.6	6.2	10.2	3.7	3.6	5.4	4.8	5.6	10.6	10.5	9.9	11.5
GSM1030207	TNBC	pCR	3.3	10.7	7.8	7.5	12	5.3	7.5	3.5	6.7	8.7	3.4	10.3	10.3	9.3	8.2	10.2	3.9	4	4.3	3.9	4.3	11.2	7.8	7.2	9.1
GSM1030208	TNBC	RD	3.3	11.5	9.8	9.5	12.2	4.9	8.8	6.9	6.9	7.7	3.7	7.9	9.9	8.6	7.3	10.7	3.7	3.8	9.8	8.4	9	9.6	10.7	10	11.8
GSM1030209	TNBC	pCR	3.4	11	8.2	7.8	11.9	5.1	7.3	8.4	7.1	9.2	3.4	8.5	10.7	9.6	8.6	11.2	3.8	3.8	4.7	8.1	8.5	11	9.6	8.9	10.8
GSM1030210	TNBC	pCR	3.6	12	7.8	8.9	11.9	5.6	8	4.8	6	8.8	3.1	9.5	10.5	9.3	7.8	10.3	4.2	4	5.5	5.8	7.1	10.2	8.2	7.7	9.3
GSM1030211	TNBC	RD	3.3	11	7.7	8.5	12.1	5.3	6.6	4.3	6	6.4	3.3	8.5	9	8	6.9	10.8	3.7	3.9	9.2	4.4	5.1	9.6	8.5	8.6	10
GSM1030212	TNBC	pCR	3.3	12	8.5	8.7	12.1	5.1	7.7	5.9	6.7	7	3.4	8.5	10.7	9	7.4	10.6	3.7	3.7	5.4	4.5	5.5	11.1	9.1	8.8	10.6
GSM1030213	TNBC	pCR	3.4	11.6	8.6	8.6	12.2	5.9	7.1	3.4	6.5	8.2	3.6	7.4	9.5	8.3	7.3	10	3.9	3.4	3.8	4.1	5.1	10	10.3	9.9	11.6
GSM1030214	TNBC	RD	3.4	11.9	10.2	9.4	12.5	5.9	7.1	4.4	7.3	8.3	3.3	6.8	9.4	8.1	7.1	10.4	3.8	3.5	3.7	4.2	5	10.5	11.1	10.7	12.3
GSM1030215	TNBC	pCR	3.1	11	9.6	8.4	12.5	4.9	7.2	4.3	5.9	7	3.4	7.4	10.2	9.1	7.8	9.8	4.2	3.8	3.5	4.1	4.5	9.8	9.3	8.9	10.8
GSM1030216	TNBC	RD	3.2	11.4	9	8.6	12.7	5.1	6.9	4.2	6.8	6.6	3.1	7.5	9.5	7.8	6.5	10.3	4	3.6	4	3.6	4.1	11.1	10.6	9.9	12.1
GSM1030218	TNBC	pCR	3.6	10.7	7.7	8.1	12.8	6.5	8.7	3.7	7.1	9.2	3.4	8.5	10.9	10.3	8.9	10.3	3.7	3.6	8.2	7.1	8.1	11.6	9.9	9.9	11.6
GSM1030219	TNBC	pCR	3.5	10.8	10.3	8.2	12.2	6.7	7.2	3.8	6.8	9.3	3.2	7.8	11.4	10.5	9.3	10.3	3.7	3.7	5.6	5.2	6.6	10.9	8.6	8.6	10.3
GSM1030223	TNBC	pCR	3.6	11.2	8.3	9	12.9	6	8.5	7.3	7.2	8.5	3.3	8.2	11.1	10.1	8.7	10.1	3.9	3.9	9.2	5.5	7	11.5	9.4	8.8	11.5
GSM1030225	TNBC	pCR	3.6	11.1	8.3	8.5	12.5	7.4	8.4	4	6.9	9.4	3.9	7.5	10.5	9.5	8.3	10.7	3.9	3.8	6.5	6.5	8.1	11.5	9.5	8.8	11.2
GSM1030227	TNBC	RD	3.6	11	8.7	7.8	13	6.2	8.2	4.5	7.4	8.7	3.3	7.6	10.5	9.2	8.1	11	4.5	3.8	7.2	6.7	7.7	11.1	10	9.5	11.1
GSM1030228	TNBC	pCR	3.3	11	6.3	7.2	11.4	5.1	10.3	7.9	6.6	6	3.2	7.9	10.9	9.3	8.1	10.8	3.8	3.8	8.2	5.9	7.5	10	7.7	7.2	8.9
GSM1030229	TNBC	pCR	3.2	10.8	7.2	7.9	11.7	4.7	8.9	4.2	6.7	7.9	3.3	8.9	10.1	8.9	7.9	10.1	3.9	3.5	4.4	6.1	6.9	11.2	8	7.6	9.1
GSM1030230	TNBC	pCR	3.6	11	7.4	7.8	12.1	6.1	8.2	3.6	6.6	9	3.4	9.1	11	10	8.7	10.3	4	3.6	7	7.4	8.4	10.9	8.2	7.5	9.9
GSM1030233	TNBC	pCR	3.5	10.5	7.4	6.9	11.4	5	6.7	3.4	6.3	7	3.1	10.6	10	8.5	7.3	9.3	3.9	4.5	4.7	4.5	4.8	10.4	7.1	7.3	7.7
GSM1030234	TNBC	pCR	3.9	11.8	8.5	8.7	13.1	7.3	8.1	5.2	7.3	8.6	3.6	7.5	9.9	8.8	7.5	9.9	4.4	3.8	5.3	3.8	5.7	11.2	10	9.4	10.9
GSM1030247	TNBC	pCR	4	11.5	9.8	8.5	12.4	5.8	7.8	4.7	6.9	7.9	3.7	7	11	9.8	8.6	10.2	4	3.6	6	3.9	5	11.1	9.7	9	10.9
GSM1030286	TNBC	RD	3.5	11	9.8	8	12.1	5.6	8	6.2	7.3	7.5	3.2	7.5	10.5	9	7.9	9.8	3.7	3.8	5.9	6.1	6.8	11	7.9	7.9	10
GSM1030287	TNBC	pCR	3.4	11	9.8	8.4	12.3	5.5	8.6	4.7	7.3	8.2	3.2	7.3	11.4	9.8	8.5	10.8	4.1	3.6	9	7.6	8.9	11.4	9.3	9.4	11.4
GSM1030290	TNBC	pCR	3.6	10.9	9.9	8.6	12.3	5.3	8.4	5.7	7.5	8.6	3.4	8.1	11.7	10.5	9.3	11.1	3.6	3.8	8.1	7.7	9.1	11.2	8.7	8.2	10.6
GSM1030292	TNBC	pCR	3.3	11.1	10.6	8.5	11.8	5.4	7.4	8.1	6.3	8.3	3.1	8.2	10.1	9	7.6	10.6	3.6	3.7	5.9	4.9	5.4	10.6	8.1	8.1	9.9
GSM1030293	TNBC	pCR	3.2	11.5	10.2	9.6	11.5	6.1	8.1	6.7	6.6	6.9	3.3	9.2	10.2	8.9	7.8	9.8	4.1	3.8	7.8	7.3	8.3	9.6	8.3	7.9	9.5
GSM1030294	TNBC	pCR	3.2	10.3	8.1	7.4	12.2	5.9	7.6	3.3	6	7.8	3.3	9.1	9.7	8	7	10.3	3.9	3.5	4.9	4.4	5.3	10.6	8.4	7.8	9.5
GSM1030296	TNBC	pCR	3.4	11.4	8.4	6.4	11.6	5	8.2	4	7.1	7.8	3.3	9.1	10.4	9.2	8.2	9.2	3.9	4	6	7.5	8.5	11	8.4	8.4	9.6
GSM1030297	TNBC	pCR	3.2	11.8	8.9	8.2	11.8	5.5	7.3	4.2	6.5	5.9	4	9.9	11.8	10.3	9.1	10.1	3.8	3.9	4.2	4.8	6.1	10.3	8.2	7.7	9.5
GSM1030298	TNBC	pCR	3.3	10.9	7.6	7.7	12	6.2	8.1	8.4	7.9	6.5	3.5	9.2	11.2	9.9	8.6	10.4	3.7	3.6	7.9	4.9	6.5	10	9	8.8	10.5
GSM1030299	TNBC	pCR	3.3	11.1	7.7	8.1	11.9	5.2	9	6.7	5.8	8.2	3.4	9.2	10.4	8.9	8	10	4	4	4	5.8	6.8	10.3	7.6	7.5	8.9
GSM1030300	TNBC	RD	3.2	10.8	8.8	8.5	11.7	5	7.9	9	6.9	6.4	3.4	9.3	11.4	9.9	8.7	10.4	3.9	3.9	8.6	9	9.8	10.3	8.3	7.9	9.8
GSM1030301	TNBC	pCR	3.3	11.2	8.2	8	11.9	5.3	7.1	4.5	6.3	7.2	3.7	9.1	9.9	8.7	7.7	10.2	3.7	3.6	4.6	5.9	7.3	9.9	9.5	8.9	10.7
GSM1030302	TNBC	RD	3.2	11.2	7.1	7.8	12.2	5.9	7.8	6.2	7.6	6.7	3.7	6.7	10.9	9.3	8.2	9.8	3.8	3.8	9.2	4.3	6.2	9.7	8.9	8.3	10.4
GSM1030303	TNBC	pCR	3.2	11.5	8	9.7	12.2	5.7	8.1	3.7	6	7.6	3.4	8.1	10.3	9	7.7	10.5	3.9	3.8	5.5	6.5	8	10.3	9.2	9	10.5
GSM1030304	TNBC	pCR	3.3	11.6	7.6	8.4	12.2	6.3	7.7	3.9	6	7.5	3.5	9.5	11.2	9.7	8.7	10.4	3.7	3.5	5.2	6.2	7.6	10.7	9.5	9	10.6
GSM1030305	TNBC	pCR	3.2	10.9	8.7	8.1	12.5	6.1	9	6.5	6.5	8.1	3.4	7.1	10.9	9.9	8.6	10.3	3.9	3.7	7	8.2	10	10.4	8.6	8.1	10.4
GSM1030306	TNBC	pCR	3.2	11.4	7.5	8.8	12.2	6.1	8	3.8	6.9	8.1	3.6	8.1	9.9	8.8	7.5	9.9	3.9	3.7	8.6	5.4	6.2	10.3	10.6	9.8	11.5
GSM1030307	TNBC	RD	3.3	11.4	9.3	7.3	12.2	5.1	6.5	5.2	6.5	7.9	4	10.3	10.1	8.3	7.6	10.8	3.8	3.7	5.4	3.7	4.6	10.3	7	6.6	8.1
GSM1030308	TNBC	RD	3.5	11.2	8.9	7.5	12.2	5.7	6.4	4.3	6.7	8.9	3.9	10.2	10	8.5	7.6	10.5	4.1	3.7	4.2	4.1	4.3	10.6	7.8	7.4	8.7
GSM1030309	TNBC	RD	3.2	11.5	9.2	7.5	12.1	5.6	6.5	4.7	6.4	8.2	3.7	10	9.9	8.7	7.6	10.7	4	3.6	4.9	3.9	4.4	10.3	7.9	7.6	9.1
GSM1030310	TNBC	pCR	3.3	10.9	8.8	8	12	5.4	8.1	8	6.8	7.7	3.3	7.8	10.2	9.5	8.2	10.2	3.9	3.7	5.3	6.2	7.7	10.5	8.8	8.5	10.4
GSM1030311	TNBC	pCR	3.3	10.4	6.5	7.6	12.1	5.4	6.4	3.4	6.3	6.4	3.3	7.3	10.1	9.3	8.1	9.6	3.6	3.7	9.7	8.4	10	9.7	7.7	7.6	9
GSM1030313	TNBC	RD	3.2	11.2	8	8.6	12.2	5.3	8.3	3.6	6.9	6.6	3.3	8.6	11.2	9.8	8.7	10.4	3.8	3.6	9.9	6.7	8.1	9.9	9	8.8	10.7
GSM1030314	TNBC	pCR	3.4	11.1	8.8	7.8	12.2	5	7.1	4.5	6.3	8.2	3.7	7.7	10	8.9	7.8	10.2	3.8	3.7	7.1	3.9	4.6	10.8	10	9.3	11.4
GSM1030315	TNBC	pCR	3.2	11.3	10.1	7.8	11.8	5	7.1	7.1	6.3	7.9	3.5	8.8	10.8	9.7	8.1	10.7	3.8	3.6	5	6.2	7.7	10.4	8.7	8.7	10.1
GSM1030316	TNBC	pCR	3.1	10.8	8	8	11.9	5.5	7.4	7.8	5.8	8.3	3.4	8.9	9.3	8.7	7.5	10.1	3.9	3.9	6.6	5.7	7.2	10.4	8.2	8.3	9.4
GSM1030317	TNBC	pCR	3.2	11.4	8.6	7.6	12	5.5	7.2	5.1	6.5	8.4	3.6	9.9	11.7	10.4	9.2	10.9	3.8	3.7	5.3	5.9	6.5	11.1	8.5	7.9	10.2
GSM1030318	TNBC	pCR	3.1	11.7	7.5	8.6	11.9	5.6	9.1	5.6	6.3	7.1	3.8	7.3	11.7	10.7	9.4	10.1	3.9	4	5.3	4.4	5.6	10.1	8.5	8.1	9.8
GSM1030319	TNBC	pCR	3.4	11.5	8.7	9	12.4	7.3	7.4	7.9	6.8	8.7	3.5	8	9.5	8.1	7.1	10.3	4.2	3.7	6.9	6	6.8	10.6	10.4	9.9	11.6
GSM1030320	TNBC	RD	3.2	11.8	9.3	9.3	12.2	6.5	8	5.7	8	7.3	3.3	8.6	9.1	8.2	7.1	10.3	3.8	3.8	5.3	5.7	6.6	9.7	10.2	9.1	11.2
GSM1030321	TNBC	pCR	3	10.7	9.1	7.9	12	6	7.7	5.5	6.9	9.7	3.2	8.4	10.7	9.9	8.6	10.6	4	3.8	7.8	8.3	9	11	9.1	9.1	11.5
GSM1030322	TNBC	pCR	3.6	11.7	9.1	8.5	12.3	5.7	8.2	7	6.8	8	3.2	7.6	10.6	9.6	7.9	10.5	4.1	4	6.1	4.4	5.7	11.2	9.4	9.2	10.5
GSM1030323	TNBC	pCR	3.4	12.3	7.9	8.9	12.2	6.7	8.4	3.7	6.7	7.3	3.4	8.3	10.2	9.4	8.2	9.9	3.6	3.8	4.9	4.6	5.5	10.7	9.5	9	10.6
GSM1030324	TNBC	pCR	3.3	12.3	9.4	8.1	12	5.6	8.3	8	7.1	6.2	3.5	7.8	11.5	10.3	9	9.8	4	4.1	6.4	6.4	8.4	10.3	9.6	9.4	11
GSM1030325	TNBC	RD	3	10.5	6.8	6.7	11.3	6.2	5	5.9	5.8	7.9	3.4	9.2	11.6	10.5	9.6	9.9	3.9	4.1	4	4	5.4	11.4	7	7	8.1
GSM1030326	TNBC	RD	3.4	11.8	9.5	9.5	12.5	6.4	8	8	7.2	8.1	3.4	8.7	9.6	8.2	7.2	10.8	3.9	3.4	7.3	4.5	5.3	10.9	10.3	10	12
GSM1030327	TNBC	pCR	3.4	10.5	8.1	7.2	11.5	6.2	7.5	7.4	6.2	8.2	3.1	9.1	10.1	8.3	7.5	9.2	3.8	3.9	5.2	4.3	5.3	10.5	7.8	7.3	9.3
GSM1030328	TNBC	RD	3.8	10.8	8.1	9.2	12.2	5.7	9.3	4.2	6.8	7	3.5	6.5	8.5	6.5	6.2	9.1	3.8	3.7	4.6	3.7	4	9.6	8.8	8.5	10.1
GSM1030329	TNBC	pCR	3.2	10.1	7.5	6.8	11.8	5.5	8.5	8.3	5.8	7.2	3.2	8.9	10.8	9.7	8.4	10.5	3.8	3.9	6.5	5.9	8.3	10.6	7.6	7.1	8.8
GSM1030330	TNBC	pCR	3.5	10.2	8.1	7.6	11.4	4.9	6.4	3.8	5.7	5.1	3.3	8.8	11.2	9.2	7.9	9.8	4.1	3.9	4.4	4.5	5	10.1	8.2	8.3	9.9
GSM1030331	TNBC	pCR	3.5	11.3	8.4	7.7	12	5.5	8.3	7.8	6.6	6.9	3.4	8.6	11	10	8.9	11.1	3.9	3.7	6	5.9	7	10.1	8.5	7.9	9.9
GSM1030332	TNBC	pCR	3.4	10.3	6.5	6.8	11.9	6	8.8	8.1	6.7	8.3	3.3	7.5	10.3	8.6	7.5	11.1	4.2	3.8	5.4	4.8	5.7	9.7	9.7	9.2	10.9
GSM1030333	TNBC	pCR	3.2	10.1	7.2	7.5	11.5	5.9	7.7	6.1	5	9.6	3.3	9	8.6	7.3	6.3	9.6	3.9	3.9	4	5.2	5.9	10.2	7.4	7.4	8.7
GSM1030334	TNBC	pCR	3.3	10.2	6.1	6.8	11.6	6	6.9	6.1	6.2	7.4	3.3	8.8	11.6	10.7	9.6	10.1	3.8	4.4	6.7	8	9	8.9	8.3	8.1	9.7
GSM1030335	TNBC	RD	3.5	11.6	8.5	9.7	12.1	5.9	8.3	4.5	6.2	7.3	3.5	7.5	10.4	8.9	7.7	10.3	3.8	3.6	7.3	3.9	5	10.7	9.4	8.6	10.5
GSM1030336	TNBC	RD	3.1	10.9	7.6	7.7	11.9	5.7	8.5	7.5	5.8	7.4	3.2	10.3	9.5	8.2	6.9	11.1	4.2	3.7	6.5	4.3	5.3	10.6	8	7.7	9.5
GSM1030337	TNBC	pCR	3.3	11.9	9.6	8.8	12.2	7	6.8	8	6.2	6.8	3.4	6.7	9.7	8.5	7.4	10.9	4	3.7	4.6	4.6	5.1	10	8.1	7.6	9.7
GSM1030339	TNBC	pCR	3.5	11.8	9	9.5	11.6	5.2	7	7	6.6	7.3	2.9	7.9	11.3	9.3	7.8	10.1	3.7	4	5.9	5.9	7.1	10.4	8.9	8.7	10.3
GSM1030340	TNBC	pCR	3.1	12.4	6.7	7.6	11.9	5.1	8.3	4.2	6.4	7.4	3.3	8.5	10.5	9.1	7.9	10.8	4.2	4	6.2	7.9	8.5	10.7	9.3	8.6	10.6
GSM1030341	TNBC	pCR	3.3	11.8	9.3	9.5	12.2	5.9	8.2	5.9	6	7.6	3.5	8.1	11.5	10.2	8.8	10.9	3.9	4	8.7	6.1	7.2	10.3	10	9.8	11.1
GSM1030343	TNBC	pCR	3.5	10.5	7.2	7.5	11.3	5.6	7.9	6.4	5.9	7.6	3.3	7.6	10.2	8.9	7.9	9.2	4	3.6	3.9	7.8	8.1	10	8.7	8.3	9.6
GSM1030344	TNBC	pCR	3.2	10.6	8.3	8.3	11.8	5.2	6.4	7.8	6.8	7	3.3	8.4	9.9	8.3	7.3	9.7	3.9	3.8	7.5	4.1	4.9	10.7	8.7	8.2	10
GSM1030346	TNBC	RD	3.3	11.4	9	8.9	11.6	5.3	9.1	6.4	5.6	7.2	3.4	7.6	9.1	7.1	6.4	10.4	3.7	3.8	8.6	4.8	6.2	9.1	8.3	7.6	10.1
GSM1030347	TNBC	RD	3.5	11.6	8.9	8.8	11.9	5.4	8.6	3.8	6.6	6.6	3.8	8.6	10.8	9.3	8.3	10.1	3.7	3.7	5.6	7.7	8.5	10.6	9.3	8.8	10.9
GSM1030348	TNBC	pCR	3.2	10.2	8.2	7.1	12	5.2	7.1	3.6	5.7	7.2	3.1	7.1	9.7	8.9	7.9	8.9	3.9	3.9	4.1	3.6	4.2	11.1	7.7	7.8	9.3
GSM1030349	TNBC	pCR	3.5	9.5	7.3	7.1	12.3	5.5	7	3.7	7.4	7.1	3.2	7.6	9.9	8.7	7.8	9.1	3.9	3.9	4.4	4.7	5.2	11.3	9.5	9.2	11
GSM1030351	TNBC	pCR	3.4	11.2	7.7	8.2	12.5	6.6	7.7	3.3	6.1	7.2	3.6	7.7	7.9	6.9	6.2	9.9	3.8	3.6	3.9	3.4	4.6	10.5	8	7.8	9.6
GSM1030353	TNBC	pCR	3.2	11.3	9.5	8.2	12.3	5.5	8.2	4	6.8	6.4	3.5	6.3	9.7	8	7.3	9.8	4.1	3.5	5.7	4.5	5.8	10.7	9	8.8	10.7
GSM1030354	TNBC	RD	3.3	10.6	6.7	7.7	11.8	5.5	7.3	4.3	7	7.4	3.2	7.1	10.4	9.6	8.2	9.3	3.9	3.6	6.9	5.4	6.5	10.8	8.6	8.8	10.8

## Sheet: Fig5G
				ITGB1_4	S100B	TIMP3_1	TIMP3_2	TIMP3_4	NFIB_5	NFIB_6	NFIB_7	CTNNAL1	IFI16_2	SFRP1_1	SFRP1_2	AMIGO2	COL6A1_2	DSC3_2	STOM_2	ACTN1_1	PRNP_1	CD63	LY6E	ACTA2_2	RCAN1_3	C9orf3	DST_2	RBFOX2_2
GEO	Sample	Subtype	Response	216178_x_at	209686_at	201147_s_at	201148_s_at	201150_s_at	213029_at	213032_at	213033_s_at	202468_s_at	208965_s_at	202035_s_at	202036_s_at	222108_at	212937_s_at	206033_s_at	201061_s_at	208636_at	201300_s_at	200663_at	202145_at	215787_at	215254_at	212848_s_at	212253_x_at	213898_at
GSE25055	GSM615098	TNBC	RD	3.8047	4.01097	6.12817	6.77372	7.34702	9.48499	7.76697	6.03954	6.51722	8.25675	6.20081	9.50343	5.46257	5.13204	5.80025	9.71984	9.48771	8.50799	10.0191	8.77743	4.52971	4.64081	6.72628	6.90928	4.00788
GSE25055	GSM615099	TNBC	pCR	3.57574	4.08316	6.76693	6.98156	7.96482	8.88	7.26101	5.66127	6.45832	8.35492	6.78836	9.89816	6.91332	5.59245	5.64817	8.66769	8.57463	7.5613	9.96595	8.29006	4.48759	4.87646	6.13585	6.79003	4.08955
GSE25055	GSM615101	TNBC	RD	3.65575	4.2737	4.58354	6.57127	5.68318	8.83567	7.45288	5.53626	8.12565	6.22698	3.43903	6.63792	5.16878	5.06088	6.52732	8.33204	9.08455	7.44605	10.2791	6.41947	4.91406	4.82196	6.87083	6.52763	4.21583
GSE25055	GSM615102	TNBC	RD	3.65366	4.09204	5.01591	6.74579	6.07401	8.23229	6.04616	5.15222	6.12613	7.29337	5.30131	8.47246	5.57577	5.46863	4.48186	8.30748	8.59419	5.85073	10.0546	7.95013	5.25882	5.47349	6.30541	7.08789	4.55879
GSE25055	GSM615103	TNBC	RD	3.59318	3.98112	6.31925	7.06194	7.58686	6.53608	4.57513	4.92848	6.74589	6.06177	3.86833	5.87208	6.65184	5.49387	4.27621	9.33211	8.02768	5.72183	11.1656	7.69711	4.9285	5.34174	5.96072	6.4437	4.38484
GSE25055	GSM615104	TNBC	RD	3.83994	5.73413	6.09516	7.4305	7.22636	7.8187	5.35223	5.17373	6.97544	7.54774	7.68578	10.6675	4.82708	6.21258	4.46266	8.7547	7.63947	6.53676	10.6916	7.61695	5.21614	5.06172	6.69126	7.21897	4.19601
GSE25055	GSM615106	TNBC	RD	3.94309	3.94597	7.08922	7.62911	8.64831	9.59747	7.84596	5.63489	6.22175	7.13598	4.08475	7.34432	6.16146	5.87548	4.26219	7.8403	9.16164	7.21862	10.3691	8.92386	5.10974	4.86106	6.60645	6.41552	4.48639
GSE25055	GSM615107	TNBC	RD	3.72835	5.25136	4.75127	6.67812	5.89455	9.09838	7.57038	5.50351	6.55197	9.29628	7.29573	10.1628	5.94103	5.21988	4.38751	8.83351	8.4939	7.22854	11.4161	8.96487	4.88356	4.84091	6.50455	6.54398	4.26319
GSE25055	GSM615109	TNBC	RD	3.63406	3.93535	4.58086	6.66563	5.62566	7.8195	5.5828	4.76598	5.93818	9.06683	6.75824	9.29512	6.55767	5.32818	6.44977	9.11077	8.80052	7.54481	9.98594	9.38168	4.94997	4.95854	6.87399	6.54903	4.0973
GSE25055	GSM615110	TNBC	pCR	3.99666	4.24896	5.44492	7.33512	6.57873	9.09086	7.04986	5.15651	6.8982	8.36193	5.37475	8.79128	5.45181	5.434	4.70034	9.03095	8.39268	6.61995	9.91341	7.50436	5.30885	5.00332	6.60285	6.80385	4.8706
GSE25055	GSM615111	TNBC	RD	3.66667	4.1097	4.9085	7.07183	6.24629	9.97688	7.50955	5.81221	6.46789	6.53053	5.1475	8.83536	5.37547	5.20253	6.34817	9.35504	8.21402	6.46997	10.0365	8.43018	5.36558	5.11164	5.74158	6.41822	4.34449
GSE25055	GSM615112	TNBC	RD	3.62033	3.93837	4.52626	6.33867	5.29485	9.19714	7.51212	5.67201	6.37851	7.98937	4.44692	7.81903	5.8824	5.37029	5.2804	9.46207	8.18718	7.52056	10.2204	8.37518	4.83642	5.10165	7.74328	6.56894	4.1988
GSE25055	GSM615113	TNBC	RD	3.80858	4.74138	4.63952	7.17055	6.20533	8.80716	6.75394	5.22863	6.78603	7.77129	6.33203	9.38934	4.99174	5.27343	4.47759	6.8535	7.94993	7.15028	9.9132	7.69026	5.05573	5.12015	5.54691	7.38485	4.34024
GSE25055	GSM615115	TNBC	RD	3.87879	4.07628	5.25617	6.89623	6.42636	8.87166	7.25861	5.15938	6.53971	7.62761	4.58932	7.86362	4.79027	5.22262	4.22035	9.91511	8.95742	8.04328	9.5587	9.78759	4.84254	4.94338	6.84174	7.08309	4.29021
GSE25055	GSM615116	TNBC	RD	3.86132	4.41368	5.93902	7.18512	6.97828	8.96012	7.18646	5.3634	6.92955	7.64929	5.0793	9.07583	6.32675	5.16316	4.23534	9.62021	9.25943	7.62402	10.5906	9.02219	5.17648	4.81673	5.72742	6.75314	4.3029
GSE25055	GSM615135	TNBC	RD	3.65916	4.01015	6.92753	7.36152	8.82211	8.00229	5.71003	5.10981	6.38568	6.69237	4.27758	7.42409	5.50298	5.22238	4.03352	9.28387	8.74152	5.66895	10.9158	7.82754	4.90635	5.06599	6.14296	6.53995	4.23198
GSE25055	GSM615136	TNBC	RD	3.85052	3.87949	5.76043	6.76347	6.34069	8.72714	6.93838	5.41766	7.59091	9.13346	4.89771	7.66892	4.13671	5.81268	4.32556	9.69974	9.00381	6.777	9.54799	10.4869	4.60158	4.8292	5.41913	6.67125	4.54599
GSE25055	GSM615139	TNBC	pCR	4.01153	3.98165	4.75484	6.66101	5.49445	8.01573	6.2052	5.04805	6.50776	9.67253	3.36145	5.67022	4.31814	5.32595	4.2991	8.09721	8.46102	4.9026	10.4008	7.36111	4.90374	4.9849	5.96515	6.6535	4.05696
GSE25055	GSM615140	TNBC	pCR	3.72436	5.71433	6.31516	7.20981	7.74825	8.44838	6.69749	5.05232	6.11353	9.56754	8.35986	10.9767	5.09902	5.57452	4.51941	8.51031	8.14767	6.72486	10.2388	9.06892	5.20862	5.18492	6.1789	6.95399	4.36969
GSE25055	GSM615141	TNBC	RD	3.8516	4.31209	5.70541	6.8289	6.9132	9.1233	7.39883	5.31582	6.89562	8.7363	6.28687	9.22157	6.51038	5.93554	4.67263	9.01314	8.90676	8.69521	10.193	9.4374	4.9294	4.72795	6.29723	6.8071	4.19515
GSE25055	GSM615145	TNBC	RD	4.20152	3.85905	4.90829	6.82159	5.55007	8.09999	5.59625	4.98322	5.87872	8.45812	4.69898	7.92188	5.81796	5.2536	4.54066	9.44327	7.3667	7.76167	11.393	8.45859	5.16491	4.89455	7.22601	6.7993	4.54318
GSE25055	GSM615146	TNBC	pCR	3.728	7.07063	7.86091	7.27678	8.67453	8.86868	7.41521	5.43703	9.07026	6.68363	8.59035	11.4026	8.24847	5.4712	6.31299	9.00055	9.9348	9.06718	10.8673	8.38163	4.43665	4.74738	6.62409	6.44409	4.21478
GSE25055	GSM615148	TNBC	RD	4.01933	4.74086	5.76123	7.33186	6.94632	8.37515	6.21002	5.19357	7.4037	8.02755	5.14699	8.96896	6.11504	5.55094	4.898	8.83186	9.26368	7.79623	9.97125	8.59598	5.49238	5.33917	6.01203	6.56014	4.65323
GSE25055	GSM615149	TNBC	RD	3.70952	3.84169	7.24328	7.38037	8.10115	10.8563	9.25177	6.93725	6.25199	6.86097	7.62807	9.84489	5.12383	5.46073	7.90972	9.2485	8.87399	8.16904	10.0645	8.72684	4.70596	4.75586	6.77112	6.21424	4.02262
GSE25055	GSM615151	TNBC	RD	3.59287	4.29595	6.27585	7.30633	7.07508	8.261	6.34277	5.37685	7.02199	6.48479	6.34232	9.16206	7.08991	5.91723	6.40072	8.30426	8.44386	7.20037	10.0476	8.78518	5.29738	5.18434	7.19291	6.44163	4.24438
GSE25055	GSM615152	TNBC	RD	3.67689	3.98707	6.3951	6.79876	6.66274	11.0384	8.56577	6.64074	8.03575	5.75139	6.99816	10.1533	5.48037	6.27516	4.21773	8.23928	8.59778	9.49959	11.9983	9.52147	4.71414	5.16482	6.06517	6.13536	3.90199
GSE25055	GSM615154	TNBC	pCR	3.748	5.53695	6.59898	7.28698	7.24206	10.474	8.54448	6.05568	6.22639	7.69273	8.27129	10.6899	4.4074	5.2946	4.37754	8.05154	8.10204	6.53335	10.2991	8.50349	5.03784	4.86327	6.07528	6.75717	4.14938
GSE25055	GSM615156	TNBC	RD	3.98824	5.9211	7.12358	7.52166	7.83194	9.50407	7.77033	5.81819	6.33371	6.99703	8.89428	10.9532	4.40573	5.83206	6.58052	9.99046	9.468	8.14082	10.417	9.94581	4.8267	5.47092	8.28631	6.81614	4.21064
GSE25055	GSM615160	TNBC	RD	3.68646	4.11399	7.11566	7.24679	8.10199	9.09134	7.1033	5.28334	6.43752	7.44518	3.7152	6.64047	5.85844	5.22441	5.93369	8.82398	8.61475	7.14133	10.5942	9.01238	4.80807	4.7148	6.10378	6.36626	4.234
GSE25055	GSM615161	TNBC	RD	3.65757	4.15136	6.43701	6.81891	8.04832	8.0708	5.89069	4.99627	6.99181	6.38817	4.49416	8.2346	7.62806	5.41142	4.85803	10.5275	9.17266	6.54303	10.9817	8.86209	4.73525	4.82529	5.87937	6.48272	4.13143
GSE25055	GSM615164	TNBC	pCR	3.86042	4.07998	5.82492	6.73397	7.39147	9.60517	7.56327	5.26404	6.43992	6.5582	4.49498	8.2601	6.48934	5.16067	4.50786	9.04953	9.02969	7.47641	10.3177	8.77994	4.75608	4.86174	5.913	6.61643	3.86541
GSE25055	GSM615167	TNBC	pCR	3.78513	5.48999	6.05045	7.66376	7.59724	9.84019	8.12152	5.87087	6.81009	7.07142	8.23331	10.647	6.37829	5.46767	4.29836	9.20714	8.6279	6.65994	10.1989	8.14447	5.1514	5.17227	6.36626	7.06824	4.4388
GSE25055	GSM615169	TNBC	RD	3.57185	4.308	5.34725	6.83029	6.7757	8.58966	6.45748	5.23596	6.6104	8.88753	5.28546	8.92114	6.11919	5.60138	4.88657	9.32112	8.54861	7.36618	11.0166	8.07396	5.33397	4.88419	5.80204	6.82317	4.34277
GSE25055	GSM615171	TNBC	pCR	3.96338	5.07232	5.98347	7.01674	7.08567	9.67789	7.90913	5.4607	7.07194	9.70526	6.61578	9.96389	5.35403	5.4377	4.34563	10.3521	8.20431	7.83886	10.518	9.29245	4.75085	4.93591	6.57418	6.05558	4.11228
GSE25055	GSM615175	TNBC	pCR	3.82008	4.12968	6.10768	7.228	7.36343	7.68361	5.40184	4.86138	6.9863	7.99973	4.34545	7.33985	4.87164	6.39774	4.82119	9.02435	9.16933	6.91309	10.8472	8.08995	5.01635	4.99297	5.71239	6.43005	3.99515
GSE25055	GSM615181	TNBC	pCR	3.81359	4.68852	4.12241	6.89328	4.08538	8.4737	7.2709	5.80151	6.69776	8.47584	7.56598	9.49116	5.69129	5.95461	4.29367	8.74681	8.50557	7.82226	10.7553	8.88443	4.46599	5.21901	5.74209	6.35958	3.96359
GSE25055	GSM615182	TNBC	RD	3.73252	4.0595	5.44305	7.27816	6.03594	7.17997	5.9488	5.34535	6.09114	7.55752	3.5972	5.72519	4.49138	5.22021	7.14879	7.90655	8.08025	7.66181	11.4443	6.83355	4.628	4.75328	5.78968	6.02641	4.16685
GSE25055	GSM615185	TNBC	RD	4.10401	4.86504	4.63034	7.24088	4.67271	7.75014	5.29253	5.27305	6.41514	8.00831	4.165	6.9029	5.53384	5.36769	5.45179	7.76729	7.14404	7.22998	10.4625	8.37409	5.35643	5.3764	5.71177	6.57294	4.46598
GSE25055	GSM615188	TNBC	RD	4.55635	3.67852	4.91911	6.27745	4.45148	6.86548	5.17718	4.96461	6.62095	6.97145	3.83223	5.30219	7.63566	6.18757	4.29434	8.34152	8.37147	6.33838	10.9951	10.6306	4.38348	4.76653	7.46339	6.77915	3.88689
GSE25055	GSM615190	TNBC	RD	4.04432	4.26594	5.51951	6.931	6.18942	8.6315	7.07368	5.83637	6.88649	8.66864	8.18961	10.2415	4.82956	6.00817	5.77373	7.73371	8.11064	7.32643	10.2806	9.87771	4.60137	4.75669	7.24857	7.04694	4.11629
GSE25055	GSM615193	TNBC	pCR	3.91686	4.15187	7.70698	7.70227	8.36657	8.76516	8.1604	6.19854	7.3522	9.79256	7.28616	9.27872	8.11034	5.94185	4.44564	9.77936	8.34348	8.20217	10.8427	9.32807	3.98245	4.69968	6.16508	7.35445	3.82799
GSE25055	GSM615195	TNBC	RD	4.10996	4.756	5.22843	7.19113	5.55591	8.30259	6.32586	5.39339	6.33324	9.05511	5.6756	7.94093	5.36059	5.15197	4.7541	7.62898	7.88097	7.43291	10.0554	9.81741	5.02078	4.96869	5.81941	6.36354	4.21975
GSE25055	GSM615197	TNBC	RD	3.83272	3.92223	5.66288	7.04578	6.39556	7.87853	6.67539	5.42585	5.83891	6.25365	3.46707	5.13662	4.75757	5.23992	4.38293	8.84383	7.03209	5.39011	11.1306	6.74608	4.81387	4.83398	5.76712	6.28852	4.01643
GSE25055	GSM615211	TNBC	pCR	4.06924	4.14015	4.59526	6.31125	4.90029	9.06251	8.37669	6.34645	5.81476	9.56504	8.05596	10.1764	5.56994	5.24259	5.32519	7.81327	7.0893	8.11018	9.83958	8.70015	4.27435	4.87661	5.58998	6.50239	3.94236
GSE25055	GSM615212	TNBC	pCR	4.2662	5.56358	5.20689	6.90649	5.27967	8.50257	6.68485	5.4358	7.25061	6.79007	7.00971	9.07587	5.10621	5.73929	4.27552	7.70878	6.91383	8.13475	10.7391	8.24244	4.48235	5.43662	5.58485	6.65008	4.03731
GSE25055	GSM615213	TNBC	pCR	4.03328	7.66809	5.29679	6.90355	5.55003	8.48458	7.3531	5.91501	6.66045	8.02036	7.27481	9.37989	4.40233	5.44128	4.3101	8.54378	8.33978	7.68994	11.0959	7.62739	4.43072	4.95199	6.79624	6.55385	4.02908
GSE25055	GSM615215	TNBC	pCR	4.27311	4.18712	4.42392	6.63627	4.9583	6.59666	4.70205	5.11005	7.35189	5.59834	3.83696	5.56877	4.99197	5.3262	4.39942	6.67387	7.3673	4.1982	11.7743	8.65737	5.2894	4.88328	5.43226	6.77158	4.35155
GSE25055	GSM615218	TNBC	RD	4.13834	4.29092	4.18186	7.11197	4.61988	5.74032	3.92017	4.72409	7.49803	8.76305	3.73729	6.24836	4.4773	5.42737	5.0591	7.96569	8.34131	6.32677	10.835	7.71965	4.98361	4.9783	5.63797	6.52239	4.18386
GSE25055	GSM615223	TNBC	RD	3.94221	4.42476	4.26208	7.2535	5.05626	6.78557	4.89402	5.11027	6.0015	8.37969	4.75541	7.83615	4.35811	6.16495	6.64818	8.36493	8.59737	6.22519	9.97866	7.75735	4.70212	5.02317	5.6776	6.29259	4.68545
GSE25055	GSM615225	TNBC	RD	3.66488	4.69343	5.18226	7.08082	5.45899	7.39019	5.81999	5.498	6.43445	6.6953	3.57613	5.10028	5.9032	5.45386	5.8261	7.62004	6.90544	6.19988	9.51112	7.37017	4.56791	5.46936	6.24099	6.64664	4.23265
GSE25055	GSM615229	TNBC	RD	3.97618	4.09659	5.56463	7.59912	6.24002	8.01228	6.02389	5.61637	6.07151	7.81711	5.35635	7.79122	6.20969	5.86325	4.36137	8.33617	7.56425	5.85381	10.2118	8.55441	4.81382	5.10746	6.79744	6.23953	3.80836
GSE25055	GSM615240	TNBC	pCR	3.83755	4.31692	4.52992	6.66654	4.47965	9.34685	7.3252	6.07272	7.13423	6.07327	6.09713	8.32436	4.81401	5.76189	4.3967	8.46677	8.54792	6.76613	9.38621	8.27827	4.5052	5.49216	6.88143	5.6043	4.2183
GSE25055	GSM615242	TNBC	pCR	3.87804	3.9624	3.96689	6.47006	4.28118	9.0757	7.67697	6.52694	5.39156	8.40318	6.27346	8.34876	5.01478	5.39799	7.26259	8.23493	7.1991	6.5866	10.9404	9.69162	4.97739	5.46035	5.53792	5.74581	3.88788
GSE25055	GSM615244	TNBC	RD	4.28491	4.7384	4.93882	7.47909	5.54706	8.92808	7.43716	6.34139	6.1245	7.65001	7.29283	9.39275	5.41772	5.82093	4.45525	7.80621	8.7274	5.56526	9.13489	7.57559	5.21477	5.88337	7.70189	7.86206	4.61734
GSE25055	GSM615250	TNBC	RD	3.90341	3.57512	5.62104	6.59209	5.29257	6.05073	4.66214	4.12797	5.31142	7.63171	3.92483	5.11318	5.70405	6.16168	4.49321	8.78234	7.59933	5.47133	9.74544	6.836	4.45348	4.51117	6.59122	6.5461	3.90381
GSE25055	GSM615251	TNBC	RD	3.63274	4.18079	8.11187	7.69355	8.55279	8.95823	7.25693	5.87713	6.08431	9.94765	7.00742	8.48604	5.78194	5.02777	4.37883	9.33985	8.53761	7.99433	11.2559	9.44057	4.45334	4.71356	5.59157	6.38551	4.00976
GSE25055	GSM615255	TNBC	RD	3.67748	6.71048	6.72712	7.38169	6.33875	8.36798	6.55379	5.56077	8.19251	6.40512	7.12347	9.32735	5.50617	5.70674	6.59805	9.11222	8.47156	8.57578	10.5585	9.50728	4.68321	4.7498	6.01405	6.40179	3.86038
GSE25055	GSM615263	TNBC	pCR	4.19105	4.0853	4.85904	7.1604	4.92794	7.86618	6.24381	5.31818	5.57009	6.98171	4.47525	6.91076	4.41732	6.10097	4.2289	8.62631	6.67325	5.23517	10.3846	6.90294	4.73014	5.45819	5.98007	6.50278	4.83977
GSE25055	GSM615264	TNBC	pCR	4.05889	5.55524	8.01521	7.60084	7.86857	8.96855	7.63302	5.3532	6.57873	7.43251	6.3562	8.34528	6.34642	5.88276	6.65648	8.55761	9.59452	8.17211	10.1678	9.99642	3.63554	4.51088	7.42955	7.06833	3.84167
GSE25055	GSM615265	TNBC	RD	4.08717	4.3467	4.71295	6.41287	5.80078	8.05122	6.0373	5.00437	5.99293	6.45575	6.25	8.07333	6.11608	5.29692	4.4639	9.09465	8.5708	6.17787	11.4379	8.38972	4.77707	4.90781	6.25986	6.98838	3.87093
GSE25055	GSM615270	TNBC	pCR	3.8668	4.31241	4.75884	6.26766	4.92593	8.25638	6.93389	5.56467	5.98738	8.47894	5.41273	7.89053	6.33784	4.83606	4.99039	7.66044	7.83367	6.60871	9.57463	8.88127	4.9939	5.15676	5.34955	6.89174	3.96235
GSE25055	GSM615275	TNBC	RD	3.72433	4.04032	6.32992	7.67706	6.9848	9.58008	8.12999	6.36981	5.94202	6.70673	5.45082	7.69857	6.28753	5.32346	4.54677	9.45116	8.30696	6.42713	10.2104	9.24786	4.82098	4.93701	6.75736	6.16652	4.04582
GSE25055	GSM615276	TNBC	RD	3.92414	5.00747	5.13076	7.19083	4.82237	8.4998	5.92016	5.5492	5.67159	7.38707	6.69997	8.71739	4.56487	5.66718	4.53084	8.10932	7.6038	7.37868	11.5198	9.34376	4.5457	5.09015	5.33861	6.68593	4.52501
GSE25055	GSM615284	TNBC	pCR	3.84283	7.52632	7.59913	6.93843	7.1962	10.0955	8.98695	6.54565	8.84301	8.19285	7.62899	9.42869	5.09483	5.91825	4.74018	8.51348	8.88	8.57453	10.6984	9.54344	3.42829	3.95935	8.66021	7.5041	3.76579
GSE25055	GSM615287	TNBC	RD	3.86473	5.09415	5.38335	7.75554	6.6234	7.37984	5.23612	5.33972	6.07541	8.36829	3.95121	7.16554	5.82384	5.19463	4.71545	8.10257	7.18589	5.74696	9.47082	7.73081	5.11739	5.40915	6.10645	6.61003	4.45719
GSE25055	GSM615288	TNBC	RD	4.03673	4.31751	5.65907	6.5877	5.57917	9.30792	8.11575	5.43836	7.03558	9.29618	6.65462	8.89939	5.85655	6.24924	5.46506	8.74855	9.22954	8.44974	10.7719	10.376	4.5019	4.5826	7.20595	6.55795	4.56407
GSE25055	GSM615291	TNBC	pCR	3.71509	5.52681	7.87759	7.93728	7.47351	9.67385	8.11478	6.22385	6.9957	9.20258	4.38003	7.26181	5.64225	5.22421	5.1204	7.93072	8.46566	7.04662	10.5055	9.21429	4.97075	4.78093	6.87434	7.33746	4.18445
GSE25055	GSM615293	TNBC	pCR	4.23761	4.63259	4.32642	5.88682	3.52535	7.00411	5.33645	4.53045	8.39797	8.39803	5.90391	7.54115	4.59381	5.84423	4.8449	7.94067	8.0161	7.77899	9.22901	9.59377	3.72259	4.54641	6.21973	6.0901	3.9072
GSE25055	GSM615295	TNBC	RD	3.74189	4.96754	7.1354	7.66917	8.20809	9.37545	7.5846	5.94023	7.4765	8.74689	7.65037	9.51803	7.30564	6.17842	4.70633	10.1296	9.10836	8.54183	11.57	8.91594	4.32539	4.5998	6.89921	7.0526	3.8524
GSE25055	GSM615297	TNBC	RD	3.9225	4.21874	4.35918	6.7803	4.67416	7.61526	5.46367	5.13529	5.82155	7.55227	4.31581	7.07196	5.6269	5.18701	6.4698	8.82265	7.99622	8.172	10.3626	8.19007	4.64459	4.9344	6.12524	6.30368	4.08768
GSE25055	GSM615300	TNBC	pCR	3.79418	6.69405	4.75516	7.03615	5.7071	6.04967	4.24271	4.84504	6.86099	8.94738	4.88829	7.38263	4.93114	5.49246	4.41991	7.48578	8.59565	6.52028	11.2826	8.09068	5.02863	5.02902	6.70903	6.41959	4.35741
GSE25055	GSM615301	TNBC	RD	4.00448	4.31787	6.99487	7.67614	7.51372	9.33723	7.25323	5.98767	6.27569	7.31586	5.76977	8.43993	6.55641	6.01731	4.82929	8.37625	10.0312	8.02152	10.9203	9.84942	5.02227	4.97225	6.73926	8.00557	4.04204
GSE25055	GSM615303	TNBC	RD	3.70557	4.72967	5.52901	7.01675	6.04136	7.96182	6.01143	5.51746	6.03741	8.94118	6.01427	8.11224	5.16482	5.08753	4.23085	8.5048	6.96286	7.41004	10.7882	8.87466	4.68136	4.92188	5.84042	6.36199	4.19557
GSE25055	GSM615307	TNBC	pCR	3.89229	5.16558	4.73172	6.74031	4.3183	9.28533	7.95618	6.66287	7.14043	9.52257	5.69988	9.19107	5.65165	4.81857	4.29012	7.74315	7.94278	6.85758	10.8358	9.93901	4.93966	4.93257	5.7862	6.52219	3.89689
GSE25055	GSM615315	TNBC	RD	3.95534	3.88079	5.55195	7.17797	6.39846	9.706	7.98051	6.32351	6.08146	6.7966	5.81296	8.92638	5.31475	5.15642	4.59736	7.93253	8.66221	7.48058	9.87009	8.45943	4.40073	5.08594	5.50919	6.6211	4.03465
GSE25055	GSM615317	TNBC	RD	3.64246	4.05644	4.25375	6.4193	4.52308	9.49078	8.07794	6.86025	6.00719	5.4308	6.62094	9.64527	4.46409	5.29642	4.35358	8.69006	7.30506	7.87522	9.47016	8.86587	4.75823	5.15257	5.32175	6.61563	3.95756
GSE25055	GSM615319	TNBC	RD	3.85238	4.15089	5.43163	7.34402	6.22746	7.6433	6.699	5.26922	6.14496	7.84007	3.57361	6.50628	5.69439	5.58147	4.26772	8.78849	7.9032	5.01768	9.61792	7.66905	4.96136	4.94878	6.25683	6.86663	4.11923
GSE25055	GSM615320	TNBC	RD	3.74591	4.37586	4.26711	6.59972	4.63389	7.11982	4.89245	5.07946	5.89357	9.75174	5.64563	8.12291	5.86523	5.2056	4.67782	8.2859	7.18658	6.7577	8.76145	9.86604	4.75814	4.93575	5.47082	6.33299	4.18413
GSE25055	GSM615321	TNBC	RD	3.92405	4.07465	5.01535	6.87105	5.13879	7.78941	6.02304	5.16668	6.277	7.40863	4.32634	7.73229	5.92473	5.13888	4.62184	6.9442	6.9724	5.151	9.65593	7.73746	5.10146	4.95152	5.64889	7.04375	4.2333
GSE25055	GSM615322	TNBC	RD	4.14227	5.97872	4.34566	6.97882	4.6833	8.03283	5.80465	5.2619	6.28058	8.12263	3.98032	6.48822	5.48316	5.56139	4.35476	8.64548	8.33674	6.87067	10.5882	9.73183	4.93508	5.27685	6.20545	6.54648	4.1221
GSE25055	GSM615323	TNBC	RD	3.68265	4.36586	6.04296	7.4251	7.0216	8.36044	6.06404	5.32404	6.88422	8.27515	6.15743	8.98302	6.11314	6.08421	4.50734	9.13257	8.03054	7.64705	11.1258	8.27757	4.74071	4.91116	6.09561	7.35102	4.15609
GSE25055	GSM615324	TNBC	pCR	4.15748	5.0741	4.18857	6.53309	4.70161	9.42312	8.02346	6.52153	5.74691	7.54618	6.19331	9.35534	4.56316	5.24401	4.49278	7.2874	6.80024	7.36216	10.5354	7.54229	4.94828	5.11117	5.84887	6.43213	4.3069
GSE25055	GSM615325	TNBC	pCR	3.73494	3.9797	6.16975	7.34222	6.58174	9.6097	7.83968	6.40046	6.88498	7.54051	5.66549	8.52225	5.99862	5.16558	5.74102	8.42601	8.92194	7.40047	9.97568	9.49932	4.91617	4.83125	6.34959	6.71242	4.17593
GSE25055	GSM615327	TNBC	RD	3.91179	4.26775	6.63765	7.49544	6.8303	8.28367	6.79256	6.01881	6.22927	9.68706	5.79373	8.55301	5.5232	5.6403	3.95764	8.80859	8.34139	7.88035	10.8303	10.396	4.72645	4.85992	6.38698	6.73669	3.9631
GSE25055	GSM615330	TNBC	RD	4.03692	4.75356	5.25725	7.63722	6.20618	7.81116	5.71919	5.44641	6.57193	6.11491	5.8688	8.13699	5.6513	6.07824	4.83083	7.07551	7.51347	4.90385	9.78656	7.68045	5.53719	5.17582	5.68633	6.99007	4.70949
GSE25055	GSM615334	TNBC	pCR	3.88983	4.1182	4.41683	6.47871	4.02902	9.16887	7.85451	6.46181	6.17968	8.25509	5.71873	7.67419	4.31952	5.24531	5.96848	8.50335	7.34578	6.97648	9.61099	7.99149	4.57084	4.67124	5.18875	6.66163	4.08816
GSE25055	GSM615335	TNBC	RD	3.6569	4.19023	5.83867	7.82432	7.06417	6.33935	4.41494	4.65845	5.73916	8.33239	4.89457	7.60458	5.65797	5.02621	4.4635	6.97825	8.71006	6.31248	9.19082	7.86364	5.04412	4.97376	7.30178	6.32665	4.15525
GSE25055	GSM615336	TNBC	pCR	3.81028	5.63929	3.97742	6.624	4.37166	9.38516	8.0688	6.41619	6.05704	5.59073	6.26273	8.32383	4.10365	5.03734	4.33341	6.03609	8.20937	4.31408	10.7948	8.26734	4.99947	5.13795	5.42252	6.88334	4.27946
GSE25055	GSM615338	TNBC	pCR	4.27272	4.29955	4.41575	6.84347	4.41779	9.16795	7.56418	6.0504	5.79522	7.48506	5.56962	7.91369	4.68403	5.46101	4.29305	8.79382	8.18938	7.35749	9.2983	7.82116	4.64541	4.96539	5.29486	6.26143	4.03106
GSE25055	GSM615342	TNBC	RD	3.87446	4.13763	5.94828	7.4533	6.908	7.43825	5.19007	5.01568	6.06582	5.86284	3.54736	5.19654	6.12727	5.28103	4.47273	8.48878	6.98533	7.60396	11.2338	9.0326	5.09115	5.8071	5.86743	6.65629	4.39536
GSE25055	GSM615344	TNBC	RD	4.06251	4.32438	4.4318	7.13768	4.89365	8.26365	6.59397	5.57854	5.81148	7.76853	4.42124	6.97947	5.38847	5.70063	4.87363	7.51483	8.17844	6.25642	8.85022	8.74243	5.04755	5.40703	5.90504	6.74952	4.57042
GSE25055	GSM615345	TNBC	RD	3.71829	4.02871	5.76495	7.08407	6.29806	6.01363	3.59307	4.48666	5.85956	6.86439	3.36335	5.31546	5.91481	4.99429	4.02565	7.9934	8.274	6.04628	10.8479	7.7542	4.74475	4.84939	5.18817	6.50955	4.07357
GSE25055	GSM615346	TNBC	RD	3.79241	4.14503	7.13021	8.17322	7.98448	9.00627	7.21767	6.21837	5.9096	7.8466	7.23275	9.35978	5.67207	6.33893	3.91754	8.95177	8.23625	7.36761	11.0422	8.96472	4.6756	4.99857	6.34086	7.13674	4.0363
GSE25055	GSM615347	TNBC	RD	3.69548	4.06785	4.90479	6.63139	4.56106	6.78152	4.83087	4.77524	5.68445	6.36619	3.60049	5.26975	7.16895	6.7299	4.57377	7.29525	7.32559	6.99312	11.2106	9.64391	4.82719	4.81043	5.11755	6.55443	4.26446
GSE25055	GSM615348	TNBC	RD	3.82181	4.9188	4.19948	6.47301	4.5096	8.97582	7.46934	6.19079	6.77296	9.20407	5.68877	7.9756	4.13224	5.44196	4.33633	7.80075	8.94152	7.05297	10.4261	9.90896	4.7189	4.86873	5.55456	6.68318	4.15268
GSE25055	GSM615354	TNBC	pCR	3.73969	4.22555	4.62358	6.56764	4.78269	9.31211	7.30581	6.27788	5.90096	6.64825	5.79325	7.75508	4.45256	5.20989	4.28908	6.37396	7.04093	7.79949	10.1683	9.11072	4.84426	4.7779	5.53463	6.7099	4.05333
GSE25055	GSM615356	TNBC	RD	3.5298	4.24229	6.0183	7.62578	6.98801	6.34571	4.50775	4.73127	6.14436	7.1506	3.41941	5.71978	5.81664	5.34862	4.38492	8.37137	8.49278	4.94813	11.1759	9.29146	4.71128	5.03435	5.94661	6.6772	4.24193
GSE25055	GSM615357	TNBC	pCR	3.78593	3.9762	5.52326	7.00881	6.06986	9.62095	7.84757	6.38556	5.45367	7.9282	8.73664	10.584	4.5577	5.45783	4.22199	6.98546	8.70412	7.96734	9.99354	9.81198	4.65685	4.89325	5.32617	6.1299	4.21152
GSE25055	GSM615359	TNBC	pCR	3.84721	5.1416	4.51028	6.96553	5.01718	8.17392	6.58377	5.8418	6.18572	8.29566	6.59066	8.98052	4.42743	5.3105	4.68592	7.54701	6.96342	6.99494	10.4865	9.20835	5.34657	4.81363	5.66275	6.98588	4.18681
GSE25055	GSM615363	TNBC	RD	3.85598	4.1592	5.63812	7.66809	6.517	7.94866	6.07152	5.40858	6.38897	7.83771	5.49476	7.86569	5.85858	5.40019	5.35529	7.85004	9.48071	6.17574	9.4669	7.86418	5.27484	4.97227	6.51323	6.91831	4.31072
GSE25055	GSM615364	TNBC	RD	4.16517	4.24496	7.97517	8.73943	8.12664	8.14234	6.31151	5.72254	5.6055	8.40384	4.30543	7.0197	6.04534	5.23983	4.34948	8.52007	8.4708	5.8722	10.7361	8.64826	5.15308	5.19942	6.08533	6.78166	4.20231
GSE25055	GSM615368	TNBC	RD	3.82175	4.10496	4.38479	6.24259	4.38655	8.19594	6.42009	5.63185	7.83808	9.1272	5.63041	8.00895	4.86883	5.41034	5.802	8.13712	8.15117	7.87844	10.2935	10.3644	4.6422	5.05113	6.65568	6.41306	4.07867
GSE25055	GSM615369	TNBC	RD	3.68378	4.08131	4.33956	6.99315	4.41408	6.66009	4.90825	4.92167	5.60886	5.90514	4.48194	7.17709	6.51986	5.23679	7.18922	8.8973	9.07774	7.00273	9.39778	9.23914	4.94007	4.96754	5.32098	6.61824	4.28234
GSE25055	GSM615371	TNBC	pCR	3.74737	4.78443	4.6229	6.61533	5.25156	9.27396	7.98157	6.31934	6.52523	8.98455	6.67833	8.72586	5.0184	5.09002	4.12204	8.55607	8.59314	7.21396	10.3652	9.68249	4.66814	5.18688	5.38234	6.15608	3.98606
GSE25055	GSM615372	TNBC	RD	3.88621	4.37364	6.78932	7.63258	6.28153	9.64987	7.88926	6.58492	5.77415	5.73179	7.14645	9.16536	6.50228	5.33513	4.62391	7.8348	7.68187	8.42859	10.4644	7.33586	5.10822	5.22661	5.23891	6.73146	4.36141
GSE25055	GSM615376	TNBC	RD	3.94854	4.0713	4.9718	6.68862	5.66798	9.30936	7.06059	5.67408	7.64422	5.99703	3.71169	6.68834	4.6659	5.50121	4.39997	8.95934	9.58397	7.90083	9.77457	9.39982	4.64261	4.87073	5.14532	6.87295	4.49337
GSE25055	GSM615378	TNBC	RD	3.59395	4.10164	4.21059	6.84824	5.01958	6.35448	4.6132	4.95115	5.68764	7.07715	4.6199	7.48638	5.2111	5.25985	4.60325	8.78918	6.80283	6.85289	9.69991	8.08645	4.8744	4.94477	5.77283	6.44125	4.17923
GSE25055	GSM615379	TNBC	pCR	3.78946	4.22225	5.13011	7.15191	5.32507	8.46905	6.74405	5.60771	6.4033	7.19661	4.11567	6.70079	5.14911	5.24099	4.52243	7.88617	7.90901	5.11791	9.76011	7.36855	5.39841	5.27577	5.92335	6.81759	4.55269
GSE25055	GSM615380	TNBC	RD	3.72789	3.89418	4.18641	6.34023	4.36993	7.47889	5.69506	5.0604	5.62063	9.82501	5.67671	7.80304	6.37421	4.90786	4.10338	9.87802	7.5421	7.7109	11.1976	11.3025	4.71978	5.08175	6.19204	7.18016	4.02714
GSE25055	GSM615382	TNBC	RD	3.79405	4.19178	4.68269	6.83901	4.72834	6.11137	4.17383	4.74629	5.54374	8.4003	4.74183	7.01405	4.79409	5.97639	4.58978	8.06098	7.65332	5.27918	8.89287	7.96844	4.94986	4.88536	7.05762	6.5351	4.40441
GSE25055	GSM615384	TNBC	RD	3.85282	3.9975	5.50193	7.63507	6.0277	6.24801	4.27016	4.92596	6.426	6.21059	4.02086	6.58395	4.97874	5.28953	6.51746	8.05702	7.45466	7.95386	9.54978	7.96168	5.60206	5.34878	5.77725	6.62198	4.44483
GSE25055	GSM615385	TNBC	RD	3.77789	7.58653	5.88685	7.53533	5.87484	6.85985	5.03937	4.98931	6.30487	6.65303	5.62747	8.13687	4.74866	5.80408	4.60408	8.00851	8.53966	5.9582	10.2371	8.17719	4.98273	4.88953	6.52446	6.69669	4.4268
GSE25055	GSM615387	TNBC	RD	3.73366	6.44371	4.61701	7.49009	5.14762	9.18506	7.53238	6.56402	6.04569	5.88448	5.99752	8.73012	4.58014	5.10589	4.38631	8.08587	7.33084	6.6913	10.3756	10.1347	5.36608	5.35885	5.50084	6.47206	4.25354
GSE25055	GSM615390	TNBC	RD	3.67799	6.02254	5.32604	6.96415	6.20773	7.474	5.31819	5.15055	6.99436	7.27208	7.19723	9.08087	4.58501	4.97935	5.8866	7.72509	9.28811	7.66421	10.6423	8.76131	4.91484	4.95722	6.7772	6.91669	4.16767
GSE25055	GSM615392	TNBC	RD	3.77272	4.15512	5.32761	6.66475	4.98898	8.24781	6.58139	5.77799	8.04424	5.72893	7.39224	9.40346	4.03269	5.24689	5.05982	8.71099	8.33141	8.15979	9.52508	10.2934	4.66492	5.16484	6.28116	6.38171	3.97341
GSE25055	GSM615393	TNBC	pCR	3.58459	4.23744	4.50076	6.76383	4.59186	10.0576	8.30928	7.05755	6.16648	6.93318	7.08318	9.52745	4.72127	5.14066	4.94189	7.30693	7.97997	6.65843	10.6201	9.60617	5.13095	4.90293	5.53379	6.17619	4.35907
GSE25055	GSM615394	TNBC	pCR	4.23137	4.22463	5.74609	7.44536	6.76271	9.19166	7.80383	5.99282	6.65084	7.52432	5.83611	8.35286	7.18909	5.33284	6.7431	9.68949	9.51531	6.58702	9.85623	9.17773	4.88644	5.01539	6.51206	6.49892	4.20625
GSE25055	GSM615396	TNBC	pCR	3.99358	5.25403	5.15487	7.24969	5.7701	8.88219	6.9975	5.79486	6.36514	9.54027	7.64698	9.89023	5.11649	5.91834	4.58818	8.18744	7.95318	6.11537	10.456	9.98604	4.5695	4.84688	5.42203	6.98682	4.32172
GSE25055	GSM615397	TNBC	pCR	3.62944	4.21268	4.48455	6.90071	5.41301	9.91908	8.51128	6.99475	6.28224	7.04264	5.21343	7.62093	4.7932	5.22236	4.26854	9.36071	7.57105	7.82504	9.75784	7.48503	5.02885	4.77603	6.19549	6.28581	4.04357
GSE25055	GSM615403	TNBC	RD	3.96359	4.53868	5.65304	6.74154	4.24454	8.83269	7.58472	5.80824	6.32046	8.09253	5.44757	7.93441	4.28202	6.69659	5.85856	7.45341	7.49472	7.33285	10.083	8.8037	4.06986	4.84261	5.44221	7.56468	4.79678
GSE25055	GSM615405	TNBC	RD	4.33442	3.95471	5.17816	5.99952	4.76137	6.43702	4.64838	4.46628	6.05299	6.71062	3.79948	5.33163	6.33464	5.06538	4.17122	6.9278	8.08247	7.63178	11.5875	8.56719	3.88592	4.69661	6.29377	6.17708	4.10264
GSE25065	GSM615637	TNBC	pCR	4.5544	6.01981	5.34417	7.01282	5.9569	10.127	8.22979	5.75555	7.20664	8.49865	8.46615	11.4533	5.25591	5.37963	4.63591	8.70541	9.10179	6.93058	10.0366	7.62879	5.00865	4.86923	6.17203	7.1393	4.01522
GSE25065	GSM615639	TNBC	pCR	3.89425	4.17851	4.80903	6.56153	5.20491	8.8531	6.97378	5.51088	5.67672	10.0083	3.67886	6.00021	5.8373	5.5952	4.41761	7.39753	9.73363	7.19387	9.99159	8.73506	4.68211	4.83355	5.88081	6.14679	3.80985
GSE25065	GSM615640	TNBC	RD	3.79222	4.10678	5.2133	7.03344	6.01901	8.92846	6.7743	5.18707	5.75243	7.04651	4.84311	8.52175	5.52886	5.54123	5.29276	8.16921	8.35292	7.6179	9.4487	6.99561	4.90474	4.62423	7.1169	6.59243	3.99107
GSE25065	GSM615643	TNBC	RD	3.83793	4.23987	5.69366	7.29318	6.85179	7.9781	6.215	5.04065	6.05825	8.78825	4.28002	7.53552	6.17388	5.53237	5.23942	8.68766	8.21838	6.32218	9.73545	7.20307	4.87265	4.86378	5.71444	7.1551	4.13672
GSE25065	GSM615644	TNBC	pCR	3.75894	4.16038	4.56327	6.82257	4.94555	9.38848	7.88396	5.71165	6.62957	6.1184	6.7821	9.66451	5.20913	4.99372	4.87694	7.81298	6.81557	7.96177	9.22752	7.46992	5.12414	4.79835	5.98714	6.75015	4.21773
GSE25065	GSM615647	TNBC	RD	3.80712	4.27008	5.03926	6.84247	5.40926	6.28438	4.343	4.9391	6.12548	5.78933	3.62326	5.99887	5.75506	5.17726	4.47578	9.66884	7.98748	5.23447	11.019	6.37697	4.94451	4.70734	5.50793	6.78233	3.96858
GSE25065	GSM615649	TNBC	RD	3.73003	4.12529	4.3495	6.46127	4.55088	10.2068	8.63383	6.29994	6.24234	7.99377	4.31257	7.80578	5.84662	5.77797	4.5518	7.86066	9.40622	8.45255	10.3082	10.1572	5.21158	4.82458	5.40432	6.30707	3.9958
GSE25065	GSM615650	TNBC	RD	3.66311	5.97106	6.37074	7.53785	7.53755	8.50669	6.89365	5.19785	6.41313	6.82334	5.8554	9.50284	5.98388	5.2777	5.2317	8.27247	8.76871	6.44464	10.1794	7.16605	5.63379	5.25781	6.89282	6.85886	4.36887
GSE25065	GSM615651	TNBC	RD	3.70842	7.64513	4.36752	6.88972	4.8857	10.7273	9.54256	7.83898	7.07531	6.2509	9.12483	11.9757	4.82662	4.85338	4.21602	6.53797	7.97072	7.3698	11.124	9.60861	5.16272	4.71923	5.26436	6.59136	3.91314
GSE25065	GSM615655	TNBC	RD	3.88851	4.09989	7.43197	7.9802	8.22416	6.90443	5.1653	4.81933	6.26091	6.88861	3.69811	5.28866	6.60744	5.03218	4.24838	10.75	8.73575	5.71557	11.3408	8.20017	4.324	4.64342	5.69834	6.73221	3.88127
GSE25065	GSM615657	TNBC	RD	3.76876	5.07008	4.47428	7.11287	4.81803	7.11702	5.64134	5.32747	6.73671	8.15367	3.86071	6.57183	5.58535	5.64884	4.98925	7.62848	7.09078	7.14815	10.5205	8.4811	5.42137	4.94003	6.5145	6.85807	4.14931
GSE25065	GSM615658	TNBC	pCR	3.9361	4.14964	4.65048	6.85279	5.30413	6.73244	4.70832	4.83181	6.11703	8.41438	3.75591	6.16293	5.83358	5.36362	4.35344	8.52182	7.38997	6.20033	9.82839	7.98864	4.99817	5.07888	5.49648	6.81746	3.82558
GSE25065	GSM615660	TNBC	pCR	4.05201	5.82822	4.63191	6.33735	4.90972	7.73184	6.22362	5.2527	5.75729	6.74782	7.90534	10.4731	4.85191	5.8733	4.05533	6.59465	8.1739	7.28681	10.1296	9.53398	4.82498	5.08926	5.27354	6.44247	3.92578
GSE25065	GSM615661	TNBC	RD	3.75878	5.90513	5.9347	7.18641	6.73299	10.3909	9.03154	6.74083	7.38212	6.48422	5.87799	8.55717	7.55257	4.96695	5.22389	7.41172	9.17233	7.97384	10.0315	7.4673	4.99721	5.21007	8.04736	6.83719	4.05654
GSE25065	GSM615666	TNBC	RD	3.7298	4.17047	4.94623	6.50813	5.07593	9.71204	8.66561	6.59321	6.95493	9.52387	6.50139	8.97247	4.85401	5.26676	4.44384	7.54901	9.28723	7.04975	10.19	8.90531	5.25092	4.90539	5.52861	6.54126	4.04051
GSE25065	GSM615667	TNBC	RD	3.82907	4.22688	4.69353	6.88001	5.44668	7.74623	6.04431	4.97924	6.4824	9.31351	3.98849	6.60785	5.72759	5.05609	4.39529	8.53858	8.18312	7.41882	10.3318	8.12878	4.87553	4.89581	6.08811	8.15423	4.21827
GSE25065	GSM615668	TNBC	pCR	4.16815	5.21494	4.74928	6.98402	4.86664	7.6348	6.18172	5.45145	6.99674	8.22291	4.62888	8.22435	5.13068	5.48011	4.61163	7.80224	7.31963	7.85674	10.1943	9.52692	4.73219	4.86494	5.83794	6.62578	4.2157
GSE25065	GSM615671	TNBC	RD	3.62663	4.0502	4.60151	6.62589	5.00431	7.8345	5.84017	5.37571	5.57346	8.25877	3.71453	5.6991	5.023	5.47522	5.27815	7.8556	7.21392	7.29708	10.0903	9.08295	4.62392	4.82697	5.84217	7.14809	4.28129
GSE25065	GSM615672	TNBC	pCR	3.86317	4.08429	4.47365	6.98588	4.67683	8.48498	6.97407	5.95061	6.38873	8.85681	4.96297	7.83307	5.48827	5.21703	5.31786	6.94669	8.28486	6.33894	9.81587	7.5608	4.51691	4.99879	6.84716	6.20195	4.07939
GSE25065	GSM615674	TNBC	RD	3.85126	4.04528	5.11553	6.66355	5.87592	10.124	8.93918	5.62015	6.19202	7.99872	3.76494	6.17668	7.23062	5.19242	6.47549	8.48566	10.0406	8.16133	10.1876	7.65578	4.42622	4.86287	7.61244	6.24015	3.91517
GSE25065	GSM615677	TNBC	pCR	4.03235	6.67686	6.03215	7.24815	6.31299	9.38599	7.59233	6.36391	6.31344	6.45938	5.82426	9.06467	5.29693	6.04532	4.56053	8.06471	8.33395	6.52284	10.8091	8.64676	4.15302	5.00607	5.61519	6.83881	4.03121
GSE25065	GSM615680	TNBC	pCR	3.77132	6.26881	4.48301	6.65965	4.6069	8.83996	7.71837	6.19001	6.54428	6.93493	6.82737	9.75819	4.38575	5.38133	4.51672	8.03588	8.05406	6.29556	10.8279	10.2687	4.85749	4.95537	5.55071	6.34163	4.29806
GSE25065	GSM615681	TNBC	pCR	3.64692	5.68884	4.40871	6.14936	4.65034	9.26477	7.74763	5.72283	8.10657	6.59864	5.30393	8.17495	4.55392	5.37514	4.68332	8.35316	9.27376	8.26753	10.2471	9.56509	4.35397	4.7624	5.43557	6.31463	4.07861
GSE25065	GSM615687	TNBC	RD	3.82067	4.14973	5.94934	7.41118	6.34198	7.9738	5.20469	5.60477	6.22153	5.67678	5.82559	8.14533	5.36538	5.55515	4.22948	8.86671	7.77678	6.93735	9.44576	8.06412	4.19548	5.33239	7.81575	6.94727	4.9098
GSE25065	GSM615691	TNBC	RD	3.62848	5.65258	4.96853	7.05911	5.15521	7.56543	5.27184	5.25857	6.06696	8.03343	4.58338	6.66324	5.57291	5.18988	5.73708	8.64963	5.71495	6.67054	8.87751	9.03453	4.46541	5.73585	6.75481	6.19808	4.77932
GSE25065	GSM615694	TNBC	pCR	3.90891	4.15867	4.45489	6.82806	4.62893	9.20884	7.91442	6.1976	6.15711	6.93438	7.19467	9.26524	4.92626	5.76364	5.13897	8.44879	7.6499	5.99063	8.61269	8.00161	4.81021	5.03454	6.81341	6.18205	4.62858
GSE25065	GSM615696	TNBC	RD	4.07889	4.04007	5.58569	7.10364	5.83844	8.46825	6.21341	5.46285	5.86774	9.24227	4.01514	5.9793	4.79557	5.87433	4.35046	8.31078	8.27025	6.17583	9.82623	10.1337	4.74192	5.50892	6.27638	6.05037	4.50169
GSE25065	GSM615699	TNBC	RD	4.18536	4.46556	5.99946	7.05809	5.1767	8.00058	5.97193	5.26668	7.17696	7.86073	6.44015	8.70519	4.74256	5.72565	5.05436	8.58161	7.17345	6.18941	9.62208	9.40283	4.53712	5.14101	6.71854	5.90084	4.49045
GSE25065	GSM615707	TNBC	RD	3.76283	3.94209	6.09447	6.83088	5.43054	7.36693	5.25006	5.16317	6.80284	6.16476	3.93896	5.76472	6.47749	5.84664	4.53867	8.99439	6.22468	3.90257	10.663	9.32703	4.47949	4.96146	6.62638	6.22256	4.11322
GSE25065	GSM615712	TNBC	RD	3.93585	4.7036	4.27144	7.1185	4.67701	7.24514	4.74803	5.41274	6.3276	5.75509	6.61295	9.04056	5.40923	5.91629	6.80419	7.33258	6.2213	5.44562	9.21639	8.59559	5.39481	6.00456	5.95384	6.20171	4.34305
GSE25065	GSM615714	TNBC	RD	3.83022	4.21422	4.783	7.18582	5.08429	7.78375	5.51559	5.05816	6.5845	8.89069	7.78231	10.1795	5.08855	5.46791	5.86795	8.53239	8.87147	7.02349	10.3381	9.77979	5.20762	5.24099	6.05708	6.68175	4.4311
GSE25065	GSM615715	TNBC	RD	3.83431	4.06867	4.3404	6.39008	4.87737	9.31254	7.38106	5.4727	5.52962	7.75626	5.04016	7.568	5.19569	5.30775	6.34767	8.25379	8.3827	8.5392	10.3187	9.64022	4.38075	4.82098	5.79868	6.46459	3.97531
GSE25065	GSM615716	TNBC	RD	3.82228	4.94357	4.60339	6.23023	4.94317	9.25487	7.87084	5.43641	6.92733	9.27817	8.00735	10.7292	4.80036	5.29539	5.41632	8.56737	8.65024	7.37795	10.3907	9.92321	4.72791	4.76171	5.36326	6.87972	4.22242
GSE25065	GSM615727	TNBC	pCR	3.78058	4.02262	5.63651	6.74703	5.50063	8.63527	6.55226	5.14233	6.13649	7.62186	5.23538	8.35485	5.26785	5.17355	6.0725	7.94039	6.84763	6.0573	9.0269	7.78909	5.20056	5.26323	5.68017	7.34433	4.17619
GSE25065	GSM615733	TNBC	pCR	4.18081	5.18026	4.33209	7.12854	5.30614	8.70553	6.47684	5.19274	6.52571	6.80641	5.89807	9.84835	5.28393	5.51028	5.16658	6.34095	9.2094	6.77304	10.1946	8.3088	5.34471	5.19399	5.78668	6.78343	4.25554
GSE25065	GSM615739	TNBC	RD	3.61278	4.14432	5.04326	7.08194	5.57812	5.55232	3.87157	4.43708	8.03155	5.6945	5.22401	8.98701	5.00909	5.32354	5.22333	7.34226	7.7684	5.34716	10.6535	7.23935	6.13505	5.10693	9.87241	6.45167	4.11846
GSE25065	GSM615742	TNBC	pCR	3.82749	4.46733	4.39937	6.79515	5.08971	6.40507	4.49229	5.12438	6.79473	8.66801	3.84192	6.14954	5.86238	5.23198	4.79146	7.11594	7.01144	5.85237	7.92289	7.33838	5.69815	4.79223	6.09034	6.05185	4.50713
GSE25065	GSM615744	TNBC	pCR	3.80789	5.91186	6.1769	7.53377	7.54796	8.5539	6.13646	5.32532	6.86178	8.41229	7.86945	10.383	5.6885	5.48415	4.42217	8.60731	8.22921	6.11834	10.0565	7.16508	4.39966	4.92908	6.9877	6.64274	4.59316
GSE25065	GSM615751	TNBC	RD	3.86969	3.93318	4.83181	6.89563	5.22395	6.5486	4.97482	4.83404	6.36605	6.73792	4.38934	7.63347	6.2962	5.77076	4.91102	7.93749	6.68348	5.66723	10.1596	8.59559	5.34075	4.96232	6.10373	6.56778	4.56686
GSE25065	GSM615771	TNBC	RD	3.71064	3.90277	5.07271	6.59964	6.12871	8.42449	7.2513	5.97346	6.52604	9.07931	3.96806	5.9261	6.22011	5.07649	4.25541	9.07049	7.90994	8.42847	11.3534	10.6648	4.48694	4.59714	5.99841	6.61694	4.02677
GSE25065	GSM615773	TNBC	pCR	3.74246	4.71343	6.0488	7.21364	7.16381	8.85309	7.32502	5.62448	7.06545	9.38594	4.71125	7.97006	6.31562	5.31406	4.638	9.29792	8.05382	8.44171	11.0744	8.7997	4.76561	4.72456	5.6544	6.92621	4.11054
GSE25065	GSM615776	TNBC	RD	3.68952	4.0515	8.05243	7.89658	8.91845	8.4675	6.88147	5.7935	5.77582	8.29634	6.75467	9.08541	6.48979	5.27612	9.18953	10.0864	9.04312	8.88697	10.7336	8.6574	4.60783	4.98714	6.52261	7.49976	4.1054
GSE25065	GSM615780	TNBC	pCR	3.8402	5.07697	7.92832	7.90259	8.97622	9.91637	8.41761	6.65813	7.34589	9.25895	7.92181	9.82385	7.20662	6.00857	4.32012	9.80044	8.87354	9.04458	11.6156	8.86251	4.04559	4.48561	7.3206	7.13717	3.88412
GSE25065	GSM615784	TNBC	RD	3.69486	4.13191	7.2258	7.55756	9.21147	8.00891	5.56151	5.01585	6.3078	7.63143	6.6299	9.16703	6.52195	5.85426	4.72111	9.55388	8.43375	7.33697	10.9975	7.59609	4.8142	4.84083	5.86029	7.25928	4.23374
GSE25065	GSM615787	TNBC	RD	3.48405	4.13894	5.94221	6.38522	7.01021	7.78065	5.91815	4.7916	8.57317	9.73342	5.45847	8.85437	5.1591	5.47106	4.70186	8.93578	8.97407	8.66267	10.7434	8.9404	4.30515	4.71522	5.75378	6.15363	4.10194
GSE25065	GSM615793	TNBC	pCR	3.85168	3.8462	4.50698	6.43151	4.88957	8.71031	6.99119	6.10835	7.19306	5.729	3.74451	5.40258	4.35831	5.16036	4.34621	5.77279	5.9105	5.08295	10.9093	7.79689	4.36333	4.72561	5.39743	6.5945	4.2386
GSE25065	GSM615800	TNBC	RD	3.82508	4.38824	5.52082	7.31265	5.28493	8.7321	7.66714	6.00081	6.9141	8.79113	5.22215	8.82236	5.07555	5.90193	5.64899	7.74995	7.301	6.30869	10.1115	8.79433	5.84884	4.92829	6.23397	7.04627	4.42224
GSE25065	GSM615801	TNBC	RD	3.87449	4.27481	5.04043	7.66623	5.75456	6.92283	5.2489	5.19527	5.62428	6.72568	3.6118	6.21562	5.06316	4.97095	4.65266	8.12286	7.10578	5.50041	10.0799	7.29136	5.45169	5.06797	5.78039	6.42091	4.31415
GSE25065	GSM615804	TNBC	RD	3.77352	4.5088	5.06638	6.53794	4.96922	7.34815	5.21675	5.19931	6.38379	7.33908	5.31206	7.93758	5.46848	5.10705	4.77912	8.51445	8.13932	8.63552	11.625	7.4799	5.22168	4.89381	6.24636	6.139	4.57951
GSE25065	GSM615806	TNBC	RD	3.82852	4.37067	4.42157	7.41241	5.17196	7.35108	5.88812	5.21268	5.97638	8.73672	4.64441	7.68175	5.40991	5.49389	4.81588	8.31767	7.9903	6.45065	9.80827	7.69314	5.50394	4.97055	5.74107	6.88321	4.56217
GSE25065	GSM615812	TNBC	RD	4.13369	4.22624	5.09212	7.18179	6.23318	7.62181	5.90197	5.35723	6.14923	6.84761	4.16871	6.38746	5.51591	5.61402	4.3279	8.35339	8.99753	6.41678	10.4275	8.08909	5.32112	5.12812	6.27656	7.00717	4.17128
GSE25065	GSM615813	TNBC	RD	3.81884	6.13546	7.85368	7.96646	8.40516	9.13891	7.34318	5.768	6.62605	9.07048	6.65158	8.72774	6.75202	7.0154	4.64216	9.70412	9.40164	8.57903	11.4214	10.0919	4.25141	4.81207	7.08903	6.63673	3.8772
GSE25065	GSM615823	TNBC	RD	3.71823	3.74491	7.40839	8.0703	7.99896	10.933	9.12363	7.08559	6.48531	6.80707	4.25365	6.08275	7.41798	6.31409	4.23285	9.1112	8.91694	6.74757	11.2604	8.00315	4.43074	5.03567	6.69071	6.80387	4.06314
GSE25065	GSM615824	TNBC	pCR	3.6988	4.98232	7.35071	8.31014	9.10589	9.79263	7.56888	6.41497	6.43545	8.26811	8.86837	10.5395	7.70141	5.66299	4.32196	9.77968	8.4105	8.39047	11.0775	8.53662	5.04399	4.99069	6.35444	7.39588	4.37504
GSE25065	GSM615827	TNBC	RD	3.91698	4.14107	7.95427	7.91677	8.37395	8.12633	6.90502	5.553	6.74663	9.55871	4.33368	6.93623	5.70347	7.0004	4.44438	9.68787	8.49137	7.83002	11.8368	7.70852	5.01781	5.18158	6.20569	6.99503	4.26614
GSE25065	GSM615828	TNBC	RD	3.8242	4.21434	8.60269	8.99468	9.64069	7.40881	5.21851	5.34311	6.04258	7.34769	4.69774	8.00114	5.39126	6.29332	4.45218	8.38053	8.04085	6.92226	11.2038	7.49051	5.20381	4.91009	5.97241	6.87857	4.2816

## Sheet: Fig5H
Witkiewicz_et_al signature genes																Juul_et_al signature genes											Lim_et_al signature genes
GEO	Sample	Subtype	Response	DEK	LBR	BCAM	FOXA1	SLC22A5	ANXA9	ANXA9_1	METRN	YEATS2	DONSON	BCAM_2		GEO	Sample	Subtype	Response	BUB1B	TTK	UGCG	AURKB	COL4A3BP	UGCG_1		GEO	Sample	Subtype	Response	CCL5_1	TGFBI	EDNRB_1	EDNRB_2	CCL5_2	CSF2RB	CCL20	SELE	IL2RA_1	EDNRB_3	GZMB	CD1A	IL2RA_2	FCER1A	CCL8	CD7_1	CD7_2	CLEC4E	IL17B
GSE25055	GSM615098	TNBC	RD	8.88711	7.57267	5.96317	5.22716	6.45464	5.14509	5.56691	6.27859	6.24966	5.44505	7.21212		GSE25055	GSM615098	TNBC	RD	8.30475	6.9243	7.30497	7.77559	5.44278	5.1637		GSE25055	GSM615098	TNBC	RD	6.7144	9.1462	4.87528	3.32002	7.9165	6.36405	4.32984	3.93528	4.96651	4.22121	4.92653	6.0782	6.52966	3.56579	7.65817	5.75579	3.93776	5.53725	4.62077
GSE25055	GSM615099	TNBC	pCR	10.2572	8.12604	5.84786	5.17785	6.18432	4.69407	5.46662	5.97418	6.24344	5.6477	7.21419		GSE25055	GSM615099	TNBC	pCR	8.07914	6.93928	7.66819	6.49072	5.90388	5.20389		GSE25055	GSM615099	TNBC	pCR	6.8773	8.88268	5.09604	3.17527	8.19854	6.67274	4.08305	3.80608	3.93192	4.10015	4.85896	6.33726	6.15637	3.65673	6.74375	5.80816	4.02869	5.68294	3.95377
GSE25055	GSM615101	TNBC	RD	10.5748	8.51604	6.04347	5.0268	6.47181	4.81589	5.26908	5.80182	6.23673	6.25772	7.31957		GSE25055	GSM615101	TNBC	RD	7.95659	7.33755	7.60311	6.77148	5.8808	5.74292		GSE25055	GSM615101	TNBC	RD	5.51281	7.82831	5.06465	3.10706	6.5872	6.55008	4.21287	4.07683	4.15354	4.22101	4.79666	6.0599	6.11431	3.57322	5.81964	5.65542	3.82616	5.79408	3.89694
GSE25055	GSM615102	TNBC	RD	9.05987	8.02987	6.81283	5.60451	6.18311	5.24044	5.79131	7.71484	6.40752	4.96067	7.99372		GSE25055	GSM615102	TNBC	RD	7.34915	6.94294	7.76586	6.2237	5.62451	5.12287		GSE25055	GSM615102	TNBC	RD	4.58822	8.48965	5.06236	3.26314	6.12925	6.10499	6.00272	3.6876	4.09325	3.91146	4.60244	6.65866	6.40796	3.92754	5.43217	5.75724	4.18385	5.5427	4.26674
GSE25055	GSM615103	TNBC	RD	8.07832	6.75989	6.92412	8.63943	7.09694	6.04499	6.34437	7.86887	5.19592	4.31019	8.03596		GSE25055	GSM615103	TNBC	RD	6.52414	4.65527	10.4728	6.05845	6.44657	8.59452		GSE25055	GSM615103	TNBC	RD	4.63389	8.70251	4.92245	3.21036	5.59628	5.50947	4.37362	3.82218	4.2255	4.26676	4.36242	6.63028	6.23872	3.82408	5.45641	5.63232	3.96032	5.74121	4.09883
GSE25055	GSM615104	TNBC	RD	8.83107	6.15188	6.72105	6.18837	6.07125	5.83566	5.3765	6.95645	5.69921	4.89423	7.95107		GSE25055	GSM615104	TNBC	RD	6.52397	5.3164	7.07587	6.03186	5.44947	4.9389		GSE25055	GSM615104	TNBC	RD	5.65565	7.64428	5.60746	3.63872	6.39106	6.25464	4.49211	3.80801	4.26878	4.71829	4.5043	6.60351	6.51694	3.74025	5.51113	5.63823	4.06449	5.92644	4.21098
GSE25055	GSM615106	TNBC	RD	8.5211	7.12089	7.09357	6.04558	6.03859	4.92615	5.41651	6.35776	5.88189	5.53157	8.00282		GSE25055	GSM615106	TNBC	RD	7.02888	5.53018	7.11453	5.79124	5.86899	5.03602		GSE25055	GSM615106	TNBC	RD	5.14071	9.63516	5.24011	3.43076	5.59143	5.96831	4.6338	3.52895	4.25566	3.92123	4.24373	6.68876	6.38194	3.60506	5.55154	5.52091	4.11266	5.80938	4.21794
GSE25055	GSM615107	TNBC	RD	8.70296	6.73721	6.77076	5.89201	5.94535	5.13348	5.46942	6.21089	7.1017	4.6744	8.24825		GSE25055	GSM615107	TNBC	RD	6.65014	5.43305	7.92124	5.55231	5.70258	5.27805		GSE25055	GSM615107	TNBC	RD	8.00581	9.28395	5.06567	3.12865	8.08826	8.14566	5.51356	3.83295	4.1793	3.88011	4.80313	6.18846	6.17804	3.55919	8.0373	5.85374	4.41682	5.4059	4.22844
GSE25055	GSM615109	TNBC	RD	8.82083	7.75969	6.52752	5.7491	6.31404	5.06514	5.67744	6.73215	6.84473	5.3644	7.3566		GSE25055	GSM615109	TNBC	RD	8.09503	6.35854	7.57892	6.2253	5.70576	5.66637		GSE25055	GSM615109	TNBC	RD	5.64169	9.17733	4.95262	3.16378	6.80639	5.98789	4.70574	3.96951	4.07848	4.0003	4.91581	6.15995	6.0645	3.6094	7.28249	5.78636	4.05297	5.45323	3.93156
GSE25055	GSM615110	TNBC	pCR	8.81042	7.61405	6.9926	5.96582	6.06753	5.23666	5.75618	6.13246	7.39387	4.87465	7.99117		GSE25055	GSM615110	TNBC	pCR	7.16092	6.17082	7.04699	5.68294	5.42425	5.57		GSE25055	GSM615110	TNBC	pCR	5.05367	8.64263	5.24536	3.27472	6.0681	6.33626	4.7048	4.03087	4.11027	4.20119	4.3989	7.0474	6.26947	3.70321	5.84048	5.94539	4.22291	5.93619	3.97312
GSE25055	GSM615111	TNBC	RD	7.97324	7.47072	6.24248	5.20025	6.66101	4.83287	5.64696	6.65467	6.41322	4.25992	7.23613		GSE25055	GSM615111	TNBC	RD	6.66832	7.13049	7.6493	6.37168	5.63808	5.33113		GSE25055	GSM615111	TNBC	RD	4.65741	7.4529	5.41742	3.68107	5.63927	6.43478	4.49739	3.72693	3.99332	4.91256	4.57304	6.74483	6.36564	3.5819	6.21091	5.8561	4.02795	6.27174	4.02646
GSE25055	GSM615112	TNBC	RD	8.93961	8.73519	6.24565	5.01786	6.20975	4.9537	5.11247	7.01282	6.23814	6.16755	7.46631		GSE25055	GSM615112	TNBC	RD	8.67256	7.24625	9.29814	7.14882	6.02614	6.87377		GSE25055	GSM615112	TNBC	RD	7.15509	9.81619	5.1973	3.17078	8.42399	5.90955	4.39616	3.66499	4.14043	4.29912	5.1473	5.96898	6.04849	3.48192	7.56759	5.70466	4.16688	5.51206	4.11641
GSE25055	GSM615113	TNBC	RD	9.28078	7.99748	6.38644	6.87068	6.54844	5.40392	5.47575	5.89503	5.70675	4.00745	7.67831		GSE25055	GSM615113	TNBC	RD	7.94852	6.37106	7.05808	6.5129	5.73609	4.45066		GSE25055	GSM615113	TNBC	RD	4.57298	7.01273	5.223	3.25718	5.59149	6.37161	6.66337	3.7781	4.11852	4.32957	4.64189	6.87569	6.42224	3.77457	5.79192	5.83908	4.17286	6.40444	4.27764
GSE25055	GSM615115	TNBC	RD	9.47005	7.01744	6.45539	5.65711	6.6332	4.93609	5.323	6.52693	5.82622	4.59527	7.86607		GSE25055	GSM615115	TNBC	RD	6.77745	4.66289	6.84831	5.81283	5.63581	4.68625		GSE25055	GSM615115	TNBC	RD	5.26576	8.21097	5.40247	3.8486	6.55878	6.03026	4.49176	3.73403	4.14924	4.27985	4.43246	6.20005	6.26221	3.76713	7.72186	6.00853	4.08603	5.5703	4.24211
GSE25055	GSM615116	TNBC	RD	9.1391	7.31309	6.22387	6.07134	6.0721	5.24354	5.55917	6.59775	6.07877	4.83495	7.56797		GSE25055	GSM615116	TNBC	RD	7.08158	5.64977	7.58207	6.00943	5.81647	5.3999		GSE25055	GSM615116	TNBC	RD	6.29737	8.55278	5.23983	3.42085	7.67306	6.5846	4.52574	3.96939	4.1928	4.49434	4.54496	6.44794	6.35441	3.68931	5.9459	5.89397	4.04862	5.77973	4.11861
GSE25055	GSM615135	TNBC	RD	7.47278	6.28289	6.54216	7.29639	6.73366	5.09852	5.84281	7.8515	5.56807	4.68264	7.9716		GSE25055	GSM615135	TNBC	RD	6.54081	4.25708	7.75256	5.69062	6.45775	4.71163		GSE25055	GSM615135	TNBC	RD	4.62306	8.61964	5.17344	3.23064	5.71974	5.99609	5.88746	3.77369	4.1702	4.38162	4.36745	6.2962	6.18849	3.70953	5.95384	5.76428	4.35314	5.67743	4.25768
GSE25055	GSM615136	TNBC	RD	9.85803	8.01299	6.64218	5.88684	6.82316	5.26119	5.15694	5.89309	7.09976	5.55557	7.6415		GSE25055	GSM615136	TNBC	RD	7.82119	6.82535	6.72423	6.85232	5.49136	4.61042		GSE25055	GSM615136	TNBC	RD	5.27707	7.39604	5.00403	3.17152	6.33644	5.85824	5.40368	3.62733	4.28646	3.8141	4.70203	5.69107	6.12783	3.80111	7.22957	5.7642	4.21846	5.28299	4.07442
GSE25055	GSM615139	TNBC	pCR	9.216	7.4338	6.43222	7.51529	6.02083	4.93487	5.51575	6.5732	6.23661	6.69243	7.45461		GSE25055	GSM615139	TNBC	pCR	6.74682	6.33635	7.70738	6.35994	5.89216	5.7043		GSE25055	GSM615139	TNBC	pCR	5.43653	8.57214	5.06244	3.10799	6.13251	6.00464	7.8896	3.82973	4.06733	4.11699	4.42	6.41027	6.15395	3.56496	5.44714	5.61917	3.94114	5.68125	3.9764
GSE25055	GSM615140	TNBC	pCR	8.02443	7.08466	6.62841	5.80948	6.27376	5.81331	6.89707	6.07963	6.61561	5.3272	7.48937		GSE25055	GSM615140	TNBC	pCR	6.68517	4.91481	6.99076	6.08963	5.42276	5.25334		GSE25055	GSM615140	TNBC	pCR	6.43221	9.05869	5.03287	3.40309	7.5784	6.21425	4.57105	3.88837	4.05225	4.13271	4.41728	6.4325	6.09854	3.62374	6.58056	5.8054	4.26968	5.81946	4.19564
GSE25055	GSM615141	TNBC	RD	9.15959	7.5265	6.87267	5.67555	5.90017	5.19653	5.21635	7.19637	6.32923	4.76569	7.9479		GSE25055	GSM615141	TNBC	RD	6.47873	5.42947	7.58506	5.77284	5.88825	5.57714		GSE25055	GSM615141	TNBC	RD	7.0219	8.74993	5.17189	3.37078	8.2648	6.80346	4.04131	4.13069	4.64564	3.92405	4.80133	6.18336	6.45922	3.64259	7.41412	6.00015	4.34464	5.5687	6.0859
GSE25055	GSM615145	TNBC	RD	7.9783	7.85414	6.79745	6.16018	6.71088	5.50129	5.66808	6.81243	5.19353	4.68672	7.69937		GSE25055	GSM615145	TNBC	RD	7.27233	5.15054	9.57292	5.82877	5.42314	8.00533		GSE25055	GSM615145	TNBC	RD	5.96983	9.81165	4.94007	3.2741	6.96638	5.51742	7.58903	3.44928	4.24539	3.84974	4.69507	6.61807	6.36714	3.7409	6.77284	5.93178	3.97433	5.54526	4.21538
GSE25055	GSM615146	TNBC	pCR	9.66302	7.56829	5.93703	5.31359	6.04923	4.79428	5.25947	5.92339	7.04113	4.35536	7.52629		GSE25055	GSM615146	TNBC	pCR	7.14562	6.46247	7.63593	6.05896	5.91182	5.78712		GSE25055	GSM615146	TNBC	pCR	6.02134	8.37943	5.16388	3.33358	7.51156	6.78198	4.06164	3.77213	4.59152	4.30986	4.63374	5.65708	6.17196	3.56444	6.48101	5.34902	3.84317	5.40284	4.06759
GSE25055	GSM615148	TNBC	RD	9.19886	7.4597	6.2862	5.72445	6.15376	5.10108	5.77969	6.39891	5.59197	4.18466	7.41482		GSE25055	GSM615148	TNBC	RD	6.53401	5.94797	7.34976	5.66297	5.91818	4.98358		GSE25055	GSM615148	TNBC	RD	7.29549	9.71322	4.99267	3.26636	8.51188	7.27264	5.029	4.15597	4.48016	4.52578	4.73325	7.11686	7.17445	3.79642	8.35031	6.00567	4.0524	6.28486	3.93574
GSE25055	GSM615149	TNBC	RD	8.27162	6.56935	6.43194	5.67365	7.22031	4.98178	5.44186	5.87208	6.79247	4.7398	7.54525		GSE25055	GSM615149	TNBC	RD	6.91247	6.1668	7.53302	5.68747	6.2299	5.47806		GSE25055	GSM615149	TNBC	RD	5.48059	8.5913	5.40063	3.29463	6.42293	5.74667	4.19084	3.64422	4.18679	3.8654	4.2894	5.97613	6.04838	3.64272	5.58218	5.69068	4.12695	5.29742	3.94019
GSE25055	GSM615151	TNBC	RD	9.4727	7.28568	6.57268	6.01988	6.08	5.37565	5.51434	6.02325	6.78349	5.62181	7.82818		GSE25055	GSM615151	TNBC	RD	6.96572	5.80538	7.24068	6.31454	5.98556	5.63366		GSE25055	GSM615151	TNBC	RD	5.47134	10.1613	5.2995	3.33054	6.85967	5.7638	4.4656	3.69233	4.60726	4.54016	4.84892	6.84264	6.11274	3.6565	7.02371	5.81692	4.27001	5.56005	3.98418
GSE25055	GSM615152	TNBC	RD	10.0515	8.99483	6.29508	5.95021	6.59178	4.84428	5.38064	6.95687	6.43371	5.56457	7.69887		GSE25055	GSM615152	TNBC	RD	8.46384	5.98917	7.06898	6.27433	5.8875	4.85001		GSE25055	GSM615152	TNBC	RD	5.043	7.21599	5.23128	3.24595	6.22133	6.17554	3.9411	3.90748	4.41477	4.39113	4.34305	6.05796	6.48293	3.56031	7.04616	5.43893	3.82503	5.4768	4.21144
GSE25055	GSM615154	TNBC	pCR	8.80386	7.92504	6.51954	5.82494	5.73348	4.91458	5.52282	6.38294	6.58943	5.04456	7.66431		GSE25055	GSM615154	TNBC	pCR	7.06783	5.16457	7.83894	6.03256	5.7569	5.42193		GSE25055	GSM615154	TNBC	pCR	6.77284	8.28386	5.2815	3.31617	7.51577	6.32288	4.77025	3.92774	4.47763	3.96889	5.30971	6.65728	6.38918	3.95211	6.59816	6.52501	4.58134	5.65169	3.96601
GSE25055	GSM615156	TNBC	RD	9.57078	7.02176	6.44899	5.5572	5.83268	5.06612	5.33823	6.80342	7.05915	5.67965	8.02882		GSE25055	GSM615156	TNBC	RD	7.30011	5.55199	7.67676	6.06892	5.60213	5.12905		GSE25055	GSM615156	TNBC	RD	5.50582	9.14566	5.22698	3.31632	6.68995	6.05658	5.59539	3.86374	4.46464	3.91264	4.6331	6.00708	5.88665	3.67861	6.43647	5.44484	4.1261	5.61783	4.71034
GSE25055	GSM615160	TNBC	RD	8.8207	8.81303	6.46235	5.28959	6.0757	5.01173	5.46282	6.37401	5.83338	5.87634	7.43784		GSE25055	GSM615160	TNBC	RD	8.04096	6.0608	7.18873	6.4476	5.78588	5.10242		GSE25055	GSM615160	TNBC	RD	6.67504	9.08799	5.18949	3.19014	8.00077	6.80588	4.15145	3.97931	4.1376	4.24523	5.46954	6.109	6.39674	3.63091	8.38448	5.71209	4.04972	5.37829	3.91077
GSE25055	GSM615161	TNBC	RD	8.17794	6.36702	7.32111	9.0751	7.03754	5.80954	6.43459	8.65588	5.51617	4.46511	8.93983		GSE25055	GSM615161	TNBC	RD	6.75904	4.81392	9.39069	5.53955	6.3391	7.50451		GSE25055	GSM615161	TNBC	RD	5.57497	8.44163	5.10261	3.27547	6.75566	5.9887	4.16914	3.6703	3.88655	4.23599	4.45253	5.99737	5.99154	3.56494	5.79989	5.41469	3.91566	5.50525	4.19432
GSE25055	GSM615164	TNBC	pCR	10.997	7.39433	6.55244	5.97909	6.47934	4.9829	5.50865	6.04613	5.59821	6.75389	7.78048		GSE25055	GSM615164	TNBC	pCR	8.41012	7.11133	7.41772	7.5497	5.68551	4.94499		GSE25055	GSM615164	TNBC	pCR	4.78097	8.85142	5.38732	3.62784	5.9912	5.90829	4.2822	3.73539	3.90997	4.86441	4.41155	6.21803	6.11981	3.83758	5.70222	5.39846	3.82098	5.54575	3.93337
GSE25055	GSM615167	TNBC	pCR	7.91828	6.26181	6.79137	6.02335	6.56677	4.86091	6.01387	6.84058	5.82969	3.9871	8.23723		GSE25055	GSM615167	TNBC	pCR	6.28685	4.53145	7.68374	5.7809	6.12637	4.61892		GSE25055	GSM615167	TNBC	pCR	5.49122	8.1008	5.71117	3.63816	6.72156	5.67779	4.4577	3.51623	4.31752	4.31762	4.42002	6.26783	6.41521	3.77786	5.53709	5.44738	4.33911	6.10796	4.85918
GSE25055	GSM615169	TNBC	RD	8.83088	8.00532	6.43464	5.88671	6.20776	5.33799	5.83254	6.32714	6.18524	4.52231	7.55203		GSE25055	GSM615169	TNBC	RD	6.2443	5.369	7.93398	5.69021	6.18186	5.24385		GSE25055	GSM615169	TNBC	RD	7.89868	10.4098	5.26882	3.36835	9.08087	7.46951	4.43837	4.49134	4.18077	4.30978	5.10171	6.75844	6.86711	4.03205	7.05915	5.9967	4.41679	5.91959	4.08998
GSE25055	GSM615171	TNBC	pCR	9.34604	8.12469	6.35893	5.87369	5.85056	4.62895	5.08049	5.96602	6.38047	4.37429	7.60691		GSE25055	GSM615171	TNBC	pCR	6.3909	4.49867	8.7411	5.3407	6.26588	6.48833		GSE25055	GSM615171	TNBC	pCR	9.17756	9.8127	5.43522	3.59419	10.0474	9.32303	4.70977	3.99698	4.32537	4.30072	6.7132	6.36951	6.40738	3.63849	10.5157	6.2321	4.451	5.82786	4.03949
GSE25055	GSM615175	TNBC	pCR	8.54585	7.15281	6.203	5.92055	6.39855	4.90616	5.48726	6.34914	5.78072	5.27455	7.38072		GSE25055	GSM615175	TNBC	pCR	6.94901	5.38526	8.19195	5.95574	6.21296	5.93707		GSE25055	GSM615175	TNBC	pCR	8.42829	11.8984	5.42395	3.39829	9.623	7.55761	6.4012	4.05151	4.23324	4.53356	6.08628	6.36615	6.4323	3.78914	7.21589	6.06832	4.39076	5.95141	4.06592
GSE25055	GSM615181	TNBC	pCR	8.73732	6.73819	6.33808	6.48148	5.72528	5.51546	5.80266	5.92922	6.01029	5.46309	7.65495		GSE25055	GSM615181	TNBC	pCR	7.16405	4.98219	6.71167	6.71499	5.452	4.72078		GSE25055	GSM615181	TNBC	pCR	6.83788	9.55454	5.19379	3.15341	7.85516	7.43983	4.30739	3.67279	4.42726	3.99476	5.94345	6.5428	6.48519	3.89453	10.1944	5.99672	4.27747	5.14097	4.05526
GSE25055	GSM615182	TNBC	RD	7.84554	6.97839	6.9088	8.48677	8.11668	5.24817	5.5542	7.27259	5.41716	4.41644	8.27807		GSE25055	GSM615182	TNBC	RD	6.57684	4.40457	8.12531	5.8478	5.79391	5.9994		GSE25055	GSM615182	TNBC	RD	5.18402	7.03363	4.79363	3.0888	5.94475	5.64992	4.48074	3.5896	4.0792	3.95456	4.57514	6.05546	5.87595	3.65925	5.55303	5.62597	4.02199	5.16986	4.23931
GSE25055	GSM615185	TNBC	RD	8.81456	6.87748	6.44649	5.99238	6.50332	5.45187	6.08609	6.48578	5.56516	4.03676	7.68119		GSE25055	GSM615185	TNBC	RD	6.40351	5.56569	6.31382	6.20728	5.60746	4.83465		GSE25055	GSM615185	TNBC	RD	5.74324	8.75761	5.36993	3.11526	7.67806	7.34129	4.87076	4.02918	4.5071	4.3361	5.46467	7.15104	6.94672	4.0459	10.3289	6.28945	4.63138	5.9912	4.42095
GSE25055	GSM615188	TNBC	RD	8.05743	6.82551	7.02121	8.15869	6.95425	6.96764	8.29567	7.97769	6.24618	5.40079	9.36652		GSE25055	GSM615188	TNBC	RD	6.78027	5.0506	8.28797	6.71934	6.02857	6.26463		GSE25055	GSM615188	TNBC	RD	6.48709	7.63288	4.63649	3.18562	7.57515	5.27183	4.25358	3.51259	4.71017	3.10031	4.96565	5.54692	5.9108	3.38164	6.74323	5.99476	4.69469	4.66009	4.33018
GSE25055	GSM615190	TNBC	RD	8.91252	7.98519	6.66609	6.06934	6.15357	5.06794	5.35584	6.47526	6.89355	5.14459	7.82306		GSE25055	GSM615190	TNBC	RD	6.86652	5.1203	6.74574	6.05946	5.22409	4.96653		GSE25055	GSM615190	TNBC	RD	6.30049	8.74667	5.91929	4.01014	7.39716	7.35502	4.29324	3.685	4.26893	4.63732	5.04515	6.5915	6.17891	4.02358	6.3093	6.09357	4.43877	5.18127	4.30548
GSE25055	GSM615193	TNBC	pCR	9.31767	8.09703	6.04427	6.04545	5.77766	5.06321	5.00472	5.94675	5.84742	4.4373	7.52248		GSE25055	GSM615193	TNBC	pCR	5.9071	4.28976	9.05121	5.86159	6.45636	6.97927		GSE25055	GSM615193	TNBC	pCR	8.7343	9.42729	6.63312	4.10674	9.36026	8.44258	4.3068	5.16954	4.85007	5.47498	5.17647	4.88968	5.7528	4.81635	6.70741	5.97787	5.38892	4.73963	4.43746
GSE25055	GSM615195	TNBC	RD	8.82653	7.27242	6.43133	6.32463	6.17838	5.51111	5.48393	5.56913	6.21884	4.73009	7.55098		GSE25055	GSM615195	TNBC	RD	7.5825	5.4015	6.99897	6.73576	5.19398	4.86926		GSE25055	GSM615195	TNBC	RD	6.78345	8.212	5.0021	3.07697	8.21774	7.49161	4.62521	3.65237	4.29246	4.176	5.41234	6.48631	6.76132	3.8324	9.83734	6.0167	4.64707	6.04859	4.09274
GSE25055	GSM615197	TNBC	RD	7.59389	6.91242	6.34539	8.50366	7.72784	5.30331	5.32786	6.82595	4.96086	4.98438	7.37092		GSE25055	GSM615197	TNBC	RD	6.32232	4.15498	7.66259	5.46456	6.08366	5.34231		GSE25055	GSM615197	TNBC	RD	5.53595	7.67537	5.20151	3.28642	6.5991	6.08681	4.18965	3.68577	3.88392	4.1845	4.50029	6.11238	6.01805	3.45198	5.48067	5.67767	4.17244	5.11583	4.24638
GSE25055	GSM615211	TNBC	pCR	8.74316	8.12685	6.26025	5.08342	5.59107	5.66651	5.39359	6.25321	6.28185	4.28586	7.35377		GSE25055	GSM615211	TNBC	pCR	6.76646	5.80834	7.01123	7.03455	5.41996	4.7286		GSE25055	GSM615211	TNBC	pCR	7.27306	7.99374	5.19664	3.19441	8.31033	6.97482	4.64148	3.65403	4.11336	4.12803	5.48082	6.26327	5.95715	3.83589	6.37548	6.30462	4.58359	4.97742	4.49764
GSE25055	GSM615212	TNBC	pCR	8.65814	7.79657	6.33268	6.09435	6.16367	5.05209	5.15671	7.05908	6.13487	4.69593	7.46891		GSE25055	GSM615212	TNBC	pCR	6.63133	5.37698	7.18294	6.60619	5.43665	4.83097		GSE25055	GSM615212	TNBC	pCR	5.78537	8.05273	5.13667	3.08127	6.74474	7.16932	4.16639	3.66548	4.25947	3.93687	5.03261	5.92863	6.10488	4.43474	5.99059	5.75266	4.20266	5.24093	4.36349
GSE25055	GSM615213	TNBC	pCR	9.56843	6.68056	6.30767	6.08263	5.97928	5.21915	5.25837	5.26759	6.5054	4.9814	7.70139		GSE25055	GSM615213	TNBC	pCR	6.49626	5.3599	6.61531	6.08283	5.33117	5.09512		GSE25055	GSM615213	TNBC	pCR	5.80405	10.2874	5.11472	3.22027	6.75915	7.48998	7.17015	3.70289	3.98429	3.91853	4.52098	6.08189	5.82333	3.78316	6.0412	5.80278	4.09324	5.37476	4.08812
GSE25055	GSM615215	TNBC	pCR	7.73042	7.47132	6.85719	8.51472	6.46142	5.74808	5.63097	5.97444	6.07872	6.33783	9.10562		GSE25055	GSM615215	TNBC	pCR	6.67921	4.99323	7.58749	6.01336	5.69421	5.4212		GSE25055	GSM615215	TNBC	pCR	4.54545	7.01193	5.14822	3.25651	5.17272	5.31386	4.16183	3.57929	4.01794	3.97703	4.52739	6.11174	6.32567	3.52478	5.5693	5.74017	4.05265	5.22536	4.06592
GSE25055	GSM615218	TNBC	RD	8.29463	8.1769	6.51843	5.87323	6.25286	5.10719	5.49293	6.36886	5.49251	5.06256	7.56131		GSE25055	GSM615218	TNBC	RD	6.6429	5.46737	6.63209	7.00001	5.72502	5.43722		GSE25055	GSM615218	TNBC	RD	6.34546	9.46984	5.5175	3.19066	7.46412	9.8288	6.31707	3.74866	4.48878	4.30026	5.09618	6.50083	6.55629	4.0981	7.50083	5.98545	4.44835	5.88405	4.25676
GSE25055	GSM615223	TNBC	RD	8.54297	8.4917	7.07175	6.32754	5.9612	5.07854	5.2135	6.24482	5.83472	4.57445	7.68119		GSE25055	GSM615223	TNBC	RD	6.57477	5.48998	5.58856	6.11083	6.08413	4.75138		GSE25055	GSM615223	TNBC	RD	7.2795	10.2846	5.38381	3.14318	7.59293	9.74027	5.28367	3.65951	4.3477	4.30696	5.5427	6.59044	5.89044	4.49277	5.98132	6.1637	4.45831	5.78305	4.7831
GSE25055	GSM615225	TNBC	RD	8.3652	8.01372	6.76654	5.82297	5.87938	5.55222	5.38103	6.89815	5.48033	5.93222	6.99443		GSE25055	GSM615225	TNBC	RD	8.16349	5.07056	7.15295	7.32384	5.37907	5.35868		GSE25055	GSM615225	TNBC	RD	5.94348	8.3565	5.03844	3.2091	7.31382	5.97532	5.373	3.90578	5.29894	4.09133	5.22797	5.89399	6.46511	3.81409	6.28533	6.39317	4.34568	5.27218	4.07043
GSE25055	GSM615229	TNBC	RD	7.17458	6.9012	6.93213	7.72257	6.92974	5.41267	5.84452	7.10512	5.46542	4.01302	8.05568		GSE25055	GSM615229	TNBC	RD	5.79909	4.57713	7.70786	5.2568	6.11463	5.37358		GSE25055	GSM615229	TNBC	RD	6.3456	7.75379	5.20445	3.45546	7.5735	7.43651	4.37121	3.94644	5.16462	4.16538	5.40051	5.99388	6.15804	4.44772	5.59623	6.21428	5.32109	5.46314	4.46559
GSE25055	GSM615240	TNBC	pCR	8.47196	7.46151	5.98553	6.17326	6.56708	5.05168	5.01768	6.52372	6.44689	5.10944	7.33209		GSE25055	GSM615240	TNBC	pCR	8.21139	5.64634	6.61994	8.38294	5.44581	4.62345		GSE25055	GSM615240	TNBC	pCR	5.43181	7.16917	5.3553	3.53899	6.9509	6.04357	4.50328	3.9294	4.29559	4.14514	5.0598	5.82028	6.2822	4.01268	6.26852	6.0201	4.33782	5.28973	4.51349
GSE25055	GSM615242	TNBC	pCR	7.95096	8.07211	6.05772	6.66165	6.32345	5.40946	5.57027	6.31825	6.23918	4.6397	6.78427		GSE25055	GSM615242	TNBC	pCR	7.48163	5.72853	6.86039	6.64067	5.22119	5.10918		GSE25055	GSM615242	TNBC	pCR	5.93643	9.73596	5.20093	3.32078	7.21892	6.33717	5.11437	3.61391	4.32525	3.98627	5.28311	5.71724	6.41838	3.67634	7.54492	6.20139	4.76013	5.29431	4.17656
GSE25055	GSM615244	TNBC	RD	8.81821	6.1406	6.00931	5.90938	6.22777	5.20883	5.31273	6.55575	6.32632	4.52624	7.42777		GSE25055	GSM615244	TNBC	RD	6.16953	4.3732	6.31424	6.26734	5.35857	4.85454		GSE25055	GSM615244	TNBC	RD	5.67503	8.89668	5.2245	3.80888	7.24157	6.44966	4.97307	4.00282	4.34427	4.15857	5.16532	6.68147	6.72667	3.98284	6.93075	6.34075	4.42296	5.76063	4.32125
GSE25055	GSM615250	TNBC	RD	7.62975	5.91274	6.84076	7.59431	7.36914	5.88699	5.67528	7.07502	5.53384	4.98365	7.3117		GSE25055	GSM615250	TNBC	RD	6.72241	4.52569	8.37054	6.13165	6.18074	6.71436		GSE25055	GSM615250	TNBC	RD	5.93917	7.20807	4.93428	3.42545	6.64962	5.32276	4.75806	3.711	4.54368	3.55238	4.47938	6.02065	5.99434	3.76941	5.4332	5.80436	4.45245	4.87791	4.62719
GSE25055	GSM615251	TNBC	RD	8.73126	7.49519	5.94814	5.07535	5.8012	5.06407	4.89571	6.38931	6.68418	4.31942	7.22243		GSE25055	GSM615251	TNBC	RD	6.76352	6.09824	7.15904	6.1429	5.35845	5.71276		GSE25055	GSM615251	TNBC	RD	9.93974	11.019	6.0287	4.52973	10.6579	8.46417	4.09903	3.5558	4.92837	4.34285	8.52689	5.95996	6.64887	3.70557	10.0452	7.26099	5.07975	5.15628	4.01951
GSE25055	GSM615255	TNBC	RD	8.16698	7.24276	6.03191	5.58905	5.8911	5.24485	5.23798	7.5487	6.5308	5.81836	7.40495		GSE25055	GSM615255	TNBC	RD	7.06371	5.80219	6.27031	7.55011	5.39944	4.23357		GSE25055	GSM615255	TNBC	RD	6.6239	9.20563	5.49356	3.1226	7.88979	6.68265	4.1475	4.59037	5.23476	4.42034	5.03928	5.84259	6.76896	3.62151	6.80847	5.45814	3.97488	5.47315	4.11347
GSE25055	GSM615263	TNBC	pCR	7.51165	6.15516	6.59722	7.60916	7.08598	5.90375	5.61059	6.96591	5.07574	4.39267	7.95185		GSE25055	GSM615263	TNBC	pCR	5.92167	4.32544	7.77727	6.00277	6.24312	5.86402		GSE25055	GSM615263	TNBC	pCR	5.38416	7.63341	5.24445	3.05888	6.32057	6.81155	4.29426	3.65918	4.41856	3.78784	4.84852	6.23207	5.80264	3.83021	5.72609	5.85047	5.18662	5.16677	4.97649
GSE25055	GSM615264	TNBC	pCR	8.96754	7.491	6.56849	4.52412	5.83349	4.86346	4.97352	6.74221	6.73462	5.54139	8.38484		GSE25055	GSM615264	TNBC	pCR	6.64338	4.4503	6.59891	6.86577	5.1947	4.74732		GSE25055	GSM615264	TNBC	pCR	6.96197	9.63468	4.91027	3.22236	7.34854	7.81142	3.81035	3.18143	4.21208	3.59446	5.5182	5.97693	5.76406	5.10093	6.42931	5.6697	4.88244	4.8009	4.31785
GSE25055	GSM615265	TNBC	RD	7.72664	6.39283	7.035	8.61084	7.45285	5.513	6.06979	7.3177	5.34687	3.92444	8.75114		GSE25055	GSM615265	TNBC	RD	5.81094	4.31989	7.85751	5.33718	5.34686	5.49589		GSE25055	GSM615265	TNBC	RD	5.61602	8.58523	5.0733	3.23943	6.46123	6.79807	4.07706	3.88035	4.08925	4.05859	4.94424	5.73999	5.8696	4.10023	5.41836	5.56714	4.0001	5.12726	4.3149
GSE25055	GSM615270	TNBC	pCR	9.75433	8.4464	6.52862	5.67558	5.55828	4.99759	5.4772	5.95183	5.19881	5.94677	7.14571		GSE25055	GSM615270	TNBC	pCR	6.76944	5.67139	7.8177	6.41877	5.56279	5.3043		GSE25055	GSM615270	TNBC	pCR	6.94378	8.18787	4.981	3.25791	7.41847	8.10942	4.80944	3.54311	4.34134	4.18499	6.15607	6.88365	6.03427	3.81794	5.7336	7.08119	4.89766	5.27581	4.05335
GSE25055	GSM615275	TNBC	RD	8.8096	6.92082	6.78035	7.58165	6.1042	5.12708	5.66511	5.60871	5.98074	4.91843	8.05733		GSE25055	GSM615275	TNBC	RD	6.68841	5.10786	7.33494	5.90712	5.63993	4.73686		GSE25055	GSM615275	TNBC	RD	5.15453	9.01222	5.14263	3.27275	6.09336	5.91647	4.81907	3.69969	4.36919	4.12754	4.79898	6.34272	6.39941	3.60856	7.65753	5.9098	4.11783	5.44158	4.13555
GSE25055	GSM615276	TNBC	RD	8.5824	6.92702	6.51368	5.55656	5.75502	5.2261	5.5902	6.69406	6.05621	5.09982	7.48458		GSE25055	GSM615276	TNBC	RD	6.50326	5.63531	6.46113	6.06523	5.66276	4.46816		GSE25055	GSM615276	TNBC	RD	5.28907	9.83803	5.51596	3.3344	6.78949	6.66578	4.77467	3.66836	4.48931	4.50158	4.99953	6.22226	6.26099	3.73648	5.87309	5.81305	4.15581	5.45372	4.6763
GSE25055	GSM615284	TNBC	pCR	10.3444	7.60635	5.77431	4.36044	6.20989	4.4279	4.69755	6.13283	7.26847	5.70871	7.60483		GSE25055	GSM615284	TNBC	pCR	8.19804	5.9527	7.60686	7.90151	6.37999	6.0758		GSE25055	GSM615284	TNBC	pCR	6.10744	8.51765	5.27947	3.49786	7.1658	5.27088	4.23706	3.78196	4.09437	4.18865	5.48528	7.23107	4.49791	7.11	6.52893	5.3473	4.60407	4.65448	9.96745
GSE25055	GSM615287	TNBC	RD	8.07645	7.52643	6.76411	5.75872	6.3452	5.30903	5.81051	5.85356	5.23658	4.01423	7.53305		GSE25055	GSM615287	TNBC	RD	6.20606	4.40689	6.74374	5.80145	5.87438	5.33996		GSE25055	GSM615287	TNBC	RD	7.86762	7.88757	5.35426	3.37037	8.72103	7.46404	4.72883	3.93925	4.37229	4.53569	5.07677	7.47417	6.85375	3.97357	6.34317	6.24569	4.26795	6.04413	4.0616
GSE25055	GSM615288	TNBC	RD	9.09884	7.0097	6.43829	4.74943	5.64752	4.77352	5.02825	6.71205	6.853	5.31222	8.41023		GSE25055	GSM615288	TNBC	RD	6.76384	5.27308	7.4528	6.80134	5.88089	5.78936		GSE25055	GSM615288	TNBC	RD	8.08292	9.88716	4.453	3.5016	8.39311	7.8627	4.96698	3.51013	4.51834	3.55355	6.86633	5.58731	5.75593	5.63778	9.07349	6.09209	5.1914	4.17202	4.42205
GSE25055	GSM615291	TNBC	pCR	9.64925	6.94101	6.34658	5.73098	6.21175	5.03069	5.46193	5.77802	6.45305	5.01144	7.3747		GSE25055	GSM615291	TNBC	pCR	6.63047	5.53555	6.42268	5.88957	5.36651	4.7767		GSE25055	GSM615291	TNBC	pCR	6.24112	8.98189	5.02489	3.21831	7.24375	6.98197	5.04832	3.91127	4.33482	4.25061	5.24352	6.60512	6.87933	3.83435	7.68508	5.87919	4.04963	5.35137	4.24919
GSE25055	GSM615293	TNBC	pCR	9.37818	8.27643	6.09778	5.00149	6.84732	4.77472	5.03892	6.05681	7.45304	6.006	7.11936		GSE25055	GSM615293	TNBC	pCR	8.92206	7.17121	6.81357	7.67629	5.48247	4.99983		GSE25055	GSM615293	TNBC	pCR	6.99708	8.18451	4.76967	3.07014	8.32076	5.78478	5.51748	3.60326	4.47515	3.12058	6.25403	5.08098	5.53277	3.54467	6.57568	6.18689	4.92296	4.76717	4.62424
GSE25055	GSM615295	TNBC	RD	8.68656	7.03441	6.26221	7.25042	6.35712	5.41483	5.48321	6.09002	5.5914	3.95159	8.09025		GSE25055	GSM615295	TNBC	RD	5.53976	3.86084	8.15454	5.29536	6.0747	6.19		GSE25055	GSM615295	TNBC	RD	6.38397	9.32469	6.30565	4.50772	7.48747	7.34617	4.09844	3.75053	4.37886	4.82928	5.51923	5.65426	6.35869	4.57802	8.67588	5.62719	4.13395	5.07145	4.3413
GSE25055	GSM615297	TNBC	RD	7.99306	6.91994	6.44746	7.21514	6.54495	5.25776	5.40021	6.88962	5.4573	4.13044	7.31221		GSE25055	GSM615297	TNBC	RD	6.49862	5.04819	7.37166	5.82049	5.76522	5.30451		GSE25055	GSM615297	TNBC	RD	6.04932	9.26006	5.44231	3.24917	7.34979	8.30178	7.08246	3.73013	4.0412	4.40506	5.2299	6.54689	6.08196	4.74237	6.15905	5.88124	4.35006	5.78416	4.2638
GSE25055	GSM615300	TNBC	pCR	8.49282	7.31456	6.29806	6.06336	6.0176	5.24716	5.2891	6.32096	5.72031	4.32108	7.44703		GSE25055	GSM615300	TNBC	pCR	6.24479	4.68142	6.52921	6.35689	6.28019	4.9175		GSE25055	GSM615300	TNBC	pCR	6.65931	9.15922	5.06361	3.05694	7.74281	10.0493	7.92616	4.24443	4.0922	4.18968	5.09109	7.12375	6.39955	4.33784	5.95232	5.867	4.19279	6.99387	4.21567
GSE25055	GSM615301	TNBC	RD	9.01239	7.83811	6.31691	5.65499	6.24834	4.9688	5.3693	5.77856	6.74338	5.05056	7.361		GSE25055	GSM615301	TNBC	RD	6.40432	5.77713	7.0722	5.92936	5.39185	5.26712		GSE25055	GSM615301	TNBC	RD	5.21381	8.92309	5.29194	3.22703	6.40637	6.41998	4.33822	4.07506	4.19038	4.47718	4.35041	6.55789	6.34629	3.78233	6.08157	5.68019	4.05023	5.63908	4.07557
GSE25055	GSM615303	TNBC	RD	8.77698	7.87739	5.91584	5.45111	6.42963	5.35662	5.2768	5.61415	5.4902	5.49881	7.04112		GSE25055	GSM615303	TNBC	RD	6.97292	5.53324	7.32916	6.35626	5.74523	5.61541		GSE25055	GSM615303	TNBC	RD	9.48218	9.07712	5.06555	3.02813	10.1047	7.35398	6.10578	3.86919	4.49761	4.06455	6.32915	5.90688	6.46276	3.53168	6.87233	6.65462	4.96415	5.50533	4.04665
GSE25055	GSM615307	TNBC	pCR	8.78657	8.23372	6.33344	4.66502	5.9925	4.74226	5.3442	6.2567	5.94545	4.74908	7.27305		GSE25055	GSM615307	TNBC	pCR	6.99923	6.27581	7.82781	6.6103	5.88331	5.70452		GSE25055	GSM615307	TNBC	pCR	5.08825	7.93951	5.45138	3.26609	6.35955	7.20826	4.18983	3.46815	4.20629	4.28268	4.824	6.24198	6.17169	3.46868	6.4159	6.06625	4.84292	5.39845	4.28124
GSE25055	GSM615315	TNBC	RD	9.06473	7.94707	6.04735	5.55331	5.63922	5.34783	5.10272	5.94323	5.78985	5.85582	7.23738		GSE25055	GSM615315	TNBC	RD	7.93379	6.98641	7.01672	7.45812	5.15951	4.8491		GSE25055	GSM615315	TNBC	RD	5.47771	7.40043	4.89729	3.10536	6.62931	6.13695	3.97657	3.5853	4.0661	3.97923	4.77969	5.90906	5.93553	3.4477	6.15203	5.6778	3.90965	5.0849	3.98387
GSE25055	GSM615317	TNBC	RD	9.23432	7.4282	6.46132	5.78425	5.81745	5.14416	5.19997	6.28321	6.26744	6.59461	7.43321		GSE25055	GSM615317	TNBC	RD	7.89902	6.43451	7.11833	7.07892	4.97901	4.67416		GSE25055	GSM615317	TNBC	RD	5.01759	7.66793	5.00138	3.14668	5.21592	5.9394	4.22647	3.58564	4.2267	4.01084	4.45211	6.04364	6.39058	3.58397	5.98988	5.73448	4.01532	5.36123	3.99447
GSE25055	GSM615319	TNBC	RD	8.26047	7.4502	7.02016	7.46858	6.54277	5.33135	6.19277	6.07346	4.78015	4.88869	8.09522		GSE25055	GSM615319	TNBC	RD	5.88285	5.27463	7.04988	5.8861	5.99457	4.93575		GSE25055	GSM615319	TNBC	RD	7.04156	8.4171	5.21706	3.12933	7.85025	8.80272	4.49839	3.82346	4.44662	4.33899	5.10578	6.50193	6.5031	4.17413	5.85705	6.01933	4.46986	5.65998	4.24796
GSE25055	GSM615320	TNBC	RD	8.8932	8.41304	6.11289	6.05275	6.36375	5.2487	5.28959	6.31959	5.70043	4.11596	7.37528		GSE25055	GSM615320	TNBC	RD	6.78417	4.64435	7.13953	6.31843	5.90602	5.39161		GSE25055	GSM615320	TNBC	RD	6.49455	7.55313	5.1562	3.17089	7.64032	7.2575	4.26935	3.67769	4.67581	4.57134	4.85761	6.54299	6.50736	3.72264	6.36385	7.19113	6.04357	5.6563	3.92387
GSE25055	GSM615321	TNBC	RD	9.20517	8.25471	6.59485	5.79095	5.86416	5.10891	5.71397	6.01457	5.5727	4.60806	7.76371		GSE25055	GSM615321	TNBC	RD	7.02055	6.29636	6.48613	6.71988	5.81552	4.72315		GSE25055	GSM615321	TNBC	RD	6.39473	8.05432	5.16289	3.12394	7.17074	7.9692	4.28391	3.80047	4.12307	4.588	4.918	6.64967	6.35148	3.9564	5.74893	5.87715	4.09986	5.62095	4.0385
GSE25055	GSM615322	TNBC	RD	8.08787	7.18217	5.9481	5.91184	6.26143	5.21009	5.26336	6.83785	5.16273	5.12025	7.40253		GSE25055	GSM615322	TNBC	RD	6.67698	4.58926	7.68646	6.30371	5.93713	5.1636		GSE25055	GSM615322	TNBC	RD	7.4281	11.3458	6.88232	4.12313	8.12502	8.1241	5.68733	3.93036	4.45237	4.56285	5.47331	8.72634	6.50867	8.87705	7.01525	5.78891	4.17768	5.47675	4.27374
GSE25055	GSM615323	TNBC	RD	8.02044	7.14737	6.65214	5.63083	6.12489	5.42492	5.65892	6.16012	5.13922	4.05975	7.63758		GSE25055	GSM615323	TNBC	RD	5.75147	4.07285	8.69874	5.60537	6.20426	6.03878		GSE25055	GSM615323	TNBC	RD	6.61001	9.05257	5.64663	3.6752	7.8588	7.77989	4.08019	4.33427	4.35953	5.29366	6.99474	6.30261	6.49551	5.12399	6.86719	5.9875	4.11874	5.68949	4.36493
GSE25055	GSM615324	TNBC	pCR	9.08448	8.07806	6.55681	5.95467	5.87897	5.27849	5.3286	6.11781	5.50006	5.66202	7.66921		GSE25055	GSM615324	TNBC	pCR	6.9635	7.13131	6.79515	6.81018	5.62415	4.66305		GSE25055	GSM615324	TNBC	pCR	4.58151	8.2648	5.55746	3.44644	5.28736	6.1596	4.43998	3.50472	4.24437	4.62955	4.50755	6.23659	6.40617	3.66872	6.22444	6.07122	4.09399	5.63639	4.24772
GSE25055	GSM615325	TNBC	pCR	10.0963	6.95453	6.07396	5.03074	6.07481	4.87036	5.38816	6.10815	5.92589	6.06876	8.10921		GSE25055	GSM615325	TNBC	pCR	7.34751	6.4074	7.59072	6.85193	5.28568	4.98659		GSE25055	GSM615325	TNBC	pCR	5.92269	8.1032	5.11406	3.20244	7.15983	6.70785	4.72859	3.69506	4.319	4.13282	4.97334	6.20323	6.45445	3.64206	8.4223	5.59914	4.13302	5.49535	4.0233
GSE25055	GSM615327	TNBC	RD	9.55872	7.45398	6.42348	5.66564	5.70499	5.47842	5.53749	5.49225	6.20441	5.08799	7.61881		GSE25055	GSM615327	TNBC	RD	6.40235	5.02368	7.46422	5.98659	5.78445	5.82907		GSE25055	GSM615327	TNBC	RD	7.75677	8.97821	5.12732	3.31198	8.83672	8.37455	4.56633	3.84766	4.27687	4.03844	6.91125	6.23816	6.35684	3.49208	10.2777	5.99921	4.53187	5.5016	3.97685
GSE25055	GSM615330	TNBC	RD	7.73106	6.78422	6.94143	6.60616	6.38425	5.64561	6.07048	6.65881	4.94955	4.5357	7.9474		GSE25055	GSM615330	TNBC	RD	6.24056	4.68823	7.64424	5.88989	5.76633	4.93395		GSE25055	GSM615330	TNBC	RD	5.62897	8.2822	5.1599	3.16895	6.92366	7.55615	4.79098	3.90224	4.44581	4.41846	4.98116	7.26127	6.89405	4.23431	6.18347	5.76886	4.5102	6.10533	4.27377
GSE25055	GSM615334	TNBC	pCR	10.161	8.00766	6.28252	5.78468	5.65041	5.08918	5.07372	5.31757	5.91952	6.45137	7.33703		GSE25055	GSM615334	TNBC	pCR	8.08677	6.85346	6.39711	7.04418	5.32334	4.98625		GSE25055	GSM615334	TNBC	pCR	5.58729	8.4831	5.11609	3.11654	6.58049	6.27933	5.78834	3.58285	4.0987	3.80142	4.67927	6.57404	5.76262	3.94215	5.4037	5.77424	4.10437	5.31562	4.12518
GSE25055	GSM615335	TNBC	RD	8.66175	8.21711	6.33496	5.6206	6.23005	5.1962	5.37663	5.71636	5.30257	4.69392	7.75936		GSE25055	GSM615335	TNBC	RD	6.82371	5.79046	7.41287	6.11586	5.82195	5.3599		GSE25055	GSM615335	TNBC	RD	5.44582	7.8124	5.15298	3.22902	6.8744	7.55886	4.45884	3.85262	4.38584	4.47328	5.16944	6.81266	6.75749	3.73272	5.7293	6.58442	5.12058	5.85814	4.00366
GSE25055	GSM615336	TNBC	pCR	8.66513	7.46739	6.53809	6.76674	6.04147	5.3446	5.44348	5.69177	6.0841	6.38316	7.41396		GSE25055	GSM615336	TNBC	pCR	7.99091	5.82332	6.07468	7.10775	5.56106	4.47879		GSE25055	GSM615336	TNBC	pCR	5.28888	7.26598	5.33393	3.16247	5.85322	6.12335	4.66066	3.67096	4.2528	4.21429	4.45704	6.62777	6.00073	3.62717	5.77714	5.67076	4.18567	5.44771	4.25597
GSE25055	GSM615338	TNBC	pCR	9.48725	7.92271	6.38702	6.05311	5.94862	5.22636	5.22394	5.8092	5.76348	4.62231	7.73575		GSE25055	GSM615338	TNBC	pCR	6.46361	6.12855	6.57172	7.07856	5.65738	4.89246		GSE25055	GSM615338	TNBC	pCR	6.97675	7.42559	4.96066	3.05454	7.54044	8.14327	4.21105	3.71719	4.27496	3.96279	5.39213	6.02902	6.16381	4.16858	5.91255	5.91632	4.58332	5.51077	4.22778
GSE25055	GSM615342	TNBC	RD	7.41464	5.23971	6.80221	7.35755	6.55269	5.53086	5.96179	8.16049	5.39529	4.71934	8.29849		GSE25055	GSM615342	TNBC	RD	6.26539	4.40342	6.00733	5.62969	5.45884	4.50419		GSE25055	GSM615342	TNBC	RD	4.78076	8.59666	5.24438	3.22005	5.90684	6.20417	4.56317	3.70639	4.36982	4.24182	4.69688	6.61171	6.49063	3.67473	6.1734	5.75325	4.04893	5.58746	4.01924
GSE25055	GSM615344	TNBC	RD	7.54167	7.27523	7.08361	6.23492	6.11108	5.59778	5.78103	6.12895	5.58324	4.18712	7.70228		GSE25055	GSM615344	TNBC	RD	5.8485	4.26567	6.51163	5.69858	5.86735	4.53499		GSE25055	GSM615344	TNBC	RD	7.79061	8.58682	5.49373	3.22984	8.32513	8.41955	4.46926	3.93597	4.25113	4.18744	5.14297	7.12499	6.53686	4.09867	7.20366	5.94908	4.30796	5.85157	4.40493
GSE25055	GSM615345	TNBC	RD	8.29869	6.6669	6.82094	8.74841	7.66638	7.13733	7.34183	8.13817	5.12929	5.51024	8.46321		GSE25055	GSM615345	TNBC	RD	7.89933	4.86463	10.1055	6.20845	5.29968	8.52078		GSE25055	GSM615345	TNBC	RD	5.74709	7.17385	4.99428	3.09544	7.12775	6.54964	4.06796	3.58418	4.0626	3.86058	4.54396	6.20951	6.10655	3.8069	5.54126	5.92517	4.40315	5.43568	4.11354
GSE25055	GSM615346	TNBC	RD	9.45376	8.66807	5.66571	4.90874	6.13333	4.88125	4.98927	6.88511	5.50995	5.42416	7.10451		GSE25055	GSM615346	TNBC	RD	7.97114	5.7278	6.96113	6.08209	5.56655	4.86604		GSE25055	GSM615346	TNBC	RD	5.89035	8.91495	5.73735	3.68673	7.52071	7.18524	4.40367	4.11821	4.08438	5.26298	5.51577	6.02571	6.1923	3.62727	7.41168	5.44033	4.09371	5.38682	4.28505
GSE25055	GSM615347	TNBC	RD	7.80843	7.88318	7.02537	5.79167	5.95103	5.59227	5.50599	7.30913	5.70728	5.17678	8.71614		GSE25055	GSM615347	TNBC	RD	6.96645	6.08912	5.92844	6.42429	5.40653	4.33827		GSE25055	GSM615347	TNBC	RD	6.83352	9.80137	4.98614	3.1812	7.92465	5.74935	4.20812	3.71754	4.0948	3.96626	5.51893	6.31056	6.09438	3.87676	6.28072	6.04457	4.09434	5.0804	4.02738
GSE25055	GSM615348	TNBC	RD	9.89944	7.79507	6.10966	5.09243	6.21923	5.22552	5.40093	5.74	6.20273	6.12514	7.17015		GSE25055	GSM615348	TNBC	RD	6.9433	6.62253	6.25718	7.39387	5.60735	4.89858		GSE25055	GSM615348	TNBC	RD	7.37098	7.97592	5.10728	3.16251	8.8518	7.1774	4.46812	4.34668	4.27735	3.94103	4.96831	6.09844	6.41407	3.66837	8.82228	5.65741	4.19997	5.26126	5.14644
GSE25055	GSM615354	TNBC	pCR	8.48058	6.61927	6.73049	5.49956	6.23686	5.28977	5.19498	7.0925	5.71385	4.47977	7.4374		GSE25055	GSM615354	TNBC	pCR	6.2101	4.76523	5.71897	5.75548	5.24107	4.4006		GSE25055	GSM615354	TNBC	pCR	5.94459	8.10923	4.97048	3.12812	6.70215	6.25538	4.06549	3.63537	4.16587	4.12926	4.98569	6.07153	6.14072	3.96258	7.14905	5.61417	4.0249	5.21373	4.1392
GSE25055	GSM615356	TNBC	RD	7.71658	6.90903	6.72028	8.36181	7.01792	7.31469	7.6768	7.84446	5.17356	4.25661	8.03211		GSE25055	GSM615356	TNBC	RD	6.57007	4.8256	7.30882	5.77562	5.82111	5.31397		GSE25055	GSM615356	TNBC	RD	6.73654	7.62919	4.85166	3.27296	8.38754	6.74401	4.54766	3.75855	4.23144	4.13849	4.92599	6.53813	6.50411	3.53403	5.63846	6.03554	4.23608	5.32462	4.10771
GSE25055	GSM615357	TNBC	pCR	10.2037	8.12179	6.20174	5.81393	6.02682	5.1476	5.15829	5.55904	6.12214	7.08411	7.44254		GSE25055	GSM615357	TNBC	pCR	7.17267	6.55074	6.07207	7.40632	5.23659	4.43845		GSE25055	GSM615357	TNBC	pCR	6.45608	7.79704	5.11875	3.07639	7.66612	6.05452	4.0578	3.65769	4.18009	4.0255	5.33627	6.05916	5.94962	3.73385	5.91382	5.7825	4.27931	5.24049	4.05792
GSE25055	GSM615359	TNBC	pCR	9.36931	7.58621	6.51886	5.83861	6.24962	5.22348	5.6472	6.24306	5.99713	4.52786	7.56813		GSE25055	GSM615359	TNBC	pCR	6.66486	5.54004	6.56521	6.14381	5.20979	4.41455		GSE25055	GSM615359	TNBC	pCR	5.802	8.14377	5.18261	3.1534	6.98795	7.31305	7.07911	3.99122	4.3147	4.29088	5.03031	7.11543	6.94464	3.80396	6.81116	6.11855	4.37701	6.16496	4.10545
GSE25055	GSM615363	TNBC	RD	8.75189	7.3931	6.8506	5.75771	6.24735	5.2568	5.59035	6.00562	5.81016	5.46765	7.70163		GSE25055	GSM615363	TNBC	RD	6.46861	4.86735	6.54443	5.8661	5.54839	5.32093		GSE25055	GSM615363	TNBC	RD	6.67907	8.38729	5.09773	3.22488	7.78628	8.1194	4.39843	3.99357	4.53208	4.10063	5.11911	7.11022	6.43513	3.91608	5.92819	6.02316	4.40817	5.96002	4.25727
GSE25055	GSM615364	TNBC	RD	8.58488	6.94005	6.78049	5.24497	6.06368	5.5341	5.54683	6.36041	5.81717	4.38801	7.78314		GSE25055	GSM615364	TNBC	RD	6.57676	5.15277	7.19042	6.06727	6.17102	5.13841		GSE25055	GSM615364	TNBC	RD	7.11885	9.84405	5.26935	3.15603	8.35284	7.1375	4.7411	3.75801	4.41773	4.31749	5.22526	6.82951	6.38906	3.95498	7.32451	6.40785	4.46387	5.54549	4.11966
GSE25055	GSM615368	TNBC	RD	10.1787	8.46867	6.00519	5.25975	6.33855	4.9291	5.22944	6.27657	7.17129	5.7621	7.26626		GSE25055	GSM615368	TNBC	RD	8.77586	6.37633	6.90346	7.10758	5.48792	5.30438		GSE25055	GSM615368	TNBC	RD	7.17386	8.57045	4.90683	3.00824	8.43107	6.75159	5.89274	4.00289	4.15309	3.97308	6.22994	6.08141	6.28466	3.53223	9.52118	5.84436	4.21231	5.4136	4.11457
GSE25055	GSM615369	TNBC	RD	10.0305	7.84821	6.59599	5.8512	6.08948	5.25296	5.30085	6.4215	5.70241	5.14697	7.59928		GSE25055	GSM615369	TNBC	RD	6.68588	6.87914	6.1867	7.01385	5.10226	4.91099		GSE25055	GSM615369	TNBC	RD	6.09823	8.58051	5.23342	3.02386	7.21631	6.08824	4.1387	3.7165	4.22075	4.30402	4.86209	6.62249	6.33951	3.72148	5.99811	5.68552	4.014	5.4888	4.27721
GSE25055	GSM615371	TNBC	pCR	10.2783	8.21285	6.28048	6.0256	6.0537	5.28227	5.25798	6.04003	5.94683	6.0896	7.48035		GSE25055	GSM615371	TNBC	pCR	7.95878	6.53521	6.06804	6.91363	5.23444	4.83845		GSE25055	GSM615371	TNBC	pCR	8.18414	8.55087	5.09103	3.15163	9.07583	6.33205	4.16674	3.71304	4.49768	4.18848	7.30285	6.17271	6.47314	3.65877	6.22197	6.25459	4.48801	5.2989	4.00437
GSE25055	GSM615372	TNBC	RD	9.74413	8.03814	6.5872	5.24136	5.95235	5.45056	5.57662	7.19154	6.4745	4.56106	7.78892		GSE25055	GSM615372	TNBC	RD	6.51623	7.29709	5.93588	6.82152	5.22517	4.42644		GSE25055	GSM615372	TNBC	RD	4.71483	8.08608	5.06118	3.08949	6.06917	6.18199	4.37706	3.69329	4.19639	4.26535	4.27632	6.43738	6.11967	3.44588	5.95019	5.67822	4.08353	5.65305	4.19673
GSE25055	GSM615376	TNBC	RD	8.94337	7.79163	6.57098	5.64597	6.22559	5.27269	5.31456	7.47273	6.16897	4.37402	7.66115		GSE25055	GSM615376	TNBC	RD	6.61288	5.8037	6.63601	6.41724	5.3487	4.28723		GSE25055	GSM615376	TNBC	RD	6.3291	8.05456	5.0652	3.16585	7.44137	5.89654	4.63079	3.44203	4.2361	4.31375	4.7107	6.0248	6.11522	3.55846	6.41696	5.63456	3.93815	5.41064	4.56697
GSE25055	GSM615378	TNBC	RD	8.61931	8.24386	6.37886	5.84585	6.11149	5.60622	5.92568	7.05273	5.85258	4.1664	7.55382		GSE25055	GSM615378	TNBC	RD	6.6999	6.67329	6.41619	6.0023	5.31155	4.9901		GSE25055	GSM615378	TNBC	RD	6.58456	9.74734	5.08941	3.08235	8.02879	6.92985	4.33976	3.6468	4.30334	4.27852	5.24113	6.7093	6.40719	3.62706	8.35436	6.10714	4.50168	5.64841	4.13601
GSE25055	GSM615379	TNBC	pCR	8.8981	6.83145	6.67823	7.00106	5.79719	5.60065	5.64836	6.61734	5.31203	5.00903	7.971		GSE25055	GSM615379	TNBC	pCR	6.54135	5.84445	6.02152	6.07376	5.40068	4.27637		GSE25055	GSM615379	TNBC	pCR	6.49358	7.83524	5.35965	3.10269	7.95412	7.44673	4.46857	3.75691	4.23306	4.11186	5.42673	6.84723	6.86238	4.29935	6.26521	6.04957	4.48067	5.64908	4.33345
GSE25055	GSM615380	TNBC	RD	8.85137	7.9952	6.25021	6.72072	6.40609	5.2236	5.13286	6.48971	5.57656	4.85107	7.21922		GSE25055	GSM615380	TNBC	RD	7.04008	5.16299	8.07565	6.3039	5.72259	6.22435		GSE25055	GSM615380	TNBC	RD	8.16516	9.0626	5.41047	3.18882	9.46234	7.63152	5.48414	3.56773	4.55168	4.33858	8.20857	5.95212	6.44309	3.49772	9.70235	6.55362	5.26468	5.44562	4.20674
GSE25055	GSM615382	TNBC	RD	7.65094	7.9441	7.17549	6.63619	6.06059	5.38534	5.22826	6.70112	5.46862	4.23878	7.97754		GSE25055	GSM615382	TNBC	RD	5.83318	4.52976	6.05798	5.99298	6.09249	4.38317		GSE25055	GSM615382	TNBC	RD	7.68225	9.7036	5.3543	3.04656	8.33968	9.47619	4.295	3.77022	4.31436	4.05146	6.09328	6.32426	6.61929	4.9027	5.91262	6.03172	4.62329	5.4747	4.51924
GSE25055	GSM615384	TNBC	RD	7.92057	6.82125	6.6015	5.95207	6.51914	5.63295	5.7931	6.27759	5.85249	4.413	7.47461		GSE25055	GSM615384	TNBC	RD	6.44082	4.9884	6.53241	6.42181	5.55001	5.05263		GSE25055	GSM615384	TNBC	RD	5.35061	8.71932	5.41677	3.12958	6.2473	7.03701	4.44089	3.79112	4.11827	4.57834	4.57211	7.36931	6.7585	3.94538	5.80796	6.09488	4.41416	6.09498	4.32444
GSE25055	GSM615385	TNBC	RD	7.83696	7.56112	6.93224	6.28669	6.30838	5.54744	5.45549	6.41225	5.04063	4.2008	7.81534		GSE25055	GSM615385	TNBC	RD	5.95009	5.02673	5.55676	5.90189	5.71428	4.15879		GSE25055	GSM615385	TNBC	RD	6.43658	7.6078	7.18383	4.44253	7.3834	9.04506	4.3011	3.75679	4.23813	5.54791	5.23476	6.68113	6.49464	4.39353	5.7241	5.88544	4.56961	5.77484	4.40915
GSE25055	GSM615387	TNBC	RD	6.99139	5.95234	6.3647	6.4949	6.57568	5.27775	5.75418	6.24281	4.78046	4.44763	7.55561		GSE25055	GSM615387	TNBC	RD	6.78562	5.0254	5.52123	5.92621	5.2333	4.47582		GSE25055	GSM615387	TNBC	RD	5.43973	6.95225	5.3425	3.22352	6.19875	7.18554	4.71154	3.98138	4.26052	4.75526	4.50528	7.03748	6.80332	3.85915	5.81833	6.02562	4.3341	6.27301	4.01198
GSE25055	GSM615390	TNBC	RD	9.21656	8.0671	6.55887	5.37778	6.24079	5.10956	5.67817	6.78902	5.5542	4.96615	7.84634		GSE25055	GSM615390	TNBC	RD	7.15693	5.80238	6.56365	5.82379	5.50193	4.74196		GSE25055	GSM615390	TNBC	RD	5.79689	8.0971	5.11444	3.1056	7.2275	6.89282	4.31599	3.84699	4.3073	4.15807	4.9025	6.52287	6.47043	3.71348	6.105	5.98577	4.33418	5.47258	4.47954
GSE25055	GSM615392	TNBC	RD	9.33513	7.84296	6.10247	5.49549	6.06846	5.72332	5.67339	7.4063	6.31067	5.35024	7.268		GSE25055	GSM615392	TNBC	RD	8.26434	7.42195	6.33391	7.64587	5.13709	4.54083		GSE25055	GSM615392	TNBC	RD	4.68803	8.28491	5.02179	3.05501	5.42221	5.69057	3.88711	3.57068	3.97114	4.10865	4.16478	5.74813	5.86397	3.58981	5.40634	5.7159	4.35407	5.33773	4.25419
GSE25055	GSM615393	TNBC	pCR	8.57625	8.49657	6.59129	5.72713	6.10574	5.5075	5.55907	5.90885	6.4174	4.39766	7.69494		GSE25055	GSM615393	TNBC	pCR	7.9522	7.46969	6.15759	6.52122	5.62108	4.36294		GSE25055	GSM615393	TNBC	pCR	5.61697	7.91798	5.15514	3.11786	6.60267	6.58102	4.44313	4.06869	4.28507	4.21409	5.05704	6.29087	6.09113	3.70568	6.3972	5.83882	4.16979	5.57767	4.16892
GSE25055	GSM615394	TNBC	pCR	9.82776	6.85425	6.53707	5.9424	5.8401	5.35743	5.54428	5.6641	6.67426	5.08912	7.80318		GSE25055	GSM615394	TNBC	pCR	7.45866	5.45331	6.52439	7.29955	5.28706	5.03347		GSE25055	GSM615394	TNBC	pCR	5.35474	7.56422	5.09148	3.16774	6.98767	7.42477	4.42346	3.80092	4.24286	4.28024	4.99427	6.43062	6.1435	3.78182	7.62449	5.86924	4.17959	5.76536	4.55037
GSE25055	GSM615396	TNBC	pCR	9.93541	7.53046	6.27055	5.98939	6.37413	5.08491	5.53931	6.14207	6.53455	5.26277	7.57489		GSE25055	GSM615396	TNBC	pCR	6.90332	5.57088	6.26964	6.16404	5.61843	4.67666		GSE25055	GSM615396	TNBC	pCR	6.28787	9.16689	5.21544	3.24242	7.51818	7.46571	4.47989	3.73367	4.11716	3.95856	4.72311	6.24137	6.15383	3.93185	6.51191	5.75505	4.44052	5.64488	4.3265
GSE25055	GSM615397	TNBC	pCR	10.1697	7.61938	6.38624	5.97595	6.16945	5.06739	5.25411	5.98887	5.32187	4.85443	7.58283		GSE25055	GSM615397	TNBC	pCR	7.48153	5.91928	5.80764	6.66231	5.28512	4.76945		GSE25055	GSM615397	TNBC	pCR	6.74618	7.36341	5.09566	3.18758	8.22294	6.65422	4.09222	3.72141	4.17579	3.96922	5.30893	6.42224	6.54055	3.73018	6.06437	5.94884	4.36516	5.66021	4.0613
GSE25055	GSM615403	TNBC	RD	7.67738	7.19722	7.06688	5.40025	5.34233	5.69772	5.77009	6.8117	5.57571	4.26643	7.49362		GSE25055	GSM615403	TNBC	RD	7.23961	5.2064	6.10718	6.84143	5.31849	4.83341		GSE25055	GSM615403	TNBC	RD	7.41209	8.55132	5.07178	3.30279	7.92816	5.30598	5.89953	3.6473	4.66765	3.42461	5.11772	6.41578	6.52448	3.85837	6.52183	5.80418	4.63519	5.01835	4.29986
GSE25055	GSM615405	TNBC	RD	7.90508	6.94899	6.21029	7.99806	7.09452	5.90649	6.6065	7.61872	5.95401	6.05498	7.68321		GSE25055	GSM615405	TNBC	RD	8.04646	5.87033	7.15969	6.50255	6.35274	5.42155		GSE25055	GSM615405	TNBC	RD	6.22416	9.77124	4.86184	3.22308	7.16417	7.09816	4.6088	3.57728	4.16212	3.63394	5.29051	5.40886	5.39978	3.91957	6.81427	5.29736	4.34589	4.91147	4.08892
GSE25065	GSM615637	TNBC	pCR	9.57394	8.67234	6.29043	4.98514	6.33211	4.93705	5.69838	6.52635	6.86166	4.68818	7.54829		GSE25065	GSM615637	TNBC	pCR	6.88359	5.78555	6.57444	5.83166	5.72317	5.02767		GSE25065	GSM615637	TNBC	pCR	4.87968	8.73909	4.99876	3.14265	5.59959	6.20684	4.392	3.81128	4.1302	4.2983	4.43363	6.80461	6.29879	3.90104	5.49943	5.44399	3.93036	6.45223	3.81018
GSE25065	GSM615639	TNBC	pCR	9.0253	9.27955	6.37715	4.89872	6.80356	5.15495	5.58889	6.21118	6.37829	5.72635	7.2119		GSE25065	GSM615639	TNBC	pCR	7.0527	7.13198	6.82551	6.17544	5.29048	5.23179		GSE25065	GSM615639	TNBC	pCR	5.2305	7.36787	4.93867	3.1981	6.17274	6.70001	4.22572	3.67273	3.96881	4.10433	4.60088	6.14519	5.83215	3.73124	6.49753	5.54712	4.08085	5.63355	4.10901
GSE25065	GSM615640	TNBC	RD	9.01942	8.31686	6.70451	6.1971	5.8574	5.21552	5.46393	5.72424	5.93763	5.38905	7.74123		GSE25065	GSM615640	TNBC	RD	6.95606	6.2267	6.4076	7.96016	5.58734	4.55218		GSE25065	GSM615640	TNBC	RD	7.07886	8.86129	5.16803	3.15827	7.4242	9.14912	4.57832	3.73564	4.17507	4.09978	5.61726	6.71481	6.08572	4.30486	5.99829	5.70299	4.19004	5.58404	4.11661
GSE25065	GSM615643	TNBC	RD	8.94884	7.98782	7.12487	5.63219	5.88462	5.24786	5.33728	5.9769	5.87956	4.41792	8.16735		GSE25065	GSM615643	TNBC	RD	6.85727	4.87135	7.28371	6.31215	5.96163	5.41415		GSE25065	GSM615643	TNBC	RD	7.50656	8.26056	4.98759	3.09627	8.37523	7.77284	4.06567	3.82265	4.34516	4.1772	5.04303	7.25943	6.44785	4.33941	5.66328	5.8713	4.25521	5.36464	3.84193
GSE25065	GSM615644	TNBC	pCR	10.046	8.5873	6.65929	5.60697	6.41565	5.22358	5.33168	5.48464	6.55993	5.56614	7.31891		GSE25065	GSM615644	TNBC	pCR	9.34556	8.05646	6.02092	6.96714	5.02277	4.53365		GSE25065	GSM615644	TNBC	pCR	5.12415	6.80351	6.65563	4.30711	5.78997	6.85621	4.35657	3.66742	4.02795	5.70165	4.61698	6.83829	6.7533	3.88312	5.73476	5.58458	3.73883	6.04937	4.00376
GSE25065	GSM615647	TNBC	RD	8.24416	6.92697	6.56187	9.14642	7.64445	6.12929	6.49173	6.25193	4.66329	4.39146	8.19987		GSE25065	GSM615647	TNBC	RD	6.50707	5.00157	9.14585	5.64735	6.75927	6.68453		GSE25065	GSM615647	TNBC	RD	4.57032	7.93113	5.24043	3.10578	5.28072	6.33595	4.10297	3.92127	4.0127	4.33809	4.33759	6.63436	6.43295	3.74094	5.58856	5.90188	3.82882	5.88773	3.78029
GSE25065	GSM615649	TNBC	RD	9.10407	7.83062	6.80071	5.5789	6.22618	5.41194	5.72942	6.03549	6.63594	6.811	8.33705		GSE25065	GSM615649	TNBC	RD	7.13768	5.5525	6.99773	6.50781	5.33761	4.33523		GSE25065	GSM615649	TNBC	RD	5.83064	8.85431	5.18072	3.13785	6.73094	6.94248	4.28251	3.76405	4.26208	4.04465	4.97418	6.12078	6.30574	3.81327	7.64506	5.66697	4.12346	5.2256	4.18832
GSE25065	GSM615650	TNBC	RD	8.09909	7.4146	6.75245	6.17676	6.03163	5.21729	5.78997	5.52181	5.68715	4.71412	7.80308		GSE25065	GSM615650	TNBC	RD	6.55904	5.08867	6.61268	6.86707	5.78634	4.93804		GSE25065	GSM615650	TNBC	RD	5.82936	8.51409	5.07797	3.16635	6.05256	7.55459	4.50899	4.15641	4.26104	4.19209	5.27833	7.18728	6.81837	4.06949	6.39503	5.93082	4.14438	5.92277	4.41385
GSE25065	GSM615651	TNBC	RD	10.2156	7.86642	6.00707	7.04517	5.9809	5.12948	5.59244	6.9713	5.14187	4.79229	7.38158		GSE25065	GSM615651	TNBC	RD	7.47863	6.37781	6.93854	6.17736	5.61179	4.89625		GSE25065	GSM615651	TNBC	RD	4.95384	6.77599	5.95423	3.55199	5.7197	6.18366	4.10358	3.47332	4.17772	5.22014	4.23483	6.28918	6.20114	3.70398	5.40964	5.60511	4.08787	5.79221	4.0973
GSE25065	GSM615655	TNBC	RD	8.82615	6.55083	6.23091	8.53151	7.55792	7.6416	8.46149	7.02378	5.0739	4.89554	7.64319		GSE25065	GSM615655	TNBC	RD	6.11414	4.94925	10.9751	6.16909	5.61046	9.71392		GSE25065	GSM615655	TNBC	RD	4.95115	7.71791	5.02839	3.13985	6.30859	5.95435	4.01971	3.64025	4.0723	3.94803	4.41225	5.97027	5.94967	3.68987	5.79373	5.72085	4.09577	5.37311	4.18363
GSE25065	GSM615657	TNBC	RD	8.47557	6.7538	6.55276	5.86563	6.26333	5.55081	5.72314	6.48767	6.1156	4.47079	7.50116		GSE25065	GSM615657	TNBC	RD	6.70714	4.97849	6.26055	5.74382	5.39462	4.99819		GSE25065	GSM615657	TNBC	RD	7.67093	9.51723	5.52142	3.163	8.67099	8.34838	5.02181	3.81369	4.81989	4.60793	7.96269	7.15416	7.20171	4.06159	10.1839	6.25987	5.15326	6.15168	4.2925
GSE25065	GSM615658	TNBC	pCR	8.55979	7.18073	6.37985	6.89551	6.02728	5.37637	5.49131	7.21171	5.20086	4.52051	7.75646		GSE25065	GSM615658	TNBC	pCR	6.52812	4.80742	7.14982	5.99428	5.84045	5.2687		GSE25065	GSM615658	TNBC	pCR	8.25242	7.7337	4.90894	3.26091	9.10204	7.17738	4.42323	3.73174	4.45792	4.18271	6.89736	6.61644	6.84015	3.91089	6.61028	6.15486	4.4584	5.42885	4.00247
GSE25065	GSM615660	TNBC	pCR	9.40117	7.97523	6.26337	5.70556	7.02487	5.50251	5.79188	5.49222	6.17065	6.72133	7.28107		GSE25065	GSM615660	TNBC	pCR	8.35028	6.37292	6.40834	6.60896	5.40969	4.69703		GSE25065	GSM615660	TNBC	pCR	6.00632	7.23114	4.94469	3.05481	7.03876	6.10409	7.12773	5.02681	4.01092	3.96251	5.00372	5.98551	6.10042	3.60504	6.81357	5.90997	4.0674	5.45199	4.06909
GSE25065	GSM615661	TNBC	RD	11.0555	8.34226	6.40132	5.77074	6.42146	5.40436	5.53005	5.53047	7.22569	7.70078	7.32368		GSE25065	GSM615661	TNBC	RD	7.81324	7.04118	6.5021	7.45966	5.2497	4.83865		GSE25065	GSM615661	TNBC	RD	4.50389	7.18968	5.01279	3.12722	5.56634	5.75756	4.12566	3.82894	4.05972	4.12426	4.40225	6.16043	5.85669	3.52491	5.32792	5.50608	3.90886	5.43638	4.9125
GSE25065	GSM615666	TNBC	RD	8.57386	8.11163	6.5227	6.04691	6.24236	5.10652	5.6249	6.4034	5.89667	4.79535	7.91931		GSE25065	GSM615666	TNBC	RD	8.09688	6.81975	5.92831	6.67133	5.26384	4.67732		GSE25065	GSM615666	TNBC	RD	5.65419	9.22082	4.9393	3.08324	6.94608	6.03276	4.4533	3.60458	4.3127	4.20743	4.71457	6.38402	6.43042	3.67359	6.67322	5.89237	4.0746	5.40579	4.09737
GSE25065	GSM615667	TNBC	RD	8.32964	7.74979	6.63888	5.75363	6.71852	5.01935	5.80595	6.61863	6.8828	4.75403	7.96401		GSE25065	GSM615667	TNBC	RD	6.77886	4.89054	7.24188	5.92993	5.27842	5.24112		GSE25065	GSM615667	TNBC	RD	7.94212	8.90899	5.01369	3.049	8.93477	7.03119	4.49903	3.63286	4.2281	4.07494	6.75332	6.30353	6.36079	3.85592	7.24934	6.00504	4.319	5.46525	4.35506
GSE25065	GSM615668	TNBC	pCR	9.14801	6.92201	6.56647	5.29774	6.15997	5.45114	5.48764	5.91872	6.27237	4.63143	7.64099		GSE25065	GSM615668	TNBC	pCR	6.20805	6.35538	7.53707	6.31897	5.59855	5.27654		GSE25065	GSM615668	TNBC	pCR	5.65075	8.54405	5.09901	3.20556	6.59861	7.01879	5.15057	3.89927	4.12915	4.06032	4.82415	6.17603	6.04066	3.98613	6.89935	6.34404	4.57506	5.25984	4.74993
GSE25065	GSM615671	TNBC	RD	8.81618	7.44513	6.65373	5.76867	6.59217	5.03163	5.78389	7.05995	5.85521	5.36901	8.16885		GSE25065	GSM615671	TNBC	RD	6.68385	5.24674	7.64519	6.23717	5.11664	5.60866		GSE25065	GSM615671	TNBC	RD	5.68455	8.24791	5.11038	3.20441	7.21553	7.02582	5.8038	3.61231	4.48967	3.98246	5.1734	5.51343	6.35134	3.6981	8.36154	6.03452	4.40898	5.52794	4.63737
GSE25065	GSM615672	TNBC	pCR	9.68829	7.94393	6.30959	6.73474	6.50474	5.25121	5.38087	5.56138	6.54729	6.16086	7.36162		GSE25065	GSM615672	TNBC	pCR	7.99325	6.95391	7.27548	6.82502	5.50609	5.35589		GSE25065	GSM615672	TNBC	pCR	5.51906	8.76093	5.05881	3.22866	6.72196	7.66568	5.42647	3.71954	3.98003	4.02117	5.04702	6.39144	6.15284	4.28535	6.64615	5.90754	4.34373	5.26997	4.23479
GSE25065	GSM615674	TNBC	RD	8.71275	8.51464	6.22833	5.67752	6.22598	5.16323	5.33101	5.59025	7.33538	4.99339	7.2616		GSE25065	GSM615674	TNBC	RD	7.55537	7.38141	8.42741	6.21369	5.34513	6.07518		GSE25065	GSM615674	TNBC	RD	6.77906	9.29397	5.11496	3.25058	8.04544	5.99417	4.2329	3.74899	4.37163	4.09929	5.26068	5.74728	6.14033	3.5404	7.28894	5.8427	4.21253	4.96496	3.95527
GSE25065	GSM615677	TNBC	pCR	9.26771	8.47051	6.22757	5.47075	5.86893	4.99915	5.16274	5.98209	6.50516	5.64939	7.49812		GSE25065	GSM615677	TNBC	pCR	7.32129	6.34459	6.6051	7.10513	5.56655	4.16911		GSE25065	GSM615677	TNBC	pCR	5.99023	9.78538	5.27256	3.21552	7.0578	6.32637	4.24848	3.63994	4.02096	4.0727	5.17837	6.08092	6.1042	3.85989	6.22389	5.61588	4.30602	5.14853	7.91326
GSE25065	GSM615680	TNBC	pCR	9.65603	6.75246	6.25801	5.58787	5.87032	5.31028	5.53647	8.42371	5.70984	5.71811	7.20136		GSE25065	GSM615680	TNBC	pCR	7.9453	6.32719	6.01047	6.9994	5.32025	4.59878		GSE25065	GSM615680	TNBC	pCR	5.63173	8.32555	5.13243	3.11145	6.43189	5.79309	4.33269	3.83742	4.05768	4.05944	4.37976	5.82054	6.10459	3.50281	5.81176	5.58074	3.98567	5.33928	4.03431
GSE25065	GSM615681	TNBC	pCR	9.44918	8.13959	6.03623	5.12609	5.8676	5.122	5.16511	5.56901	7.21099	5.85515	7.48038		GSE25065	GSM615681	TNBC	pCR	7.4391	7.11876	7.31225	8.0826	5.39411	5.26812		GSE25065	GSM615681	TNBC	pCR	8.01119	9.31715	4.81885	3.13456	9.30785	7.61389	4.97783	5.96773	4.54845	3.83809	4.7107	5.90529	6.47066	3.53128	8.77976	5.5813	4.20722	5.02643	4.23916
GSE25065	GSM615687	TNBC	RD	8.24861	7.18975	6.6179	5.73305	6.33	4.79642	5.39113	6.63159	5.82053	4.70878	7.50519		GSE25065	GSM615687	TNBC	RD	7.33327	4.73274	5.76946	6.74386	5.34465	4.62537		GSE25065	GSM615687	TNBC	RD	5.3778	9.93925	5.20966	3.269	6.64153	5.83746	4.53916	3.86081	4.80293	3.97755	4.46748	5.86299	6.46917	3.87562	5.53059	6.00142	4.23526	5.68128	4.32404
GSE25065	GSM615691	TNBC	RD	7.74975	6.94417	6.00996	5.50025	6.18911	4.90981	5.66662	6.178	5.20716	4.22277	7.52124		GSE25065	GSM615691	TNBC	RD	6.60141	5.19738	6.4686	6.52438	5.73049	5.24712		GSE25065	GSM615691	TNBC	RD	5.55936	7.84862	5.15023	3.34718	7.08656	5.97825	5.64029	3.64228	4.4438	4.59307	4.73559	6.89741	6.68284	4.06748	6.36709	6.21624	4.84618	6.14095	4.43094
GSE25065	GSM615694	TNBC	pCR	8.95492	6.80518	6.70954	4.42105	5.88683	5.45972	4.87746	6.33564	5.64562	4.4319	7.60266		GSE25065	GSM615694	TNBC	pCR	7.02713	4.68805	5.43073	7.83018	5.72781	4.85208		GSE25065	GSM615694	TNBC	pCR	5.67509	8.5999	5.18817	3.2614	7.08633	5.92962	4.94345	4.05811	4.79632	4.11066	4.61574	6.70475	6.27283	3.87165	5.89394	5.92901	5.17585	5.45359	4.52292
GSE25065	GSM615696	TNBC	RD	8.70425	7.21448	6.70929	4.75539	5.90954	5.33418	5.55329	6.16743	6.40608	4.77916	7.32891		GSE25065	GSM615696	TNBC	RD	6.34381	4.60642	7.41998	6.15424	5.76438	5.48133		GSE25065	GSM615696	TNBC	RD	8.03099	8.77786	5.02095	3.31289	9.62446	6.23239	4.88823	4.18262	4.43228	4.19418	6.63719	5.85134	6.21508	3.87774	8.89869	6.92798	5.81878	5.5588	4.34275
GSE25065	GSM615699	TNBC	RD	9.25756	7.05809	6.23591	5.41136	5.79493	5.3171	5.84448	6.15751	6.54943	5.65211	7.41332		GSE25065	GSM615699	TNBC	RD	6.93851	4.96947	6.41414	7.15638	5.45708	5.12867		GSE25065	GSM615699	TNBC	RD	6.31255	7.68528	5.30104	3.22056	7.60879	6.0274	5.24965	3.74474	4.97102	4.19771	4.9669	6.16757	6.05787	3.75395	7.5808	6.49095	5.26445	5.4975	4.09073
GSE25065	GSM615707	TNBC	RD	8.6302	5.60271	7.26151	7.86768	6.34412	5.94426	5.72901	7.86213	6.21793	4.24537	8.6365		GSE25065	GSM615707	TNBC	RD	6.48673	4.5942	7.05849	5.95424	6.13301	5.34336		GSE25065	GSM615707	TNBC	RD	5.44498	8.20838	5.07746	3.36983	6.92008	4.92731	4.37223	4.30066	5.02373	4.36851	4.43796	5.8986	6.40365	3.56991	7.19315	5.84237	4.47607	5.25869	4.01702
GSE25065	GSM615712	TNBC	RD	8.57078	7.42556	6.79236	5.88834	6.69635	5.12571	5.46375	6.79234	6.15896	5.01457	7.46493		GSE25065	GSM615712	TNBC	RD	6.38875	5.237	5.11001	6.66959	5.2957	4.36519		GSE25065	GSM615712	TNBC	RD	5.11696	7.39988	5.20934	3.27554	6.69804	6.26172	4.93435	3.9151	4.19632	3.96115	4.43367	6.98437	6.44431	4.32466	5.79784	6.41477	4.66738	6.39957	4.80593
GSE25065	GSM615714	TNBC	RD	9.90296	7.29104	6.74332	5.94553	6.35618	5.1818	5.65948	5.95762	6.00576	4.53095	7.58931		GSE25065	GSM615714	TNBC	RD	6.79897	5.34834	6.24184	6.04463	5.45512	4.53079		GSE25065	GSM615714	TNBC	RD	9.26099	9.08307	5.07685	3.13155	10.4853	9.8858	6.62667	4.22552	4.87186	4.16003	6.13569	7.04466	7.41864	3.60633	10.5276	6.14462	4.35267	6.23414	4.30088
GSE25065	GSM615715	TNBC	RD	8.8391	8.29243	6.57527	5.05542	5.82292	5.31235	5.782	5.61092	7.10056	4.84622	7.88577		GSE25065	GSM615715	TNBC	RD	7.41253	6.76022	7.06474	6.65776	5.44171	5.56025		GSE25065	GSM615715	TNBC	RD	7.1831	9.50651	4.89904	3.14152	8.23165	7.05239	4.22714	3.64714	4.21605	3.84686	6.20316	6.32641	6.15039	3.79569	8.38662	6.28257	4.70232	5.34288	4.01556
GSE25065	GSM615716	TNBC	RD	9.46153	7.96027	6.59895	5.74268	5.89199	5.43295	5.7964	6.55923	6.71975	5.6599	7.92323		GSE25065	GSM615716	TNBC	RD	7.26958	6.54349	7.43953	6.23363	5.40877	4.84398		GSE25065	GSM615716	TNBC	RD	6.76849	9.15821	5.13571	3.17392	8.11339	6.25384	4.32543	3.67927	4.0479	3.86901	5.29068	6.07252	5.88192	3.53078	7.23162	5.83754	4.28205	5.25596	4.39099
GSE25065	GSM615727	TNBC	pCR	9.98906	6.15924	7.16068	5.66805	6.35297	5.48592	5.94249	6.70397	6.18954	5.02627	8.35074		GSE25065	GSM615727	TNBC	pCR	6.0966	5.41101	7.16482	6.13505	5.09715	5.05079		GSE25065	GSM615727	TNBC	pCR	6.11748	8.26133	5.18023	3.1842	7.90972	6.47755	4.56061	3.95379	4.14234	4.20756	5.36772	7.11924	6.86532	4.05233	7.14784	6.19388	4.5283	6.28033	4.29497
GSE25065	GSM615733	TNBC	pCR	9.55572	7.56008	6.96703	5.7328	6.1116	5.50542	5.96553	6.47408	6.52271	5.493	7.94812		GSE25065	GSM615733	TNBC	pCR	6.60725	6.02823	6.5749	6.63444	5.57017	4.53001		GSE25065	GSM615733	TNBC	pCR	5.09478	7.82822	4.93827	3.23332	5.52628	6.15289	4.50469	3.79299	4.08409	4.27762	4.64425	6.89162	5.93366	3.99824	5.6122	5.86722	4.03782	5.97576	4.14814
GSE25065	GSM615739	TNBC	RD	9.15093	7.19034	6.3859	5.7558	6.31042	4.97457	6.00971	6.01135	6.06223	5.4283	7.54106		GSE25065	GSM615739	TNBC	RD	8.49605	6.26384	7.51829	6.10358	5.46021	5.34428		GSE25065	GSM615739	TNBC	RD	5.07331	11.4798	5.00953	3.16312	5.98944	6.46582	4.84599	3.78991	3.99316	4.07899	5.6727	7.01241	6.67878	3.83679	5.66554	5.93279	4.0442	5.96782	3.97981
GSE25065	GSM615742	TNBC	pCR	8.34056	7.88413	6.33626	5.80125	6.5217	5.08167	5.92211	6.08106	5.50984	4.27962	7.33829		GSE25065	GSM615742	TNBC	pCR	6.38322	4.78247	8.08635	6.14525	5.86951	5.41055		GSE25065	GSM615742	TNBC	pCR	6.44009	7.08053	5.23476	3.29115	7.70622	7.68264	4.87092	4.04711	4.58823	4.24422	5.36279	7.19567	7.23812	3.77622	5.71744	7.25759	5.60573	6.60527	4.0948
GSE25065	GSM615744	TNBC	pCR	8.0303	7.02981	6.98158	6.15193	6.18437	4.98222	5.57828	6.29618	5.69419	4.53192	7.72797		GSE25065	GSM615744	TNBC	pCR	5.86593	4.39248	6.90482	6.41585	6.1638	5.18965		GSE25065	GSM615744	TNBC	pCR	6.10266	8.10902	5.4663	3.45955	7.21607	6.50704	4.73553	3.81006	4.47909	4.16408	4.96168	6.35777	6.03618	4.31754	5.87118	6.10932	5.02529	5.70049	4.11291
GSE25065	GSM615751	TNBC	RD	7.49955	6.21762	7.18472	7.37309	6.93965	6.17579	6.34415	7.73215	5.62632	4.13354	8.62551		GSE25065	GSM615751	TNBC	RD	6.22255	4.05593	8.48058	5.58358	5.92496	6.49504		GSE25065	GSM615751	TNBC	RD	7.36139	8.38694	4.99005	3.30616	8.3984	6.9562	4.34459	3.6691	4.536	4.2706	5.82312	6.8332	6.77265	4.14733	5.38989	6.00733	4.43195	5.40182	4.26589
GSE25065	GSM615771	TNBC	RD	8.36508	7.45557	6.19787	6.68972	6.63703	5.24365	5.47109	6.68881	5.43495	4.66522	7.14362		GSE25065	GSM615771	TNBC	RD	6.79354	6.24128	7.7496	6.17974	5.47542	5.9704		GSE25065	GSM615771	TNBC	RD	7.77269	8.98318	4.97131	3.20026	8.81136	6.81796	4.11512	3.52889	3.8609	4.03289	5.77552	5.62527	5.91816	3.48246	9.44115	5.76343	4.29881	4.9981	3.91415
GSE25065	GSM615773	TNBC	pCR	9.80985	7.62165	6.12314	5.01831	5.63302	5.1219	5.46362	5.675	5.83512	5.05665	7.3988		GSE25065	GSM615773	TNBC	pCR	6.50146	5.80348	8.56422	5.82361	5.7391	6.11069		GSE25065	GSM615773	TNBC	pCR	8.59123	9.18486	5.21269	3.29378	9.59846	8.20357	4.41544	4.08031	4.11584	4.14095	6.9374	7.90231	6.28141	5.96176	7.32814	6.36089	4.7012	5.72205	4.0845
GSE25065	GSM615776	TNBC	RD	9.57152	7.56054	6.44843	5.83128	5.26997	5.35434	5.69465	6.75961	6.17504	4.91863	7.83602		GSE25065	GSM615776	TNBC	RD	6.30712	4.78741	6.82542	5.50788	5.72814	5.14018		GSE25065	GSM615776	TNBC	RD	5.40398	10.2036	4.97863	3.13629	6.44309	5.9871	4.9579	3.99178	4.07472	4.01221	4.34694	7.00081	5.81704	3.46412	7.70304	5.37499	3.88523	5.11647	4.40503
GSE25065	GSM615780	TNBC	pCR	8.38756	7.2922	6.19094	5.93037	5.80865	5.04587	5.20288	6.31833	5.79829	4.04453	7.55379		GSE25065	GSM615780	TNBC	pCR	5.88718	4.18096	8.1428	5.2161	5.77905	6.45083		GSE25065	GSM615780	TNBC	pCR	5.67004	9.60078	6.82769	5.20873	6.72328	7.50657	3.9131	3.99504	4.30975	5.48494	6.1023	5.5397	6.06876	7.98502	7.49154	5.20179	3.92734	4.77849	5.12588
GSE25065	GSM615784	TNBC	RD	7.37966	6.77163	6.59849	6.75495	5.96085	5.41018	5.66115	6.97856	5.61739	4.51968	7.7848		GSE25065	GSM615784	TNBC	RD	5.43335	4.37649	8.48413	5.39024	5.7891	4.88739		GSE25065	GSM615784	TNBC	RD	6.6894	8.41282	5.4702	3.41466	8.4398	7.15982	4.26192	3.84443	4.23062	4.49875	4.78426	6.20107	6.1389	5.6825	5.69871	6.24649	4.24869	5.56091	4.3665
GSE25065	GSM615787	TNBC	RD	9.78609	7.99663	5.97608	5.14509	5.82011	4.62273	4.84085	6.08794	6.79566	6.07228	7.07752		GSE25065	GSM615787	TNBC	RD	8.22346	6.3398	7.62415	6.39578	5.49841	5.18735		GSE25065	GSM615787	TNBC	RD	7.73713	9.85527	4.96941	3.12559	8.66488	9.20312	4.9729	3.83603	4.85616	3.91866	4.73208	6.32759	6.79495	4.24345	9.05045	5.32412	4.27733	4.93459	4.13908
GSE25065	GSM615793	TNBC	pCR	9.29465	7.36056	6.48656	7.91306	6.61721	6.14819	6.07328	7.53385	6.08427	5.57441	7.38247		GSE25065	GSM615793	TNBC	pCR	7.95363	6.76852	7.41298	6.22023	5.61565	5.13825		GSE25065	GSM615793	TNBC	pCR	5.66514	7.31983	5.01989	3.12407	6.32637	6.00242	4.97953	3.5924	4.34176	3.8936	4.54895	5.98479	5.86814	3.67914	6.33288	5.51863	4.03134	5.39092	3.93929
GSE25065	GSM615800	TNBC	RD	9.28927	6.74202	6.90734	5.68979	6.58656	5.15644	5.85367	6.29677	6.57852	4.97543	7.88332		GSE25065	GSM615800	TNBC	RD	6.50065	4.88512	7.34441	6.00284	5.71606	5.24544		GSE25065	GSM615800	TNBC	RD	6.00407	8.62221	5.08955	3.07596	7.43018	6.82283	5.07427	3.71938	4.42717	4.30485	5.6735	6.90621	6.5464	4.0158	8.39576	6.17975	4.70042	5.77738	4.40366
GSE25065	GSM615801	TNBC	RD	7.80933	7.57428	6.55386	7.08606	6.87596	5.22641	5.90145	6.74777	5.09634	4.27756	8.06125		GSE25065	GSM615801	TNBC	RD	6.30737	5.4143	6.21102	5.94234	5.80445	4.57887		GSE25065	GSM615801	TNBC	RD	5.75257	7.53895	5.20307	3.23503	6.88861	8.786	4.53652	3.81491	4.33884	4.11834	5.10836	7.02872	6.72449	3.99712	5.68847	6.01893	4.33849	6.24439	3.99886
GSE25065	GSM615804	TNBC	RD	8.39244	7.377	6.26524	5.57015	6.32627	5.52681	5.64597	6.38089	5.55798	4.42298	7.49707		GSE25065	GSM615804	TNBC	RD	6.39541	4.48104	7.15711	5.40247	6.49705	5.19337		GSE25065	GSM615804	TNBC	RD	5.72195	11.0186	5.90575	3.33122	7.15015	8.42649	6.75161	3.9592	4.46209	4.77781	5.31999	6.87186	6.54913	3.54373	9.16284	5.92744	4.17633	5.80938	4.38639
GSE25065	GSM615806	TNBC	RD	8.60096	8.54826	6.44005	6.01983	6.20533	4.76242	5.66782	6.76444	4.80071	4.29772	7.73765		GSE25065	GSM615806	TNBC	RD	6.00338	4.59494	6.69011	5.77791	5.75041	4.7633		GSE25065	GSM615806	TNBC	RD	7.42081	7.49758	5.2897	3.25379	8.13778	9.32485	5.16945	3.85923	4.5235	3.89702	5.86252	6.80005	6.38885	4.60641	5.84875	5.95406	4.58114	5.74201	4.36723
GSE25065	GSM615812	TNBC	RD	7.97147	7.0064	6.21904	7.51856	6.36995	5.12268	5.34806	6.88004	6.40913	4.46252	7.89025		GSE25065	GSM615812	TNBC	RD	6.90452	5.54957	6.78176	6.15083	5.63674	4.68427		GSE25065	GSM615812	TNBC	RD	5.57356	9.85936	5.11682	3.13679	6.6794	7.32517	4.76013	3.75306	4.1543	4.07207	5.02649	6.84934	6.27388	3.81223	6.41989	5.75884	4.2633	5.65129	4.44754
GSE25065	GSM615813	TNBC	RD	8.92591	7.48214	6.37531	5.4321	6.00092	5.04823	5.09495	6.10968	6.31293	5.91733	7.22267		GSE25065	GSM615813	TNBC	RD	6.32112	4.54521	7.81031	6.16331	5.80123	5.89249		GSE25065	GSM615813	TNBC	RD	5.77836	10.2649	6.17255	3.82654	7.14443	7.26717	4.2271	4.40583	4.3629	4.80323	5.39907	5.84714	6.16446	5.41319	6.2522	5.42281	4.06195	4.89318	4.14804
GSE25065	GSM615823	TNBC	RD	8.53317	7.06393	6.33873	8.10324	6.85346	5.76602	6.01468	6.81239	5.86586	5.09268	7.9417		GSE25065	GSM615823	TNBC	RD	6.93889	5.52575	7.54937	6.19817	5.98279	5.13037		GSE25065	GSM615823	TNBC	RD	4.80012	9.01345	5.34591	3.30721	5.8377	5.98471	4.18972	3.75656	4.22037	4.09359	4.45327	5.62267	5.9438	3.61369	5.96158	5.42381	3.83339	5.03776	4.12266
GSE25065	GSM615824	TNBC	pCR	8.30978	6.74511	6.52555	5.57329	6.16382	5.17871	5.63016	6.10911	5.15193	3.70742	7.90369		GSE25065	GSM615824	TNBC	pCR	5.68417	4.18153	7.6734	5.38559	6.17041	5.43769		GSE25065	GSM615824	TNBC	pCR	5.50927	8.46535	6.36838	4.38267	7.30975	6.84104	4.17397	3.72517	4.19807	5.51873	4.40402	6.47252	6.37877	4.28698	5.95573	5.76641	3.99081	6.17782	4.43563
GSE25065	GSM615827	TNBC	RD	8.16475	7.15015	6.51067	5.22661	6.14217	5.09777	5.30294	6.53047	5.1818	3.90354	7.62802		GSE25065	GSM615827	TNBC	RD	5.93741	4.54601	8.136	5.19458	6.03079	6.02018		GSE25065	GSM615827	TNBC	RD	6.14396	9.7988	5.80446	3.57321	7.41649	7.65245	4.08354	3.90199	4.29958	4.94283	4.79208	6.52813	6.64362	5.49694	6.55943	5.76363	4.01167	5.78717	4.18262
GSE25065	GSM615828	TNBC	RD	7.50303	6.1325	6.67494	8.07918	8.02587	5.20066	5.90355	6.94987	5.15927	4.15293	8.40134		GSE25065	GSM615828	TNBC	RD	6.47148	4.55556	8.18027	5.43992	5.90396	6.27655		GSE25065	GSM615828	TNBC	RD	5.27899	8.3296	5.50106	3.40781	6.3297	6.62117	3.86962	3.79553	4.17232	4.66315	4.62606	6.34736	6.77548	4.12967	5.89902	5.74331	4.02377	5.88241	3.82636
[truncated: 64 more columns]

## Sheet: Dataset_reference
	Dataset Reference
	Hatzis C, Pusztai L, Valero V, Booser DJ, Esserman L, Lluch A, Vidaurre T, Holmes F et al (2011) Gene Expression Omnibus GSE25055 (https://www.ncbi.nlm.nih.gov/geo/query/acc.cgi?acc=GSE25055). [DATASET].
	Hatzis C, Pusztai L, Valero V, Booser DJ, Esserman L, Lluch A, Vidaurre T, Holmes F et al (2011) Gene Expression Omnibus GSE25065 (https://www.ncbi.nlm.nih.gov/geo/query/acc.cgi?acc=GSE25065). [DATASET].
	Shi L, Campbell G, Jones WD, Campagne F, Wen Z, Walker SJ, Su Z, Chu TM, Goodsaid FM, Pusztai L et al (2010) Gene Expression Omnibus GSE20194 (https://www.ncbi.nlm.nih.gov/geo/query/acc.cgi?acc=GSE20194). [DATASET].
	Horak CE, Pusztai L, Xing G, Trifan OC, Saura C, Tseng LM, Chan S, Welcher R et al (2013) Gene Expression Omnibus GSE41998 (https://www.ncbi.nlm.nih.gov/geo/query/acc.cgi?acc=GSE41998). [DATASET].
	Tabchy A, Valero V, Vidaurre T, Lluch A, Gomez H, Martin M, Qi Y, Barajas-Figueroa LJ et al (2010) Gene Expression Omnibus GSE20271 (https://www.ncbi.nlm.nih.gov/geo/query/acc.cgi?acc=GSE20271). [DATASET].
