# Supplementary material for: Basal–epithelial subpopulations underlie and predict chemotherapy resistance in triple-negative breast cancer
Source: EMBO Mol Med. 2024 Mar 13;16(4):823–53. doi: 10.1038/s44321-024-00050-0 (PMC11018633; doi:10.1038/s44321-024-00050-0)
Supplement: Supplementary file 8 — Source Data Fig. 6 [file 44321_2024_50_MOESM8_ESM.zip]

Archive with 2 entries (2 files):
- Sourcedata.Fig6.xlsx
- __MACOSX/._Sourcedata.Fig6.xlsx
