# Supplementary material for: Basal–epithelial subpopulations underlie and predict chemotherapy resistance in triple-negative breast cancer
Source: EMBO Mol Med. 2024 Mar 13;16(4):823–53. doi: 10.1038/s44321-024-00050-0 (PMC11018633; doi:10.1038/s44321-024-00050-0)
Supplement: Supplementary file 10 — Source Data Fig. 8 [file 44321_2024_50_MOESM10_ESM.zip › Sourcedata.Fig8.xlsx]

## Sheet: Fig.8B
Depmap ID	Cell Line Name	ACTN1 Gene Effect (Chronos) CRISPR (DepMap Public 23Q4+Score, Chronos)	ACTN1 Gene Effect (DEMETER2) RNAi (Achilles+DRIVE+Marcotte, DEMETER2)	lineage
ACH-000017	SKBR3	-0.0265645	-0.132138	ERneg HER2pos
ACH-000019	MCF7	-0.0452071	0.0307858	ERpos HER2neg
ACH-000028	KPL1	0.117975	-0.0797634	ERpos HER2neg
ACH-000097	ZR751	-0.0652345	-0.219546	ERpos HER2neg
ACH-000111	HCC1187	-0.0246062	-0.0840523	ERneg HER2neg
ACH-000147	T47D	-0.0759466	-0.155432	ERpos HER2neg
ACH-000148	HS578T	-0.108147	-0.159774	ERneg HER2neg
ACH-000212	CAL120	-0.0839894	-0.0147164	ERneg HER2neg
ACH-000223	HCC1937	-0.222117	-0.285554	ERneg HER2neg
ACH-000248	AU565	-0.0970681	-0.167028	ERneg HER2pos
ACH-000258	DU4475	-0.0315202	0.0937091	ERneg HER2neg
ACH-000276	HCC38	-0.0270746	-0.361647	ERneg HER2neg
ACH-000277	HCC1419	-0.0325649	0.024595	ERpos HER2pos
ACH-000288	BT549	-0.0317918	-0.586275	ERneg HER2neg
ACH-000330	EFM19	0.0512341	-0.0126714	ERpos HER2neg
ACH-000352	HCC1428	-0.139346	-0.164387	ERpos HER2neg
ACH-000374	HCC1143	-0.0189603	-0.31048	ERneg HER2neg
ACH-000554	UACC893	-0.0883099	-0.245685	ERneg HER2pos
ACH-000573	MDAMB436	-0.0592326	-0.105841	ERneg HER2neg
ACH-000621	MDAMB157	-0.012255	-0.209198	ERneg HER2neg
ACH-000624	HCC1806	-0.106112	-0.153211	ERneg HER2neg
ACH-000668	HCC70	-0.379998	-0.111021	ERneg HER2neg
ACH-000699	HCC1395	0.127042	0.0157684	ERneg HER2neg
ACH-000711	JIMT1	-0.12474	-0.128286	ERneg HER2pos
ACH-000725	HCC202	-0.0523194	-0.189567	ERneg HER2pos
ACH-000768	MDAMB231	-0.0307544	-0.0301813	ERneg HER2neg
ACH-000783	CAMA1	0.010196	0.15207	ERpos HER2neg
ACH-000849	MDAMB468	-0.0908317	-0.0833288	ERneg HER2neg
ACH-000856	CAL51	-0.0282989	0.17636	ERneg HER2neg
ACH-000859	HCC1954	0.169277	-0.0375209	ERneg HER2pos
ACH-000876	MDAMB415	0.0187177	-0.22817	ERpos HER2neg
ACH-000910	MDAMB453	-0.0450506	-0.00357575	ERneg HER2neg
ACH-000934	MDAMB361	-0.0183115	-0.280336	ERpos HER2pos
ACH-001388	SUM102PT	-0.049346	-0.150947	ERneg HER2neg
ACH-001389	SUM1315MO2	0.10666	-0.0665254	ERneg HER2neg
ACH-001390	SUM149PT	-0.0511719	0.00587217	ERneg HER2neg
ACH-001391	SUM159PT	0.00599445	-0.102767	ERneg HER2neg
ACH-001392	SUM185PE	-0.481243	-0.146181	ERneg HER2neg
ACH-001393	SUM190PT	-0.0682325	0.146129	ERneg HER2pos
ACH-001394	SUM229PE	-0.0823101	-0.219164	ERneg HER2neg
ACH-001396	SUM52PE	-0.0650439	-0.050645	ERpos HER2pos
ACH-001819	MFM223	-0.155258	0.0645062	ERneg HER2neg

## Sheet: Fig.8H
	Replicate 1					Replicate 2					Condition	ACTN1
		siNTC	siACTN1				siNTC	siACTN1		siNTC_R1	siNTC	100
	GAPDH	28.02	26.04			GAPDH	28.94	25.95		siNTC_R2	siNTC	100
		28.57	27.67				28.88	26.15		siACTN1_R1	siACTN1	4.38382
		28.23	26.74				27.28	26.9		siACTN1_R2	siACTN2	6.3887
	ACTN1	27.79	32.35			ACTN1	27.9	31.75
		28.74	32.08				29.6	31.14
		28.82	31.59				28.73	31.06
	GAPDH	28.2733	26.8167			GAPDH	28.3667	26.3333
	ACTN1	28.78	31.835			ACTN1	29.165	31.1
delcT		-0.506667	-5.01833		delcT		-0.798333	-4.76667
2delcT		0.703847	0.0308554		2delcT		0.575013	0.0367359
		100	4.38382				100	6.3887

## Sheet: Fig.8I
HCC1806
Condition	group	Mean	T1	T2	T3	T4	T5	T6	Mean	R1	R2	SD	Significance
siNTC	siRNA	100	1.691	1.774	1.805	1.352	1.397	1.383	1.567	100	100	0
siACTN1	siACTN1	89.275	1.667	1.556	1.55	1.31	1.211	1.314	1.43467	90.1104	88.4396	1.18149	0.270413
siACTN1	siACTN1+Paclitaxel	36.4597	0.346	0.352	0.309	0.596	0.445	0.598	0.441	40.3946	32.5248	5.56477	0.0255536
siNTC	siRNA+Paclitaxel	66.3345	0.964	0.979	1.032	0.608	0.566	0.398	0.757833	60.2427	72.4262	8.61507
MDA-MB-468
Condition	group	Mean	T1	T2	T3	T4	T5	T6	Mean	R1	R2	SD	Significance
siNTC	siRNA	100	1.702	1.733	1.934	1.778	1.567	1.816	1.755	100	100	0
siACTN1	siACTN1	93.8627	1.751	1.619	1.651	1.95	1.884	1.86	1.78583	92.9388	94.7867	1.30671	0.734539
siACTN1	siACTN1+Paclitaxel	47.8095	0.451	0.554	0.689	0.742	0.711	0.741	0.648	47.7603	47.8587	0.0695848	0.0434014
siNTC	siRNA+Paclitaxel	58.5436	0.854	1.007	0.717	0.745	0.651	0.975	0.824833	57.6012	59.486	1.33275

## Sheet: Dataset_reference
	Dataset Reference
	Bhat-Nakshatri P, Gao H, Sheng L, McGuire PC, Xuei X, Wan J, Liu Y, Althouse SK et al (2021) Gene Expression Omnibus GSE164898 (https://www.ncbi.nlm.nih.gov/geo/query/acc.cgi?acc=GSE164898). [DATASET].
	Karaayvaz M, Cristea S, Gillespie SM, Patel AP, Mylvaganam R, Luo CC, Specht MC, Bernstein BE, Michor F, Ellisen LW (2018) Gene Expression Omnibus GSE118389 (https://www.ncbi.nlm.nih.gov/geo/query/acc.cgi?acc=GSE118389). [DATASET].
	Kim C, Gao R, Sei E, Brandt R, Hartman J, Hatschek T, Crosetto N, Foukakis T et al (2018) NCBI Sequence Read Archive under accession SRP114962 (https://www.ncbi.nlm.nih.gov/sra/?term=SRP114962). [DATASET].
